# Supplementary material for: Survival differences and associated molecular signatures of DNMT3A-mutant acute myeloid leukemia patients
Source: Sci Rep. 2020 Jul 29;10:12761. doi: 10.1038/s41598-020-69691-8 (PMC7391693; doi:10.1038/s41598-020-69691-8)
Supplement: Supplementary file 2 — Supplementary Table 1: Somatic mutation and normalized gene and miRNA expression data of the analyzed DNMT3A-mutated AML patients. [file 41598_2020_69691_MOESM2_ESM.xlsx]

## Sheet: DNMT3A mutation types
number of patients	Start_Position	End_Position	Variant_Classification	Reference_Allele	Tumor_Seq_Allele1	Tumor_Seq_Allele2	type
1	25310665	25310665	Missense_Mutation	A	A	C	non-R882
22	25310746	25310746	Missense_Mutation	C	C	T	R882
7	25310747	25310747	Missense_Mutation	G	G	A	R882
1	25312191	25312191	Missense_Mutation	T	T	C	non-R882
1	25313307	25313307	Splice_Site	A	A	C	non-R882
1	25313378	25313378	Missense_Mutation	C	C	G	non-R882
1	25315536	25315536	Missense_Mutation	C	C	T	non-R882
1	25315569	25315569	Missense_Mutation	T	T	C	non-R882
1	25316667	25316676	Frame_Shift_Del	TCGAGGTATA	TCGAGGTATA	-	non-R882
1	25316775	25316775	Missense_Mutation	G	G	A	non-R882
2	25316790	25316790	Missense_Mutation	C	C	T	non-R882
1	25316811	25316811	Missense_Mutation	C	C	T	non-R882
1	25316812	25316812	Missense_Mutation	G	G	A	non-R882
1	25317018	25317018	Frame_Shift_Del	A	A	-	non-R882
1	25317033	25317033	Missense_Mutation	G	G	A	non-R882
1	25318080	25318080	Missense_Mutation	C	C	A	non-R882
1	25320526	25320526	Splice_Site	A	A	G	non-R882
1	25320534	25320534	Frame_Shift_Del	C	C	-	non-R882
1	25320536	25320536	Nonsense_Mutation	G	G	A	non-R882
1	25320610	25320610	Frame_Shift_Del	C	C	-	non-R882
1	25320712	25320712	Splice_Site	C	C	T	non-R882
1	25321637	25321637	Nonsense_Mutation	G	G	A	non-R882
1	25321667	25321667	Nonsense_Mutation	C	C	A	non-R882
1	25321690	25321690	Missense_Mutation	C	C	T	non-R882
1	25322414	25322414	Nonsense_Mutation	G	G	A	non-R882
1	25322533	25322533	Nonsense_Mutation	C	C	A	non-R882
1	25322559	25322559	Missense_Mutation	T	T	C	non-R882
1	25324020	25324020	Nonsense_Mutation	G	G	A	non-R882
1	25324035	25324035	Frame_Shift_Del	T	T	-	non-R882

## Sheet: somatic mutation data
Hugo_Symbol	Entrez_Gene_Id	Center	Ncbi_Build	Chrom	Start_Position	End_Position	Strand	Variant_Classification	Variant_Type	Reference_Allele	Tumor_Seq_Allele1	Tumor_Seq_Allele2	Dbsnp_Rs	Dbsnp_Val_Status	Tumor_Sample_Barcode	Matched_Norm_Sample_Barcode	Match_Norm_Seq_Allele1	Match_Norm_Seq_Allele2	Tumor_Validation_Allele1	Tumor_Validation_Allele2	Match_Norm_Validation_Allele1	Match_Norm_Validation_Allele2	Verification_Status	Validation_Status	Mutation_Status	Sequencing_Phase	Sequence_Source	Validation_Method	Score	Bam_File	Sequencer
ABCA10	0	genome.wustl.edu	36	17	64682512	64682512	+	Missense_Mutation	SNP	T	T	C			TCGA-AB-2988-03A-01D-0739-09	TCGA-AB-2988-11A-01D-0739-09	T	T	T	C	T	T	Verified	Valid	Somatic	Phase_IV	WXS	Hybrid_Capture_Illumina_Seq	1	dbGAP	Illumina HiSeq
ABCA4	0	genome.wustl.edu	36	1	94263182	94263182	+	Missense_Mutation	SNP	C	C	T			TCGA-AB-2869-03A-01W-0761-09	TCGA-AB-2869-11A-01W-0732-08	C	C	C	T	C	C	Verified	Valid	Somatic	Phase_IV	WXS	Hybrid_Capture_Illumina_Seq	1	dbGAP	Illumina HiSeq
ABCB11	0	genome.wustl.edu	36	2	169488496	169488496	+	Missense_Mutation	SNP	G	G	A			TCGA-AB-3009-03A-01D-0739-09	TCGA-AB-3009-11A-01D-0739-09	G	G	G	A	G	G	Verified	Valid	Somatic	Phase_IV	WXS	Hybrid_Capture_Illumina_Seq	1	dbGAP	Illumina HiSeq
ABCC11	0	genome.wustl.edu	36	16	46802498	46802498	+	Silent	SNP	G	G	A			TCGA-AB-2830-03B-01W-0728-08	TCGA-AB-2830-11B-01W-0728-08	G	G	G	A	G	G	Verified	Valid	Somatic	Phase_IV	WXS	Hybrid_Capture_Illumina_Seq	1	dbGAP	Illumina HiSeq
ABCC3	0	genome.wustl.edu	36	17	46115973	46115973	+	Missense_Mutation	SNP	C	C	T			TCGA-AB-2887-03A-01W-0732-08	TCGA-AB-2887-11A-01W-0732-08	C	C	C	T	C	C	Verified	Valid	Somatic	Phase_IV	WXS	Hybrid_Capture_Illumina_Seq	1	dbGAP	Illumina HiSeq
ABCF1	0	genome.wustl.edu	36	6	30662408	30662408	+	Missense_Mutation	SNP	G	G	A			TCGA-AB-2920-03A-01W-0732-08	TCGA-AB-2920-11A-01W-0732-08	G	G	G	A	G	G	Verified	Valid	Somatic	Phase_IV	WXS	Hybrid_Capture_Illumina_Seq	1	dbGAP	Illumina HiSeq
ABCG4	0	genome.wustl.edu	36	11	118536561	118536561	+	Missense_Mutation	SNP	A	A	G			TCGA-AB-2934-03A-01W-0755-09	TCGA-AB-2934-11A-01W-0755-09	A	A	A	G	A	A	Verified	Valid	Somatic	Phase_IV	WXS	Hybrid_Capture_Illumina_Seq	1	dbGAP	Illumina HiSeq
ABCG8	0	genome.wustl.edu	36	2	43933059	43933059	+	Missense_Mutation	SNP	G	G	A			TCGA-AB-2905-03A-01D-0739-09	TCGA-AB-2905-11A-01D-0739-09	G	G	G	A	G	G	Verified	Valid	Somatic	Phase_IV	WXS	Hybrid_Capture_Illumina_Seq	1	dbGAP	Illumina HiSeq
ABL1	0	genome.wustl.edu	36	9	132750251	132750251	+	Missense_Mutation	SNP	C	C	T			TCGA-AB-2999-03A-01D-0739-09	TCGA-AB-2999-11A-01D-0739-09	C	C	C	T	C	C	Verified	Valid	Somatic	Phase_IV	WXS	Hybrid_Capture_Illumina_Seq	1	dbGAP	Illumina HiSeq
ABTB1	0	genome.wustl.edu	36	3	128878804	128878805	+	Frame_Shift_Ins	INS	-	-	C			TCGA-AB-2804-03B-01W-0728-08	TCGA-AB-2804-11B-01W-0728-08	-	-	-	C	-	-	Verified	Valid	Somatic	Phase_IV	WXS	Hybrid_Capture_Illumina_Seq	1	dbGAP	Illumina HiSeq
ABTB1	0	genome.wustl.edu	36	3	128878804	128878805	+	Frame_Shift_Ins	INS	-	-	C			TCGA-AB-2942-03A-01W-0733-08	TCGA-AB-2942-11A-01W-0732-08	-	-	-	C	-	-	Verified	Valid	Somatic	Phase_IV	WXS	Hybrid_Capture_Illumina_Seq	1	dbGAP	Illumina HiSeq
ACAN	0	genome.wustl.edu	36	15	87202088	87202088	+	Silent	SNP	C	C	T			TCGA-AB-2898-03A-01W-0733-08	TCGA-AB-2898-11A-01W-0732-08	C	C	C	T	C	C	Verified	Valid	Somatic	Phase_IV	WXS	Hybrid_Capture_Illumina_Seq	1	dbGAP	Illumina HiSeq
ACAT1	0	genome.wustl.edu	36	11	107514954	107514954	+	Silent	SNP	T	T	G			TCGA-AB-2887-03A-01W-0732-08	TCGA-AB-2887-11A-01W-0732-08	T	T	T	G	T	T	Verified	Valid	Somatic	Phase_IV	WXS	Hybrid_Capture_Illumina_Seq	1	dbGAP	Illumina HiSeq
ACOXL	0	genome.wustl.edu	36	2	111258841	111258841	+	Missense_Mutation	SNP	C	C	T			TCGA-AB-2950-03A-01W-0733-08	TCGA-AB-2950-11A-01W-0732-08	C	C	C	T	C	C	Verified	Valid	Somatic	Phase_IV	WXS	Hybrid_Capture_Illumina_Seq	1	dbGAP	Illumina HiSeq
ACPL2	0	genome.wustl.edu	36	3	142493844	142493844	+	Missense_Mutation	SNP	T	T	G			TCGA-AB-2923-03A-01W-0745-08	TCGA-AB-2923-11A-01W-0745-08	T	T	T	G	T	T	Verified	Valid	Somatic	Phase_IV	WXS	Hybrid_Capture_Illumina_Seq	1	dbGAP	Illumina HiSeq
ACSM2A	0	genome.wustl.edu	36	16	20390039	20390039	+	Missense_Mutation	SNP	G	G	A			TCGA-AB-2847-03B-01W-0728-08	TCGA-AB-2847-11B-01W-0729-08	G	G	G	A	G	G	Verified	Valid	Somatic	Phase_IV	WXS	Hybrid_Capture_Illumina_Seq	1	dbGAP	Illumina HiSeq
ACSS3	0	genome.wustl.edu	36	12	80061033	80061033	+	Missense_Mutation	SNP	C	C	T			TCGA-AB-3009-03A-01D-0739-09	TCGA-AB-3009-11A-01D-0739-09	C	C	C	T	C	C	Verified	Valid	Somatic	Phase_IV	WXS	Hybrid_Capture_Illumina_Seq	1	dbGAP	Illumina HiSeq
ACTA2	0	genome.wustl.edu	36	10	90685089	90685089	+	Silent	SNP	C	C	T			TCGA-AB-2973-03A-01D-0739-09	TCGA-AB-2973-11A-01D-0739-09	C	C	C	T	C	C	Verified	Valid	Somatic	Phase_IV	WXS	Hybrid_Capture_Illumina_Seq	1	dbGAP	Illumina HiSeq
ACTBL2	0	genome.wustl.edu	36	5	56813496	56813496	+	Missense_Mutation	SNP	A	A	G			TCGA-AB-2931-03A-01W-0745-08	TCGA-AB-2931-11A-01W-0745-08	A	A	A	G	A	A	Verified	Valid	Somatic	Phase_IV	WXS	Hybrid_Capture_Illumina_Seq	1	dbGAP	Illumina HiSeq
ACTL7A	0	genome.wustl.edu	36	9	110665699	110665699	+	Missense_Mutation	SNP	G	G	C			TCGA-AB-2920-03A-01W-0732-08	TCGA-AB-2920-11A-01W-0732-08	G	G	G	C	G	G	Verified	Valid	Somatic	Phase_IV	WXS	Hybrid_Capture_Illumina_Seq	1	dbGAP	Illumina HiSeq
ACTL9	0	genome.wustl.edu	36	19	8669551	8669551	+	Silent	SNP	G	G	A			TCGA-AB-2936-03A-01W-0745-08	TCGA-AB-2936-11A-01W-0745-08	G	G	G	A	G	G	Verified	Valid	Somatic	Phase_IV	WXS	Hybrid_Capture_Illumina_Seq	1	dbGAP	Illumina HiSeq
ACVR2B	0	genome.wustl.edu	36	3	38494675	38494675	+	Missense_Mutation	SNP	C	C	T			TCGA-AB-2973-03A-01D-0739-09	TCGA-AB-2973-11A-01D-0739-09	C	C	C	T	C	C	Verified	Valid	Somatic	Phase_IV	WXS	Hybrid_Capture_Illumina_Seq	1	dbGAP	Illumina HiSeq
ADAM11	0	genome.wustl.edu	36	17	40192768	40192768	+	Missense_Mutation	SNP	C	C	T			TCGA-AB-2906-03A-01D-0739-09	TCGA-AB-2906-11A-01D-0739-09	C	C	C	T	C	C	Verified	Valid	Somatic	Phase_IV	WXS	Hybrid_Capture_Illumina_Seq	1	dbGAP	Illumina HiSeq
ADAM11	0	genome.wustl.edu	36	17	40210925	40210925	+	Missense_Mutation	SNP	C	C	A			TCGA-AB-2854-03B-01W-0728-08	TCGA-AB-2854-11B-01W-0729-08	C	C	C	A	C	C	Verified	Valid	Somatic	Phase_IV	WXS	Hybrid_Capture_Illumina_Seq	1	dbGAP	Illumina HiSeq
ADAM19	0	genome.wustl.edu	36	5	156852676	156852676	+	Missense_Mutation	SNP	G	G	T			TCGA-AB-2819-03B-01W-0728-08	TCGA-AB-2819-11B-01W-0728-08	G	G	G	T	G	G	Verified	Valid	Somatic	Phase_IV	WXS	Hybrid_Capture_Illumina_Seq	1	dbGAP	Illumina HiSeq
ADAM21P1	0	genome.wustl.edu	36	14	69782405	69782405	+	RNA	SNP	C	C	T			TCGA-AB-2877-03A-01W-0732-08	TCGA-AB-2877-11A-01W-0732-08	C	C	C	T	C	C	Verified	Valid	Somatic	Phase_IV	WXS	Hybrid_Capture_Illumina_Seq	1	dbGAP	Illumina HiSeq
ADAMTS1	0	genome.wustl.edu	36	21	27136618	27136618	+	Missense_Mutation	SNP	G	G	A			TCGA-AB-2894-03A-01W-0733-08	TCGA-AB-2894-11A-01W-0732-08	G	G	G	A	G	G	Verified	Valid	Somatic	Phase_IV	WXS	Hybrid_Capture_Illumina_Seq	1	dbGAP	Illumina HiSeq
ADAMTS12	0	genome.wustl.edu	36	5	33673537	33673537	+	Missense_Mutation	SNP	C	C	T			TCGA-AB-2945-03A-01W-0733-08	TCGA-AB-2945-11A-01W-0732-08	C	C	C	T	C	C	Verified	Valid	Somatic	Phase_IV	WXS	Hybrid_Capture_Illumina_Seq	1	dbGAP	Illumina HiSeq
ADAMTS16	0	genome.wustl.edu	36	5	5292824	5292824	+	Missense_Mutation	SNP	G	G	A			TCGA-AB-2847-03B-01W-0728-08	TCGA-AB-2847-11B-01W-0729-08	G	G	G	A	G	G	Verified	Valid	Somatic	Phase_IV	WXS	Hybrid_Capture_Illumina_Seq	1	dbGAP	Illumina HiSeq
ADAMTS17	0	genome.wustl.edu	36	15	98406586	98406586	+	Missense_Mutation	SNP	G	G	A			TCGA-AB-2913-03A-01W-0732-08	TCGA-AB-2913-11A-01W-0732-08	G	G	G	A	G	G	Verified	Valid	Somatic	Phase_IV	WXS	Hybrid_Capture_Illumina_Seq	1	dbGAP	Illumina HiSeq
ADAMTS9	0	genome.wustl.edu	36	3	64507612	64507612	+	Silent	SNP	A	A	T			TCGA-AB-2913-03A-01W-0732-08	TCGA-AB-2913-11A-01W-0732-08	A	A	A	T	A	A	Verified	Valid	Somatic	Phase_IV	WXS	Hybrid_Capture_Illumina_Seq	1	dbGAP	Illumina HiSeq
ADAMTSL1	0	genome.wustl.edu	36	9	18629381	18629381	+	Missense_Mutation	SNP	G	G	T			TCGA-AB-2996-03A-01D-0739-09	TCGA-AB-2996-11A-01D-0739-09	G	G	G	T	G	G	Verified	Valid	Somatic	Phase_IV	WXS	Hybrid_Capture_Illumina_Seq	1	dbGAP	Illumina HiSeq
ADCY10	0	genome.wustl.edu	36	1	166139804	166139804	+	Missense_Mutation	SNP	T	T	A			TCGA-AB-2952-03A-01W-0733-08	TCGA-AB-2952-11A-01W-0732-08	T	T	T	A	T	T	Verified	Valid	Somatic	Phase_IV	WXS	Hybrid_Capture_Illumina_Seq	1	dbGAP	Illumina HiSeq
ADCY3	0	genome.wustl.edu	36	2	24904318	24904318	+	Missense_Mutation	SNP	G	G	A			TCGA-AB-2805-03B-01W-0728-08	TCGA-AB-2805-11B-01W-0728-08	G	G	G	A	G	G	Verified	Valid	Somatic	Phase_IV	WXS	Hybrid_Capture_Illumina_Seq	1	dbGAP	Illumina HiSeq
ADCY5	0	genome.wustl.edu	36	3	124554002	124554002	+	Silent	SNP	C	C	T			TCGA-AB-2862-03B-01W-0728-08	TCGA-AB-2862-11B-01W-0729-08	C	C	C	T	C	C	Verified	Valid	Somatic	Phase_IV	WXS	Hybrid_Capture_Illumina_Seq	1	dbGAP	Illumina HiSeq
ADCY5	0	genome.wustl.edu	36	3	124554003	124554003	+	Missense_Mutation	SNP	G	G	A			TCGA-AB-2833-03B-01W-0728-08	TCGA-AB-2833-11B-01W-0729-08	G	G	G	A	G	G	Verified	Valid	Somatic	Phase_IV	WXS	Hybrid_Capture_Illumina_Seq	1	dbGAP	Illumina HiSeq
ADNP	0	genome.wustl.edu	36	20	48942512	48942512	+	Missense_Mutation	SNP	T	T	G			TCGA-AB-2890-03A-01W-0732-08	TCGA-AB-2890-11A-01W-0732-08	T	T	T	G	T	T	Verified	Valid	Somatic	Phase_IV	WXS	Hybrid_Capture_Illumina_Seq	1	dbGAP	Illumina HiSeq
ADPGK	0	genome.wustl.edu	36	15	70832206	70832206	+	Silent	SNP	A	A	G			TCGA-AB-2832-03B-01W-0728-08	TCGA-AB-2832-11B-01W-0729-08	A	A	A	G	A	A	Verified	Valid	Somatic	Phase_IV	WXS	Hybrid_Capture_Illumina_Seq	1	dbGAP	Illumina HiSeq
ADRA1A	0	genome.wustl.edu	36	8	26683778	26683778	+	Silent	SNP	G	G	A			TCGA-AB-2854-03B-01W-0728-08	TCGA-AB-2854-11B-01W-0729-08	G	G	G	A	G	G	Verified	Valid	Somatic	Phase_IV	WXS	Hybrid_Capture_Illumina_Seq	1	dbGAP	Illumina HiSeq
ADRBK1	0	genome.wustl.edu	36	11	66805867	66805867	+	Splice_Site	SNP	A	A	G			TCGA-AB-2911-03A-01W-0732-08	TCGA-AB-2911-11A-01W-0732-08	A	A	A	G	A	A	Verified	Valid	Somatic	Phase_IV	WXS	Hybrid_Capture_Illumina_Seq	1	dbGAP	Illumina HiSeq
ADSS	0	genome.wustl.edu	36	1	242647552	242647552	+	Splice_Site	SNP	C	C	T			TCGA-AB-2912-03A-01W-0732-08	TCGA-AB-2912-11A-01W-0761-09	C	C	C	T	C	C	Verified	Valid	Somatic	Phase_IV	WXS	Hybrid_Capture_Illumina_Seq	1	dbGAP	Illumina HiSeq
AFF2	0	genome.wustl.edu	36	X	147699135	147699135	+	Missense_Mutation	SNP	G	G	A			TCGA-AB-3001-03A-01D-0739-09	TCGA-AB-3001-11A-01D-0739-09	G	G	G	A	G	G	Verified	Valid	Somatic	Phase_IV	WXS	Hybrid_Capture_Illumina_Seq	1	dbGAP	Illumina HiSeq
AFF4	0	genome.wustl.edu	36	5	132256676	132256676	+	Missense_Mutation	SNP	T	T	G			TCGA-AB-2910-03A-01W-0745-08	TCGA-AB-2910-11A-01W-0745-08	T	T	T	G	T	T	Verified	Valid	Somatic	Phase_IV	WXS	Hybrid_Capture_Illumina_Seq	1	dbGAP	Illumina HiSeq
AGBL1	0	genome.wustl.edu	36	15	84591961	84591961	+	Silent	SNP	G	G	T			TCGA-AB-2992-03A-01D-0739-09	TCGA-AB-2992-11A-01D-0739-09	G	G	G	T	G	G	Verified	Valid	Somatic	Phase_IV	WXS	Hybrid_Capture_Illumina_Seq	1	dbGAP	Illumina HiSeq
AGBL2	0	genome.wustl.edu	36	11	47668631	47668631	+	Missense_Mutation	SNP	C	C	A			TCGA-AB-2901-03A-01W-0733-08	TCGA-AB-2901-11A-01W-0732-08	C	C	C	A	C	C	Verified	Valid	Somatic	Phase_IV	WXS	Hybrid_Capture_Illumina_Seq	1	dbGAP	Illumina HiSeq
AGXT2	0	genome.wustl.edu	36	5	35072874	35072874	+	Missense_Mutation	SNP	G	G	T			TCGA-AB-2822-03D-01W-0755-09	TCGA-AB-2822-11D-01W-0755-09	G	G	G	T	G	G	Verified	Valid	Somatic	Phase_IV	WXS	Hybrid_Capture_Illumina_Seq	1	dbGAP	Illumina HiSeq
AHCYL1	0	genome.wustl.edu	36	1	110362786	110362786	+	Silent	SNP	C	C	T			TCGA-AB-2964-03A-01D-0739-09	TCGA-AB-2964-11A-01D-0739-09	C	C	C	T	C	C	Verified	Valid	Somatic	Phase_IV	WXS	Hybrid_Capture_Illumina_Seq	1	dbGAP	Illumina HiSeq
AIFM1	0	genome.wustl.edu	36	X	129111222	129111222	+	Silent	SNP	G	G	A			TCGA-AB-2830-03B-01W-0728-08	TCGA-AB-2830-11B-01W-0728-08	G	G	G	A	G	G	Verified	Valid	Somatic	Phase_IV	WXS	Hybrid_Capture_Illumina_Seq	1	dbGAP	Illumina HiSeq
AIFM2	0	genome.wustl.edu	36	10	71553248	71553248	+	Silent	SNP	C	C	A			TCGA-AB-2915-03A-01W-0745-08	TCGA-AB-2915-11A-01W-0745-08	C	C	C	A	C	C	Verified	Valid	Somatic	Phase_IV	WXS	Hybrid_Capture_Illumina_Seq	1	dbGAP	Illumina HiSeq
AK8	0	genome.wustl.edu	36	9	134688504	134688504	+	Silent	SNP	C	C	T			TCGA-AB-2891-03A-01W-0733-08	TCGA-AB-2891-11A-01W-0732-08	C	C	C	T	C	C	Verified	Valid	Somatic	Phase_IV	WXS	Hybrid_Capture_Illumina_Seq	1	dbGAP	Illumina HiSeq
AKAP12	0	genome.wustl.edu	36	6	151715435	151715435	+	Missense_Mutation	SNP	G	G	A			TCGA-AB-2807-03D-01W-0755-09	TCGA-AB-2807-11D-01W-0755-09	G	G	G	A	G	G	Verified	Valid	Somatic	Phase_IV	WXS	Hybrid_Capture_Illumina_Seq	1	dbGAP	Illumina HiSeq
AKAP13	0	genome.wustl.edu	36	15	83919417	83919417	+	Silent	SNP	G	G	A			TCGA-AB-2862-03B-01W-0728-08	TCGA-AB-2862-11B-01W-0729-08	G	G	G	A	G	G	Verified	Valid	Somatic	Phase_IV	WXS	Hybrid_Capture_Illumina_Seq	1	dbGAP	Illumina HiSeq
AKAP13	0	genome.wustl.edu	36	15	84063349	84063355	+	Frame_Shift_Del	DEL	AAGATCA	AAGATCA	-			TCGA-AB-2997-03A-01D-0739-09	TCGA-AB-2997-11A-01D-0739-09	AAGATCA	AAGATCA	AAGATCA	-	AAGATCA	AAGATCA	Verified	Valid	Somatic	Phase_IV	WXS	Hybrid_Capture_Illumina_Seq	1	dbGAP	Illumina HiSeq
AKAP5	0	genome.wustl.edu	36	14	64005169	64005169	+	Missense_Mutation	SNP	G	G	A			TCGA-AB-2926-03A-01W-0732-08	TCGA-AB-2926-11A-01W-0761-09	G	G	G	A	G	G	Verified	Valid	Somatic	Phase_IV	WXS	Hybrid_Capture_Illumina_Seq	1	dbGAP	Illumina HiSeq
AKD1	0	genome.wustl.edu	36	6	109921318	109921318	+	Missense_Mutation	SNP	G	G	A			TCGA-AB-2897-03A-01W-0733-08	TCGA-AB-2897-11A-01W-0732-08	G	G	G	A	G	G	Verified	Valid	Somatic	Phase_IV	WXS	Hybrid_Capture_Illumina_Seq	1	dbGAP	Illumina HiSeq
AKR1CL1	0	genome.wustl.edu	36	10	5193906	5193906	+	Silent	SNP	C	C	T			TCGA-AB-2853-03D-01W-0755-09	TCGA-AB-2853-11D-01W-0755-09	C	C	C	T	C	C	Verified	Valid	Somatic	Phase_IV	WXS	Hybrid_Capture_Illumina_Seq	1	dbGAP	Illumina HiSeq
AKR7A2	0	genome.wustl.edu	36	1	19505127	19505127	+	Missense_Mutation	SNP	C	C	G			TCGA-AB-2927-03A-01W-0755-09	TCGA-AB-2927-11A-01W-0755-09	C	C	C	G	C	C	Verified	Valid	Somatic	Phase_IV	WXS	Hybrid_Capture_Illumina_Seq	1	dbGAP	Illumina HiSeq
ALDH16A1	0	genome.wustl.edu	36	19	54657704	54657704	+	Silent	SNP	G	G	A			TCGA-AB-2895-03A-01W-0733-08	TCGA-AB-2895-11A-01W-0732-08	G	G	G	A	G	G	Verified	Valid	Somatic	Phase_IV	WXS	Hybrid_Capture_Illumina_Seq	1	dbGAP	Illumina HiSeq
ALDH1A3	0	genome.wustl.edu	36	15	99245387	99245387	+	Missense_Mutation	SNP	C	C	T			TCGA-AB-2929-03A-01W-0732-08	TCGA-AB-2929-11A-01W-0732-08	C	C	C	T	C	C	Verified	Valid	Somatic	Phase_IV	WXS	Hybrid_Capture_Illumina_Seq	1	dbGAP	Illumina HiSeq
ALG13	0	genome.wustl.edu	36	X	110889729	110889729	+	Missense_Mutation	SNP	C	C	T			TCGA-AB-2899-03A-01W-0733-08	TCGA-AB-2899-11A-01W-0732-08	C	C	C	T	C	C	Verified	Valid	Somatic	Phase_IV	WXS	Hybrid_Capture_Illumina_Seq	1	dbGAP	Illumina HiSeq
ALG6	0	genome.wustl.edu	36	1	63649475	63649475	+	Missense_Mutation	SNP	G	G	A			TCGA-AB-2882-03A-01W-0761-09	TCGA-AB-2882-11A-01W-0732-08	G	G	G	A	G	G	Verified	Valid	Somatic	Phase_IV	WXS	Hybrid_Capture_Illumina_Seq	1	dbGAP	Illumina HiSeq
ALMS1	0	genome.wustl.edu	36	2	73600435	73600435	+	Missense_Mutation	SNP	C	C	T			TCGA-AB-2805-03B-01W-0728-08	TCGA-AB-2805-11B-01W-0728-08	C	C	C	T	C	C	Verified	Valid	Somatic	Phase_IV	WXS	Hybrid_Capture_Illumina_Seq	1	dbGAP	Illumina HiSeq
ALOX5	0	genome.wustl.edu	36	10	45258945	45258945	+	Silent	SNP	C	C	T			TCGA-AB-2935-03A-01W-0755-09	TCGA-AB-2935-11A-01W-0755-09	C	C	C	T	C	C	Verified	Valid	Somatic	Phase_IV	WXS	Hybrid_Capture_Illumina_Seq	1	dbGAP	Illumina HiSeq
ALPK3	0	genome.wustl.edu	36	15	83202210	83202210	+	Silent	SNP	G	G	A			TCGA-AB-2913-03A-01W-0732-08	TCGA-AB-2913-11A-01W-0732-08	G	G	G	A	G	G	Verified	Valid	Somatic	Phase_IV	WXS	Hybrid_Capture_Illumina_Seq	1	dbGAP	Illumina HiSeq
ALPK3	0	genome.wustl.edu	36	15	83202326	83202326	+	Missense_Mutation	SNP	C	C	T			TCGA-AB-2807-03D-01W-0755-09	TCGA-AB-2807-11D-01W-0755-09	C	C	C	T	C	C	Verified	Valid	Somatic	Phase_IV	WXS	Hybrid_Capture_Illumina_Seq	1	dbGAP	Illumina HiSeq
ALS2CR11	0	genome.wustl.edu	36	2	202109171	202109171	+	Missense_Mutation	SNP	C	C	T			TCGA-AB-2907-03A-01D-0739-09	TCGA-AB-2907-11A-01D-0739-09	C	C	C	T	C	C	Verified	Valid	Somatic	Phase_IV	WXS	Hybrid_Capture_Illumina_Seq	1	dbGAP	Illumina HiSeq
AMOT	0	genome.wustl.edu	36	X	111945310	111945310	+	Missense_Mutation	SNP	A	A	T			TCGA-AB-2992-03A-01D-0739-09	TCGA-AB-2992-11A-01D-0739-09	A	A	A	T	A	A	Verified	Valid	Somatic	Phase_IV	WXS	Hybrid_Capture_Illumina_Seq	1	dbGAP	Illumina HiSeq
ANG	0	genome.wustl.edu	36	14	20231582	20231582	+	Missense_Mutation	SNP	G	G	A			TCGA-AB-2988-03A-01D-0739-09	TCGA-AB-2988-11A-01D-0739-09	G	G	G	A	G	G	Verified	Valid	Somatic	Phase_IV	WXS	Hybrid_Capture_Illumina_Seq	1	dbGAP	Illumina HiSeq
ANK2	0	genome.wustl.edu	36	4	114473772	114473772	+	Missense_Mutation	SNP	C	C	A			TCGA-AB-2853-03D-01W-0755-09	TCGA-AB-2853-11D-01W-0755-09	C	C	C	A	C	C	Verified	Valid	Somatic	Phase_IV	WXS	Hybrid_Capture_Illumina_Seq	1	dbGAP	Illumina HiSeq
ANK2	0	genome.wustl.edu	36	4	114495214	114495214	+	Silent	SNP	C	C	T			TCGA-AB-2889-03A-01W-0732-08	TCGA-AB-2889-11A-01W-0761-09	C	C	C	T	C	C	Verified	Valid	Somatic	Phase_IV	WXS	Hybrid_Capture_Illumina_Seq	1	dbGAP	Illumina HiSeq
ANK3	0	genome.wustl.edu	36	10	61596587	61596587	+	Splice_Site	SNP	C	C	A			TCGA-AB-3009-03A-01D-0739-09	TCGA-AB-3009-11A-01D-0739-09	C	C	C	A	C	C	Verified	Valid	Somatic	Phase_IV	WXS	Hybrid_Capture_Illumina_Seq	1	dbGAP	Illumina HiSeq
ANKRD12	0	genome.wustl.edu	36	18	9246666	9246666	+	Missense_Mutation	SNP	A	A	G			TCGA-AB-2900-03A-01W-0733-08	TCGA-AB-2900-11A-01W-0732-08	A	A	A	G	A	A	Verified	Valid	Somatic	Phase_IV	WXS	Hybrid_Capture_Illumina_Seq	1	dbGAP	Illumina HiSeq
ANKRD13A	0	genome.wustl.edu	36	12	108956068	108956068	+	Missense_Mutation	SNP	G	G	A			TCGA-AB-2976-03A-01D-0739-09	TCGA-AB-2976-11A-01D-0739-09	G	G	G	A	G	G	Verified	Valid	Somatic	Phase_IV	WXS	Hybrid_Capture_Illumina_Seq	1	dbGAP	Illumina HiSeq
ANKRD18A	0	genome.wustl.edu	36	9	38605714	38605714	+	Silent	SNP	G	G	A			TCGA-AB-2855-03B-01W-0728-08	TCGA-AB-2855-11B-01W-0729-08	G	G	G	A	G	G	Verified	Valid	Somatic	Phase_IV	WXS	Hybrid_Capture_Illumina_Seq	1	dbGAP	Illumina HiSeq
ANKRD24	0	genome.wustl.edu	36	19	4137441	4137441	+	Nonsense_Mutation	SNP	C	C	T			TCGA-AB-2990-03A-01D-0739-09	TCGA-AB-2990-11A-01D-0739-09	C	C	C	T	C	C	Verified	Valid	Somatic	Phase_IV	WXS	Hybrid_Capture_Illumina_Seq	1	dbGAP	Illumina HiSeq
ANKRD26	0	genome.wustl.edu	36	10	27357859	27357859	+	Missense_Mutation	SNP	C	C	G			TCGA-AB-2984-03A-01D-0739-09	TCGA-AB-2984-11A-01D-0739-09	C	C	C	G	C	C	Verified	Valid	Somatic	Phase_IV	WXS	Hybrid_Capture_Illumina_Seq	1	dbGAP	Illumina HiSeq
ANKRD30A	0	genome.wustl.edu	36	10	37495588	37495588	+	Missense_Mutation	SNP	C	C	T			TCGA-AB-2802-03B-01W-0728-08	TCGA-AB-2802-11B-01W-0728-08	C	C	C	T	C	C	Verified	Valid	Somatic	Phase_IV	WXS	Hybrid_Capture_Illumina_Seq	1	dbGAP	Illumina HiSeq
ANKRD33	0	genome.wustl.edu	36	12	50571180	50571180	+	Missense_Mutation	SNP	C	C	T			TCGA-AB-2864-03D-01W-0755-09	TCGA-AB-2864-11D-01W-0755-09	C	C	C	T	C	C	Verified	Valid	Somatic	Phase_IV	WXS	Hybrid_Capture_Illumina_Seq	1	dbGAP	Illumina HiSeq
ANKRD55	0	genome.wustl.edu	36	5	55491450	55491450	+	Silent	SNP	C	C	T			TCGA-AB-2900-03A-01W-0733-08	TCGA-AB-2900-11A-01W-0732-08	C	C	C	T	C	C	Verified	Valid	Somatic	Phase_IV	WXS	Hybrid_Capture_Illumina_Seq	1	dbGAP	Illumina HiSeq
ANO2	0	genome.wustl.edu	36	12	5542827	5542827	+	Missense_Mutation	SNP	C	C	A			TCGA-AB-2838-03A-01W-0726-08	TCGA-AB-2838-11A-01W-0727-08	C	C	C	A	C	C	Verified	Valid	Somatic	Phase_IV	WXS	Hybrid_Capture_Illumina_Seq	1	dbGAP	Illumina HiSeq
ANO3	0	genome.wustl.edu	36	11	26620060	26620060	+	Missense_Mutation	SNP	G	G	C			TCGA-AB-2935-03A-01W-0755-09	TCGA-AB-2935-11A-01W-0755-09	G	G	G	C	G	G	Verified	Valid	Somatic	Phase_IV	WXS	Hybrid_Capture_Illumina_Seq	1	dbGAP	Illumina HiSeq
AP1G2	0	genome.wustl.edu	36	14	23103149	23103149	+	Missense_Mutation	SNP	C	C	T			TCGA-AB-3009-03A-01D-0739-09	TCGA-AB-3009-11A-01D-0739-09	C	C	C	T	C	C	Verified	Valid	Somatic	Phase_IV	WXS	Hybrid_Capture_Illumina_Seq	1	dbGAP	Illumina HiSeq
AP1M1	0	genome.wustl.edu	36	19	16198261	16198261	+	Missense_Mutation	SNP	C	C	G			TCGA-AB-2966-03A-01D-0739-09	TCGA-AB-2966-11A-01D-0739-09	C	C	C	G	C	C	Verified	Valid	Somatic	Phase_IV	WXS	Hybrid_Capture_Illumina_Seq	1	dbGAP	Illumina HiSeq
AP1S3	0	genome.wustl.edu	36	2	224348892	224348892	+	Silent	SNP	G	G	A			TCGA-AB-2903-03A-01W-0761-09	TCGA-AB-2903-11A-01W-0732-08	G	G	G	A	G	G	Verified	Valid	Somatic	Phase_IV	WXS	Hybrid_Capture_Illumina_Seq	1	dbGAP	Illumina HiSeq
AP3S2	0	genome.wustl.edu	36	15	88215721	88215721	+	Missense_Mutation	SNP	T	T	C			TCGA-AB-2817-03B-01W-0728-08	TCGA-AB-2817-11B-01W-0728-08	T	T	T	C	T	T	Verified	Valid	Somatic	Phase_IV	WXS	Hybrid_Capture_Illumina_Seq	1	dbGAP	Illumina HiSeq
APBA2	0	genome.wustl.edu	36	15	27186269	27186269	+	Silent	SNP	C	C	A			TCGA-AB-2889-03A-01W-0732-08	TCGA-AB-2889-11A-01W-0761-09	C	C	C	A	C	C	Verified	Valid	Somatic	Phase_IV	WXS	Hybrid_Capture_Illumina_Seq	1	dbGAP	Illumina HiSeq
APOB	0	genome.wustl.edu	36	2	21088903	21088903	+	Missense_Mutation	SNP	C	C	T			TCGA-AB-2959-03A-01W-0733-08	TCGA-AB-2959-11A-01W-0732-08	C	C	C	T	C	C	Verified	Valid	Somatic	Phase_IV	WXS	Hybrid_Capture_Illumina_Seq	1	dbGAP	Illumina HiSeq
APOB	0	genome.wustl.edu	36	2	21088951	21088951	+	Missense_Mutation	SNP	C	C	T			TCGA-AB-2921-03A-01W-0755-09	TCGA-AB-2921-11A-01W-0755-09	C	C	C	T	C	C	Verified	Valid	Somatic	Phase_IV	WXS	Hybrid_Capture_Illumina_Seq	1	dbGAP	Illumina HiSeq
AQP5	0	genome.wustl.edu	36	12	48643666	48643666	+	Missense_Mutation	SNP	T	T	C			TCGA-AB-2959-03A-01W-0733-08	TCGA-AB-2959-11A-01W-0732-08	T	T	T	C	T	T	Verified	Valid	Somatic	Phase_IV	WXS	Hybrid_Capture_Illumina_Seq	1	dbGAP	Illumina HiSeq
ARAP2	0	genome.wustl.edu	36	4	35825560	35825563	+	Splice_Site	DEL	CTTA	CTTA	-			TCGA-AB-2930-03A-01W-0761-09	TCGA-AB-2930-11A-01W-0745-08	CTTA	CTTA	CTTA	-	CTTA	CTTA	Verified	Valid	Somatic	Phase_IV	WXS	Hybrid_Capture_Illumina_Seq	1	dbGAP	Illumina HiSeq
ARAP2	0	genome.wustl.edu	36	4	35829014	35829014	+	Missense_Mutation	SNP	A	A	G			TCGA-AB-2846-03B-01W-0728-08	TCGA-AB-2846-11B-01W-0729-08	A	A	A	G	A	A	Verified	Valid	Somatic	Phase_IV	WXS	Hybrid_Capture_Illumina_Seq	1	dbGAP	Illumina HiSeq
ARC	0	genome.wustl.edu	36	8	143691876	143691876	+	Missense_Mutation	SNP	C	C	G			TCGA-AB-3009-03A-01D-0739-09	TCGA-AB-3009-11A-01D-0739-09	C	C	C	G	C	C	Verified	Valid	Somatic	Phase_IV	WXS	Hybrid_Capture_Illumina_Seq	1	dbGAP	Illumina HiSeq
ARF1	0	genome.wustl.edu	36	1	226351682	226351682	+	Silent	SNP	C	C	T			TCGA-AB-2847-03B-01W-0728-08	TCGA-AB-2847-11B-01W-0729-08	C	C	C	T	C	C	Verified	Valid	Somatic	Phase_IV	WXS	Hybrid_Capture_Illumina_Seq	1	dbGAP	Illumina HiSeq
ARFGEF2	0	genome.wustl.edu	36	20	47023105	47023105	+	Silent	SNP	G	G	A			TCGA-AB-2862-03B-01W-0728-08	TCGA-AB-2862-11B-01W-0729-08	G	G	G	A	G	G	Verified	Valid	Somatic	Phase_IV	WXS	Hybrid_Capture_Illumina_Seq	1	dbGAP	Illumina HiSeq
ARHGAP18	0	genome.wustl.edu	36	6	129992243	129992246	+	Frame_Shift_Del	DEL	TCTT	TCTT	-			TCGA-AB-2888-03A-01W-0732-08	TCGA-AB-2888-11A-01W-0732-08	TCTT	TCTT	TCTT	-	TCTT	TCTT	Verified	Valid	Somatic	Phase_IV	WXS	Hybrid_Capture_Illumina_Seq	1	dbGAP	Illumina HiSeq
ARHGAP35	0	genome.wustl.edu	36	19	52114941	52114941	+	Missense_Mutation	SNP	C	C	T			TCGA-AB-2950-03A-01W-0733-08	TCGA-AB-2950-11A-01W-0732-08	C	C	C	T	C	C	Verified	Valid	Somatic	Phase_IV	WXS	Hybrid_Capture_Illumina_Seq	1	dbGAP	Illumina HiSeq
ARHGAP39	0	genome.wustl.edu	36	8	145743702	145743702	+	Missense_Mutation	SNP	G	G	C			TCGA-AB-2994-03A-01D-0739-09	TCGA-AB-2994-11A-01D-0739-09	G	G	G	C	G	G	Verified	Valid	Somatic	Phase_IV	WXS	Hybrid_Capture_Illumina_Seq	1	dbGAP	Illumina HiSeq
ARHGAP40	0	genome.wustl.edu	36	20	36690993	36690993	+	Missense_Mutation	SNP	T	T	C			TCGA-AB-2910-03A-01W-0745-08	TCGA-AB-2910-11A-01W-0745-08	T	T	T	C	T	T	Verified	Valid	Somatic	Phase_IV	WXS	Hybrid_Capture_Illumina_Seq	1	dbGAP	Illumina HiSeq
ARHGAP5	0	genome.wustl.edu	36	14	31630239	31630239	+	Missense_Mutation	SNP	G	G	A			TCGA-AB-2964-03A-01D-0739-09	TCGA-AB-2964-11A-01D-0739-09	G	G	G	A	G	G	Verified	Valid	Somatic	Phase_IV	WXS	Hybrid_Capture_Illumina_Seq	1	dbGAP	Illumina HiSeq
ARHGEF1	0	genome.wustl.edu	36	19	47101973	47101973	+	Missense_Mutation	SNP	G	G	A			TCGA-AB-2920-03A-01W-0732-08	TCGA-AB-2920-11A-01W-0732-08	G	G	G	A	G	G	Verified	Valid	Somatic	Phase_IV	WXS	Hybrid_Capture_Illumina_Seq	1	dbGAP	Illumina HiSeq
ARHGEF10L	0	genome.wustl.edu	36	1	17820946	17820946	+	Missense_Mutation	SNP	G	G	A			TCGA-AB-2915-03A-01W-0745-08	TCGA-AB-2915-11A-01W-0745-08	G	G	G	A	G	G	Verified	Valid	Somatic	Phase_IV	WXS	Hybrid_Capture_Illumina_Seq	1	dbGAP	Illumina HiSeq
ARHGEF11	0	genome.wustl.edu	36	1	155220785	155220785	+	Missense_Mutation	SNP	G	G	A			TCGA-AB-2838-03A-01W-0726-08	TCGA-AB-2838-11A-01W-0727-08	G	G	G	A	G	G	Verified	Valid	Somatic	Phase_IV	WXS	Hybrid_Capture_Illumina_Seq	1	dbGAP	Illumina HiSeq
ARHGEF19	0	genome.wustl.edu	36	1	16398232	16398232	+	Missense_Mutation	SNP	C	C	T			TCGA-AB-2828-03C-01W-0761-09	TCGA-AB-2828-11B-01W-0728-08	C	C	C	T	C	C	Verified	Valid	Somatic	Phase_IV	WXS	Hybrid_Capture_Illumina_Seq	1	dbGAP	Illumina HiSeq
ARHGEF2	0	genome.wustl.edu	36	1	154189110	154189110	+	Silent	SNP	G	G	T			TCGA-AB-3002-03A-01D-0739-09	TCGA-AB-3002-11A-01D-0739-09	G	G	G	T	G	G	Verified	Valid	Somatic	Phase_IV	WXS	Hybrid_Capture_Illumina_Seq	1	dbGAP	Illumina HiSeq
ARHGEF5	0	genome.wustl.edu	36	7	143693292	143693292	+	Missense_Mutation	SNP	G	G	A			TCGA-AB-2861-03B-01W-0728-08	TCGA-AB-2861-11B-01W-0729-08	G	G	G	A	G	G	Verified	Valid	Somatic	Phase_IV	WXS	Hybrid_Capture_Illumina_Seq	1	dbGAP	Illumina HiSeq
ARHGEF6	0	genome.wustl.edu	36	X	135600449	135600449	+	Frame_Shift_Del	DEL	C	C	-			TCGA-AB-2950-03A-01W-0733-08	TCGA-AB-2950-11A-01W-0732-08	C	C	C	-	C	C	Verified	Valid	Somatic	Phase_IV	WXS	Hybrid_Capture_Illumina_Seq	1	dbGAP	Illumina HiSeq
ARID1A	0	genome.wustl.edu	36	1	26974278	26974278	+	Missense_Mutation	SNP	G	G	A			TCGA-AB-2908-03A-01W-0745-08	TCGA-AB-2908-11A-01W-0745-08	G	G	G	A	G	G	Verified	Valid	Somatic	Phase_IV	WXS	Hybrid_Capture_Illumina_Seq	1	dbGAP	Illumina HiSeq
ARID2	0	genome.wustl.edu	36	12	44540986	44540986	+	Nonsense_Mutation	SNP	C	C	T			TCGA-AB-2991-03A-01D-0739-09	TCGA-AB-2991-11A-01D-0739-09	C	C	C	T	C	C	Verified	Valid	Somatic	Phase_IV	WXS	Hybrid_Capture_Illumina_Seq	1	dbGAP	Illumina HiSeq
ARID4B	0	genome.wustl.edu	36	1	233412089	233412089	+	Missense_Mutation	SNP	T	T	A			TCGA-AB-2922-03A-01W-0745-08	TCGA-AB-2922-11A-01W-0745-08	T	T	T	A	T	T	Verified	Valid	Somatic	Phase_IV	WXS	Hybrid_Capture_Illumina_Seq	1	dbGAP	Illumina HiSeq
ARL3	0	genome.wustl.edu	36	10	104439667	104439667	+	Missense_Mutation	SNP	G	G	T			TCGA-AB-2916-03A-01W-0732-08	TCGA-AB-2916-11A-01W-0732-08	G	G	G	T	G	G	Verified	Valid	Somatic	Phase_IV	WXS	Hybrid_Capture_Illumina_Seq	1	dbGAP	Illumina HiSeq
ARMC3	0	genome.wustl.edu	36	10	23359678	23359678	+	Silent	SNP	C	C	A			TCGA-AB-2874-03A-01W-0732-08	TCGA-AB-2874-11A-01W-0732-08	C	C	C	A	C	C	Verified	Valid	Somatic	Phase_IV	WXS	Hybrid_Capture_Illumina_Seq	1	dbGAP	Illumina HiSeq
ARSF	0	genome.wustl.edu	36	X	3031841	3031841	+	Missense_Mutation	SNP	G	G	A			TCGA-AB-2964-03A-01D-0739-09	TCGA-AB-2964-11A-01D-0739-09	G	G	G	A	G	G	Verified	Valid	Somatic	Phase_IV	WXS	Hybrid_Capture_Illumina_Seq	1	dbGAP	Illumina HiSeq
ASB11	0	genome.wustl.edu	36	X	15216005	15216005	+	Missense_Mutation	SNP	G	G	A			TCGA-AB-2923-03A-01W-0745-08	TCGA-AB-2923-11A-01W-0745-08	G	G	G	A	G	G	Verified	Valid	Somatic	Phase_IV	WXS	Hybrid_Capture_Illumina_Seq	1	dbGAP	Illumina HiSeq
ASB15	0	genome.wustl.edu	36	7	123056342	123056342	+	Missense_Mutation	SNP	C	C	T			TCGA-AB-2888-03A-01W-0732-08	TCGA-AB-2888-11A-01W-0732-08	C	C	C	T	C	C	Verified	Valid	Somatic	Phase_IV	WXS	Hybrid_Capture_Illumina_Seq	1	dbGAP	Illumina HiSeq
ASB4	0	genome.wustl.edu	36	7	94953408	94953408	+	Splice_Site	SNP	T	T	G			TCGA-AB-2864-03D-01W-0755-09	TCGA-AB-2864-11D-01W-0755-09	T	T	T	G	T	T	Verified	Valid	Somatic	Phase_IV	WXS	Hybrid_Capture_Illumina_Seq	1	dbGAP	Illumina HiSeq
ASIC1	0	genome.wustl.edu	36	12	48739047	48739047	+	Silent	SNP	C	C	G			TCGA-AB-3009-03A-01D-0739-09	TCGA-AB-3009-11A-01D-0739-09	C	C	C	G	C	C	Verified	Valid	Somatic	Phase_IV	WXS	Hybrid_Capture_Illumina_Seq	1	dbGAP	Illumina HiSeq
ASTE1	0	genome.wustl.edu	36	3	132220212	132220212	+	Silent	SNP	G	G	A			TCGA-AB-2980-03A-01D-0739-09	TCGA-AB-2980-11A-01D-0739-09	G	G	G	A	G	G	Verified	Valid	Somatic	Phase_IV	WXS	Hybrid_Capture_Illumina_Seq	1	dbGAP	Illumina HiSeq
ASTL	0	genome.wustl.edu	36	2	96164876	96164876	+	Missense_Mutation	SNP	G	G	A			TCGA-AB-2972-03A-01D-0739-09	TCGA-AB-2972-11A-01D-0739-09	G	G	G	A	G	G	Verified	Valid	Somatic	Phase_IV	WXS	Hybrid_Capture_Illumina_Seq	1	dbGAP	Illumina HiSeq
ASUN	0	genome.wustl.edu	36	12	26957742	26957742	+	Nonsense_Mutation	SNP	C	C	A			TCGA-AB-2828-03C-01W-0761-09	TCGA-AB-2828-11B-01W-0728-08	C	C	C	A	C	C	Verified	Valid	Somatic	Phase_IV	WXS	Hybrid_Capture_Illumina_Seq	1	dbGAP	Illumina HiSeq
ASXL1	0	genome.wustl.edu	36	20	30485895	30485895	+	Splice_Site	SNP	G	G	T			TCGA-AB-2927-03A-01W-0755-09	TCGA-AB-2927-11A-01W-0755-09	G	G	G	T	G	G	Verified	Valid	Somatic	Phase_IV	WXS	Hybrid_Capture_Illumina_Seq	1	dbGAP	Illumina HiSeq
ASXL1	0	genome.wustl.edu	36	20	30486373	30486373	+	Nonsense_Mutation	SNP	C	C	T			TCGA-AB-2821-03B-01W-0728-08	TCGA-AB-2821-11B-01W-0728-08	C	C	C	T	C	C	Verified	Valid	Somatic	Phase_IV	WXS	Hybrid_Capture_Illumina_Seq	1	dbGAP	Illumina HiSeq
ASXL1	0	genome.wustl.edu	36	20	30486388	30486388	+	Frame_Shift_Del	DEL	G	G	-			TCGA-AB-2807-03D-01W-0755-09	TCGA-AB-2807-11D-01W-0755-09	G	G	G	-	G	G	Verified	Valid	Somatic	Phase_IV	WXS	Hybrid_Capture_Illumina_Seq	1	dbGAP	Illumina HiSeq
ASXL1	0	genome.wustl.edu	36	20	30486932	30486933	+	Frame_Shift_Ins	INS	-	-	ACCA			TCGA-AB-2864-03D-01W-0755-09	TCGA-AB-2864-11D-01W-0755-09	-	-	-	ACCA	-	-	Verified	Valid	Somatic	Phase_IV	WXS	Hybrid_Capture_Illumina_Seq	1	dbGAP	Illumina HiSeq
ASXL1	0	genome.wustl.edu	36	20	30488419	30488419	+	Nonsense_Mutation	SNP	C	C	T			TCGA-AB-2907-03A-01D-0739-09	TCGA-AB-2907-11A-01D-0739-09	C	C	C	T	C	C	Verified	Valid	Somatic	Phase_IV	WXS	Hybrid_Capture_Illumina_Seq	1	dbGAP	Illumina HiSeq
ASXL2	0	genome.wustl.edu	36	2	25820737	25820738	+	Frame_Shift_Ins	INS	-	-	CT			TCGA-AB-2898-03A-01W-0733-08	TCGA-AB-2898-11A-01W-0732-08	-	-	-	CT	-	-	Verified	Valid	Somatic	Phase_IV	WXS	Hybrid_Capture_Illumina_Seq	1	dbGAP	Illumina HiSeq
ASXL3	0	genome.wustl.edu	36	18	29568298	29568298	+	Missense_Mutation	SNP	C	C	T			TCGA-AB-2885-03A-01W-0732-08	TCGA-AB-2885-11A-01W-0732-08	C	C	C	T	C	C	Verified	Valid	Somatic	Phase_IV	WXS	Hybrid_Capture_Illumina_Seq	1	dbGAP	Illumina HiSeq
ATF7IP	0	genome.wustl.edu	36	12	14510735	14510738	+	Frame_Shift_Del	DEL	ACAA	ACAA	-			TCGA-AB-2910-03A-01W-0745-08	TCGA-AB-2910-11A-01W-0745-08	ACAA	ACAA	ACAA	-	ACAA	ACAA	Verified	Valid	Somatic	Phase_IV	WXS	Hybrid_Capture_Illumina_Seq	1	dbGAP	Illumina HiSeq
ATG14	0	genome.wustl.edu	36	14	54922339	54922339	+	Missense_Mutation	SNP	G	G	A			TCGA-AB-2871-03A-01W-0732-08	TCGA-AB-2871-11A-01W-0732-08	G	G	G	A	G	G	Verified	Valid	Somatic	Phase_IV	WXS	Hybrid_Capture_Illumina_Seq	1	dbGAP	Illumina HiSeq
ATG16L1	0	genome.wustl.edu	36	2	233837397	233837397	+	Silent	SNP	C	C	T			TCGA-AB-3002-03A-01D-0739-09	TCGA-AB-3002-11A-01D-0739-09	C	C	C	T	C	C	Verified	Valid	Somatic	Phase_IV	WXS	Hybrid_Capture_Illumina_Seq	1	dbGAP	Illumina HiSeq
ATG16L1	0	genome.wustl.edu	36	2	233866685	233866685	+	Missense_Mutation	SNP	T	T	A			TCGA-AB-2821-03B-01W-0728-08	TCGA-AB-2821-11B-01W-0728-08	T	T	T	A	T	T	Verified	Valid	Somatic	Phase_IV	WXS	Hybrid_Capture_Illumina_Seq	1	dbGAP	Illumina HiSeq
ATG4C	0	genome.wustl.edu	36	1	63073082	63073082	+	Missense_Mutation	SNP	G	G	T			TCGA-AB-2870-03A-01W-0732-08	TCGA-AB-2870-11A-01W-0732-08	G	G	G	T	G	G	Verified	Valid	Somatic	Phase_IV	WXS	Hybrid_Capture_Illumina_Seq	1	dbGAP	Illumina HiSeq
ATP10B	0	genome.wustl.edu	36	5	159958378	159958378	+	Missense_Mutation	SNP	A	A	G			TCGA-AB-2869-03A-01W-0761-09	TCGA-AB-2869-11A-01W-0732-08	A	A	A	G	A	A	Verified	Valid	Somatic	Phase_IV	WXS	Hybrid_Capture_Illumina_Seq	1	dbGAP	Illumina HiSeq
ATP10B	0	genome.wustl.edu	36	5	160045718	160045718	+	Missense_Mutation	SNP	T	T	C			TCGA-AB-2895-03A-01W-0733-08	TCGA-AB-2895-11A-01W-0732-08	T	T	T	C	T	T	Verified	Valid	Somatic	Phase_IV	WXS	Hybrid_Capture_Illumina_Seq	1	dbGAP	Illumina HiSeq
ATP11B	0	genome.wustl.edu	36	3	184065947	184065947	+	Missense_Mutation	SNP	G	G	A			TCGA-AB-2814-03D-01W-0755-09	TCGA-AB-2814-11D-01W-0755-09	G	G	G	A	G	G	Verified	Valid	Somatic	Phase_IV	WXS	Hybrid_Capture_Illumina_Seq	1	dbGAP	Illumina HiSeq
ATP11C	0	genome.wustl.edu	36	X	138641542	138641542	+	Silent	SNP	G	G	A			TCGA-AB-2830-03B-01W-0728-08	TCGA-AB-2830-11B-01W-0728-08	G	G	G	A	G	G	Verified	Valid	Somatic	Phase_IV	WXS	Hybrid_Capture_Illumina_Seq	1	dbGAP	Illumina HiSeq
ATP13A5	0	genome.wustl.edu	36	3	194511175	194511175	+	Missense_Mutation	SNP	G	G	C			TCGA-AB-2864-03D-01W-0755-09	TCGA-AB-2864-11D-01W-0755-09	G	G	G	C	G	G	Verified	Valid	Somatic	Phase_IV	WXS	Hybrid_Capture_Illumina_Seq	1	dbGAP	Illumina HiSeq
ATP1B4	0	genome.wustl.edu	36	X	119389085	119389085	+	Missense_Mutation	SNP	T	T	C			TCGA-AB-2972-03A-01D-0739-09	TCGA-AB-2972-11A-01D-0739-09	T	T	T	C	T	T	Verified	Valid	Somatic	Phase_IV	WXS	Hybrid_Capture_Illumina_Seq	1	dbGAP	Illumina HiSeq
ATP2A2	0	genome.wustl.edu	36	12	109249835	109249835	+	Missense_Mutation	SNP	C	C	T			TCGA-AB-2804-03B-01W-0728-08	TCGA-AB-2804-11B-01W-0728-08	C	C	C	T	C	C	Verified	Valid	Somatic	Phase_IV	WXS	Hybrid_Capture_Illumina_Seq	1	dbGAP	Illumina HiSeq
ATP2B2	0	genome.wustl.edu	36	3	10362072	10362072	+	Missense_Mutation	SNP	G	G	A			TCGA-AB-2913-03A-01W-0732-08	TCGA-AB-2913-11A-01W-0732-08	G	G	G	A	G	G	Verified	Valid	Somatic	Phase_IV	WXS	Hybrid_Capture_Illumina_Seq	1	dbGAP	Illumina HiSeq
ATP2B3	0	genome.wustl.edu	36	X	152467453	152467453	+	Missense_Mutation	SNP	G	G	T			TCGA-AB-2910-03A-01W-0745-08	TCGA-AB-2910-11A-01W-0745-08	G	G	G	T	G	G	Verified	Valid	Somatic	Phase_IV	WXS	Hybrid_Capture_Illumina_Seq	1	dbGAP	Illumina HiSeq
ATP2B3	0	genome.wustl.edu	36	X	152478458	152478458	+	Silent	SNP	G	G	A			TCGA-AB-2865-03B-01W-0728-08	TCGA-AB-2865-11B-01W-0729-08	G	G	G	A	G	G	Verified	Valid	Somatic	Phase_IV	WXS	Hybrid_Capture_Illumina_Seq	1	dbGAP	Illumina HiSeq
ATP2C1	0	genome.wustl.edu	36	3	132197626	132197626	+	Missense_Mutation	SNP	G	G	A			TCGA-AB-2898-03A-01W-0733-08	TCGA-AB-2898-11A-01W-0732-08	G	G	G	A	G	G	Verified	Valid	Somatic	Phase_IV	WXS	Hybrid_Capture_Illumina_Seq	1	dbGAP	Illumina HiSeq
ATP6AP2	0	genome.wustl.edu	36	X	40341789	40341789	+	Missense_Mutation	SNP	C	C	T			TCGA-AB-2978-03A-01D-0739-09	TCGA-AB-2978-11A-01D-0739-09	C	C	C	T	C	C	Verified	Valid	Somatic	Phase_IV	WXS	Hybrid_Capture_Illumina_Seq	1	dbGAP	Illumina HiSeq
ATP6V1C1	0	genome.wustl.edu	36	8	104137290	104137290	+	Missense_Mutation	SNP	G	G	T			TCGA-AB-2943-03A-01W-0745-08	TCGA-AB-2943-11A-01W-0745-08	G	G	G	T	G	G	Verified	Valid	Somatic	Phase_IV	WXS	Hybrid_Capture_Illumina_Seq	1	dbGAP	Illumina HiSeq
ATP6V1G3	0	genome.wustl.edu	36	1	196776363	196776363	+	Missense_Mutation	SNP	G	G	A			TCGA-AB-3005-03A-01D-0739-09	TCGA-AB-3005-11A-01D-0739-09	G	G	G	A	G	G	Verified	Valid	Somatic	Phase_IV	WXS	Hybrid_Capture_Illumina_Seq	1	dbGAP	Illumina HiSeq
ATP9B	0	genome.wustl.edu	36	18	75114470	75114470	+	Silent	SNP	T	T	A			TCGA-AB-3006-03A-01D-0739-09	TCGA-AB-3006-11A-01D-0739-09	T	T	T	A	T	T	Verified	Valid	Somatic	Phase_IV	WXS	Hybrid_Capture_Illumina_Seq	1	dbGAP	Illumina HiSeq
ATRNL1	0	genome.wustl.edu	36	10	117476782	117476782	+	Missense_Mutation	SNP	G	G	A			TCGA-AB-2889-03A-01W-0732-08	TCGA-AB-2889-11A-01W-0761-09	G	G	G	A	G	G	Verified	Valid	Somatic	Phase_IV	WXS	Hybrid_Capture_Illumina_Seq	1	dbGAP	Illumina HiSeq
ATXN7L1	0	genome.wustl.edu	36	7	105066182	105066182	+	Missense_Mutation	SNP	C	C	G			TCGA-AB-2827-03B-01W-0728-08	TCGA-AB-2827-11B-01W-0728-08	C	C	C	G	C	C	Verified	Valid	Somatic	Phase_IV	WXS	Hybrid_Capture_Illumina_Seq	1	dbGAP	Illumina HiSeq
AURKB	0	genome.wustl.edu	36	17	8050891	8050891	+	Missense_Mutation	SNP	G	G	A			TCGA-AB-2906-03A-01D-0739-09	TCGA-AB-2906-11A-01D-0739-09	G	G	G	A	G	G	Verified	Valid	Somatic	Phase_IV	WXS	Hybrid_Capture_Illumina_Seq	1	dbGAP	Illumina HiSeq
AURKC	0	genome.wustl.edu	36	19	62435849	62435849	+	Missense_Mutation	SNP	C	C	T			TCGA-AB-2874-03A-01W-0732-08	TCGA-AB-2874-11A-01W-0732-08	C	C	C	T	C	C	Verified	Valid	Somatic	Phase_IV	WXS	Hybrid_Capture_Illumina_Seq	1	dbGAP	Illumina HiSeq
B3GALT5	0	genome.wustl.edu	36	21	39955062	39955062	+	Missense_Mutation	SNP	G	G	A			TCGA-AB-2950-03A-01W-0733-08	TCGA-AB-2950-11A-01W-0732-08	G	G	G	A	G	G	Verified	Valid	Somatic	Phase_IV	WXS	Hybrid_Capture_Illumina_Seq	1	dbGAP	Illumina HiSeq
B4GALNT1	0	genome.wustl.edu	36	12	56312117	56312117	+	Silent	SNP	G	G	A			TCGA-AB-3006-03A-01D-0739-09	TCGA-AB-3006-11A-01D-0739-09	G	G	G	A	G	G	Verified	Valid	Somatic	Phase_IV	WXS	Hybrid_Capture_Illumina_Seq	1	dbGAP	Illumina HiSeq
B4GALNT3	0	genome.wustl.edu	36	12	532735	532735	+	Missense_Mutation	SNP	C	C	T			TCGA-AB-2956-03A-01W-0733-08	TCGA-AB-2956-11A-01W-0732-08	C	C	C	T	C	C	Verified	Valid	Somatic	Phase_IV	WXS	Hybrid_Capture_Illumina_Seq	1	dbGAP	Illumina HiSeq
B4GALT3	0	genome.wustl.edu	36	1	159410135	159410135	+	Silent	SNP	C	C	T			TCGA-AB-2861-03B-01W-0728-08	TCGA-AB-2861-11B-01W-0729-08	C	C	C	T	C	C	Verified	Valid	Somatic	Phase_IV	WXS	Hybrid_Capture_Illumina_Seq	1	dbGAP	Illumina HiSeq
BAAT	0	genome.wustl.edu	36	9	103164661	103164661	+	Missense_Mutation	SNP	G	G	A			TCGA-AB-2988-03A-01D-0739-09	TCGA-AB-2988-11A-01D-0739-09	G	G	G	A	G	G	Verified	Valid	Somatic	Phase_IV	WXS	Hybrid_Capture_Illumina_Seq	1	dbGAP	Illumina HiSeq
BABAM1	0	genome.wustl.edu	36	19	17247609	17247609	+	Splice_Site	SNP	G	G	T			TCGA-AB-2984-03A-01D-0739-09	TCGA-AB-2984-11A-01D-0739-09	G	G	G	T	G	G	Verified	Valid	Somatic	Phase_IV	WXS	Hybrid_Capture_Illumina_Seq	1	dbGAP	Illumina HiSeq
BACH1	0	genome.wustl.edu	36	21	29636837	29636837	+	Silent	SNP	C	C	A			TCGA-AB-2857-03B-01W-0728-08	TCGA-AB-2857-11B-01W-0729-08	C	C	C	A	C	C	Verified	Valid	Somatic	Phase_IV	WXS	Hybrid_Capture_Illumina_Seq	1	dbGAP	Illumina HiSeq
BAGE4	0	genome.wustl.edu	36	21	10120604	10120604	+	Missense_Mutation	SNP	G	G	A			TCGA-AB-2841-03B-01W-0728-08	TCGA-AB-2841-11B-01W-0729-08	G	G	G	A	G	G	Verified	Valid	Somatic	Phase_IV	WXS	Hybrid_Capture_Illumina_Seq	1	dbGAP	Illumina HiSeq
BAI1	0	genome.wustl.edu	36	8	143622650	143622650	+	Missense_Mutation	SNP	C	C	T			TCGA-AB-3009-03A-01D-0739-09	TCGA-AB-3009-11A-01D-0739-09	C	C	C	T	C	C	Verified	Valid	Somatic	Phase_IV	WXS	Hybrid_Capture_Illumina_Seq	1	dbGAP	Illumina HiSeq
BAIAP2L1	0	genome.wustl.edu	36	7	97774983	97774983	+	Missense_Mutation	SNP	C	C	T			TCGA-AB-2917-03A-01W-0732-08	TCGA-AB-2917-11A-01W-0732-08	C	C	C	T	C	C	Verified	Valid	Somatic	Phase_IV	WXS	Hybrid_Capture_Illumina_Seq	1	dbGAP	Illumina HiSeq
BBS12	0	genome.wustl.edu	36	4	123884068	123884068	+	Missense_Mutation	SNP	A	A	G			TCGA-AB-2813-03B-01W-0728-08	TCGA-AB-2813-11B-01W-0728-08	A	A	A	G	A	A	Verified	Valid	Somatic	Phase_IV	WXS	Hybrid_Capture_Illumina_Seq	1	dbGAP	Illumina HiSeq
BBS7	0	genome.wustl.edu	36	4	123010916	123010916	+	Missense_Mutation	SNP	C	C	A			TCGA-AB-2981-03A-01D-0739-09	TCGA-AB-2981-11A-01D-0739-09	C	C	C	A	C	C	Verified	Valid	Somatic	Phase_IV	WXS	Hybrid_Capture_Illumina_Seq	1	dbGAP	Illumina HiSeq
BCAN	0	genome.wustl.edu	36	1	154883956	154883956	+	Missense_Mutation	SNP	C	C	T			TCGA-AB-2912-03A-01W-0732-08	TCGA-AB-2912-11A-01W-0761-09	C	C	C	T	C	C	Verified	Valid	Somatic	Phase_IV	WXS	Hybrid_Capture_Illumina_Seq	1	dbGAP	Illumina HiSeq
BCAR3	0	genome.wustl.edu	36	1	93820716	93820716	+	Silent	SNP	G	G	A			TCGA-AB-2862-03B-01W-0728-08	TCGA-AB-2862-11B-01W-0729-08	G	G	G	A	G	G	Verified	Valid	Somatic	Phase_IV	WXS	Hybrid_Capture_Illumina_Seq	1	dbGAP	Illumina HiSeq
BCHE	0	genome.wustl.edu	36	3	167031170	167031170	+	Frame_Shift_Del	DEL	G	G	-			TCGA-AB-2882-03A-01W-0761-09	TCGA-AB-2882-11A-01W-0732-08	G	G	G	-	G	G	Verified	Valid	Somatic	Phase_IV	WXS	Hybrid_Capture_Illumina_Seq	1	dbGAP	Illumina HiSeq
BCLAF1	0	genome.wustl.edu	36	6	136639071	136639071	+	Missense_Mutation	SNP	G	G	A			TCGA-AB-2970-03A-01D-0739-09	TCGA-AB-2970-11A-01D-0739-09	G	G	G	A	G	G	Verified	Valid	Somatic	Phase_IV	WXS	Hybrid_Capture_Illumina_Seq	1	dbGAP	Illumina HiSeq
BCMO1	0	genome.wustl.edu	36	16	79850793	79850793	+	Missense_Mutation	SNP	T	T	G			TCGA-AB-2924-03A-01W-0745-08	TCGA-AB-2924-11A-01W-0745-08	T	T	T	G	T	T	Verified	Valid	Somatic	Phase_IV	WXS	Hybrid_Capture_Illumina_Seq	1	dbGAP	Illumina HiSeq
BCOR	0	genome.wustl.edu	36	X	39817028	39817029	+	Frame_Shift_Ins	INS	-	-	G			TCGA-AB-2968-03A-01D-0739-09	TCGA-AB-2968-11A-01D-0739-09	-	-	-	G	-	-	Verified	Valid	Somatic	Phase_IV	WXS	Hybrid_Capture_Illumina_Seq	1	dbGAP	Illumina HiSeq
BCOR	0	genome.wustl.edu	36	X	39818802	39818802	+	Frame_Shift_Del	DEL	C	C	-			TCGA-AB-2970-03A-01D-0739-09	TCGA-AB-2970-11A-01D-0739-09	C	C	C	-	C	C	Verified	Valid	Somatic	Phase_IV	WXS	Hybrid_Capture_Illumina_Seq	1	dbGAP	Illumina HiSeq
BCORL1	0	genome.wustl.edu	36	X	128976217	128976218	+	Frame_Shift_Ins	INS	-	-	A			TCGA-AB-2814-03D-01W-0755-09	TCGA-AB-2814-11D-01W-0755-09	-	-	-	A	-	-	Verified	Valid	Somatic	Phase_IV	WXS	Hybrid_Capture_Illumina_Seq	1	dbGAP	Illumina HiSeq
BDKRB2	0	genome.wustl.edu	36	14	95776976	95776976	+	Silent	SNP	G	G	A			TCGA-AB-2887-03A-01W-0732-08	TCGA-AB-2887-11A-01W-0732-08	G	G	G	A	G	G	Verified	Valid	Somatic	Phase_IV	WXS	Hybrid_Capture_Illumina_Seq	1	dbGAP	Illumina HiSeq
BECN1	0	genome.wustl.edu	36	17	38223906	38223906	+	Missense_Mutation	SNP	T	T	C			TCGA-AB-2963-03A-01D-0739-09	TCGA-AB-2963-11A-01D-0739-09	T	T	T	C	T	T	Verified	Valid	Somatic	Phase_IV	WXS	Hybrid_Capture_Illumina_Seq	1	dbGAP	Illumina HiSeq
BICD1	0	genome.wustl.edu	36	12	32421790	32421790	+	Missense_Mutation	SNP	G	G	A			TCGA-AB-2905-03A-01D-0739-09	TCGA-AB-2905-11A-01D-0739-09	G	G	G	A	G	G	Verified	Valid	Somatic	Phase_IV	WXS	Hybrid_Capture_Illumina_Seq	1	dbGAP	Illumina HiSeq
BLZF1	0	genome.wustl.edu	36	1	167612485	167612485	+	Missense_Mutation	SNP	G	G	A			TCGA-AB-2805-03B-01W-0728-08	TCGA-AB-2805-11B-01W-0728-08	G	G	G	A	G	G	Verified	Valid	Somatic	Phase_IV	WXS	Hybrid_Capture_Illumina_Seq	1	dbGAP	Illumina HiSeq
BMP10	0	genome.wustl.edu	36	2	68946310	68946310	+	Missense_Mutation	SNP	A	A	T			TCGA-AB-2925-03A-01W-0732-08	TCGA-AB-2925-11A-01W-0732-08	A	A	A	T	A	A	Verified	Valid	Somatic	Phase_IV	WXS	Hybrid_Capture_Illumina_Seq	1	dbGAP	Illumina HiSeq
BMP5	0	genome.wustl.edu	36	6	55746872	55746872	+	Nonsense_Mutation	SNP	G	G	A			TCGA-AB-2971-03A-01D-0739-09	TCGA-AB-2971-11A-01D-0739-09	G	G	G	A	G	G	Verified	Valid	Somatic	Phase_IV	WXS	Hybrid_Capture_Illumina_Seq	1	dbGAP	Illumina HiSeq
BMP6	0	genome.wustl.edu	36	6	7790455	7790455	+	Missense_Mutation	SNP	G	G	A			TCGA-AB-2904-03A-01W-0732-08	TCGA-AB-2904-11A-01W-0732-08	G	G	G	A	G	G	Verified	Valid	Somatic	Phase_IV	WXS	Hybrid_Capture_Illumina_Seq	1	dbGAP	Illumina HiSeq
BMPER	0	genome.wustl.edu	36	7	33911799	33911799	+	Missense_Mutation	SNP	C	C	A			TCGA-AB-2875-03A-01W-0732-08	TCGA-AB-2875-11A-01W-0732-08	C	C	C	A	C	C	Verified	Valid	Somatic	Phase_IV	WXS	Hybrid_Capture_Illumina_Seq	1	dbGAP	Illumina HiSeq
BMPER	0	genome.wustl.edu	36	7	34149471	34149471	+	Missense_Mutation	SNP	A	A	C			TCGA-AB-2985-03A-01D-0739-09	TCGA-AB-2985-11A-01D-0739-09	A	A	A	C	A	A	Verified	Valid	Somatic	Phase_IV	WXS	Hybrid_Capture_Illumina_Seq	1	dbGAP	Illumina HiSeq
BMS1	0	genome.wustl.edu	36	10	42609323	42609323	+	Silent	SNP	C	C	A			TCGA-AB-2963-03A-01D-0739-09	TCGA-AB-2963-11A-01D-0739-09	C	C	C	A	C	C	Verified	Valid	Somatic	Phase_IV	WXS	Hybrid_Capture_Illumina_Seq	1	dbGAP	Illumina HiSeq
BNC2	0	genome.wustl.edu	36	9	16426735	16426735	+	Missense_Mutation	SNP	C	C	T			TCGA-AB-2861-03B-01W-0728-08	TCGA-AB-2861-11B-01W-0729-08	C	C	C	T	C	C	Verified	Valid	Somatic	Phase_IV	WXS	Hybrid_Capture_Illumina_Seq	1	dbGAP	Illumina HiSeq
BOC	0	genome.wustl.edu	36	3	114482133	114482133	+	Silent	SNP	C	C	T			TCGA-AB-2976-03A-01D-0739-09	TCGA-AB-2976-11A-01D-0739-09	C	C	C	T	C	C	Verified	Valid	Somatic	Phase_IV	WXS	Hybrid_Capture_Illumina_Seq	1	dbGAP	Illumina HiSeq
BOD1L	0	genome.wustl.edu	36	4	13224941	13224941	+	Missense_Mutation	SNP	T	T	C			TCGA-AB-2821-03B-01W-0728-08	TCGA-AB-2821-11B-01W-0728-08	T	T	T	C	T	T	Verified	Valid	Somatic	Phase_IV	WXS	Hybrid_Capture_Illumina_Seq	1	dbGAP	Illumina HiSeq
BPIFB2	0	genome.wustl.edu	36	20	31065397	31065397	+	Silent	SNP	C	C	T			TCGA-AB-2876-03A-01W-0732-08	TCGA-AB-2876-11A-01W-0732-08	C	C	C	T	C	C	Verified	Valid	Somatic	Phase_IV	WXS	Hybrid_Capture_Illumina_Seq	1	dbGAP	Illumina HiSeq
BPTF	0	genome.wustl.edu	36	17	63338445	63338445	+	Missense_Mutation	SNP	T	T	G			TCGA-AB-2968-03A-01D-0739-09	TCGA-AB-2968-11A-01D-0739-09	T	T	T	G	T	T	Verified	Valid	Somatic	Phase_IV	WXS	Hybrid_Capture_Illumina_Seq	1	dbGAP	Illumina HiSeq
BRCC3	0	genome.wustl.edu	36	X	153958684	153958684	+	Nonsense_Mutation	SNP	C	C	T			TCGA-AB-2929-03A-01W-0732-08	TCGA-AB-2929-11A-01W-0732-08	C	C	C	T	C	C	Verified	Valid	Somatic	Phase_IV	WXS	Hybrid_Capture_Illumina_Seq	1	dbGAP	Illumina HiSeq
BRMS1	0	genome.wustl.edu	36	11	65865367	65865367	+	Nonsense_Mutation	SNP	G	G	A			TCGA-AB-2888-03A-01W-0732-08	TCGA-AB-2888-11A-01W-0732-08	G	G	G	A	G	G	Verified	Valid	Somatic	Phase_IV	WXS	Hybrid_Capture_Illumina_Seq	1	dbGAP	Illumina HiSeq
BRPF1	0	genome.wustl.edu	36	3	9761731	9761731	+	Missense_Mutation	SNP	T	T	C			TCGA-AB-3009-03A-01D-0739-09	TCGA-AB-3009-11A-01D-0739-09	T	T	T	C	T	T	Verified	Valid	Somatic	Phase_IV	WXS	Hybrid_Capture_Illumina_Seq	1	dbGAP	Illumina HiSeq
BRS3	0	genome.wustl.edu	36	X	135401946	135401946	+	Missense_Mutation	SNP	C	C	T			TCGA-AB-2876-03A-01W-0732-08	TCGA-AB-2876-11A-01W-0732-08	C	C	C	T	C	C	Verified	Valid	Somatic	Phase_IV	WXS	Hybrid_Capture_Illumina_Seq	1	dbGAP	Illumina HiSeq
BRWD3	0	genome.wustl.edu	36	X	79875620	79875620	+	Missense_Mutation	SNP	T	T	C			TCGA-AB-2887-03A-01W-0732-08	TCGA-AB-2887-11A-01W-0732-08	T	T	T	C	T	T	Verified	Valid	Somatic	Phase_IV	WXS	Hybrid_Capture_Illumina_Seq	1	dbGAP	Illumina HiSeq
BSN	0	genome.wustl.edu	36	3	49664602	49664602	+	Missense_Mutation	SNP	C	C	T			TCGA-AB-2885-03A-01W-0732-08	TCGA-AB-2885-11A-01W-0732-08	C	C	C	T	C	C	Verified	Valid	Somatic	Phase_IV	WXS	Hybrid_Capture_Illumina_Seq	1	dbGAP	Illumina HiSeq
BSN	0	genome.wustl.edu	36	3	49676911	49676911	+	Missense_Mutation	SNP	A	A	G			TCGA-AB-2891-03A-01W-0733-08	TCGA-AB-2891-11A-01W-0732-08	A	A	A	G	A	A	Verified	Valid	Somatic	Phase_IV	WXS	Hybrid_Capture_Illumina_Seq	1	dbGAP	Illumina HiSeq
BTBD16	0	genome.wustl.edu	36	10	124024603	124024603	+	Missense_Mutation	SNP	C	C	T			TCGA-AB-2861-03B-01W-0728-08	TCGA-AB-2861-11B-01W-0729-08	C	C	C	T	C	C	Verified	Valid	Somatic	Phase_IV	WXS	Hybrid_Capture_Illumina_Seq	1	dbGAP	Illumina HiSeq
BTBD8	0	genome.wustl.edu	36	1	92385369	92385369	+	Silent	SNP	T	T	A			TCGA-AB-2994-03A-01D-0739-09	TCGA-AB-2994-11A-01D-0739-09	T	T	T	A	T	T	Verified	Valid	Somatic	Phase_IV	WXS	Hybrid_Capture_Illumina_Seq	1	dbGAP	Illumina HiSeq
BTD	0	genome.wustl.edu	36	3	15661430	15661430	+	Missense_Mutation	SNP	G	G	A			TCGA-AB-2916-03A-01W-0732-08	TCGA-AB-2916-11A-01W-0732-08	G	G	G	A	G	G	Verified	Valid	Somatic	Phase_IV	WXS	Hybrid_Capture_Illumina_Seq	1	dbGAP	Illumina HiSeq
BUB1	0	genome.wustl.edu	36	2	111135776	111135776	+	Missense_Mutation	SNP	G	G	A			TCGA-AB-2851-03B-01W-0728-08	TCGA-AB-2851-11B-01W-0729-08	G	G	G	A	G	G	Verified	Valid	Somatic	Phase_IV	WXS	Hybrid_Capture_Illumina_Seq	1	dbGAP	Illumina HiSeq
BUB3	0	genome.wustl.edu	36	10	124911770	124911770	+	Missense_Mutation	SNP	G	G	T			TCGA-AB-2854-03B-01W-0728-08	TCGA-AB-2854-11B-01W-0729-08	G	G	G	T	G	G	Verified	Valid	Somatic	Phase_IV	WXS	Hybrid_Capture_Illumina_Seq	1	dbGAP	Illumina HiSeq
C10orf118	0	genome.wustl.edu	36	10	115881891	115881891	+	Missense_Mutation	SNP	A	A	C			TCGA-AB-2972-03A-01D-0739-09	TCGA-AB-2972-11A-01D-0739-09	A	A	A	C	A	A	Verified	Valid	Somatic	Phase_IV	WXS	Hybrid_Capture_Illumina_Seq	1	dbGAP	Illumina HiSeq
C10orf118	0	genome.wustl.edu	36	10	115894360	115894360	+	Silent	SNP	G	G	A			TCGA-AB-3001-03A-01D-0739-09	TCGA-AB-3001-11A-01D-0739-09	G	G	G	A	G	G	Verified	Valid	Somatic	Phase_IV	WXS	Hybrid_Capture_Illumina_Seq	1	dbGAP	Illumina HiSeq
C10orf120	0	genome.wustl.edu	36	10	124447259	124447259	+	Missense_Mutation	SNP	C	C	G			TCGA-AB-2945-03A-01W-0733-08	TCGA-AB-2945-11A-01W-0732-08	C	C	C	G	C	C	Verified	Valid	Somatic	Phase_IV	WXS	Hybrid_Capture_Illumina_Seq	1	dbGAP	Illumina HiSeq
C10orf28	0	genome.wustl.edu	36	10	99958685	99958685	+	Missense_Mutation	SNP	G	G	A			TCGA-AB-2821-03B-01W-0728-08	TCGA-AB-2821-11B-01W-0728-08	G	G	G	A	G	G	Verified	Valid	Somatic	Phase_IV	WXS	Hybrid_Capture_Illumina_Seq	1	dbGAP	Illumina HiSeq
C10orf28	0	genome.wustl.edu	36	10	99959110	99959110	+	Missense_Mutation	SNP	G	G	A			TCGA-AB-2831-03A-01W-0726-08	TCGA-AB-2831-11A-01W-0727-08	G	G	G	A	G	G	Verified	Valid	Somatic	Phase_IV	WXS	Hybrid_Capture_Illumina_Seq	1	dbGAP	Illumina HiSeq
C10orf76	0	genome.wustl.edu	36	10	103725013	103725013	+	Missense_Mutation	SNP	A	A	T			TCGA-AB-2985-03A-01D-0739-09	TCGA-AB-2985-11A-01D-0739-09	A	A	A	T	A	A	Verified	Valid	Somatic	Phase_IV	WXS	Hybrid_Capture_Illumina_Seq	1	dbGAP	Illumina HiSeq
C11orf41	0	genome.wustl.edu	36	11	33529297	33529297	+	Missense_Mutation	SNP	C	C	A			TCGA-AB-2939-03A-01W-0745-08	TCGA-AB-2939-11A-01W-0745-08	C	C	C	A	C	C	Verified	Valid	Somatic	Phase_IV	WXS	Hybrid_Capture_Illumina_Seq	1	dbGAP	Illumina HiSeq
C11orf70	0	genome.wustl.edu	36	11	101459121	101459121	+	Missense_Mutation	SNP	G	G	A			TCGA-AB-2891-03A-01W-0733-08	TCGA-AB-2891-11A-01W-0732-08	G	G	G	A	G	G	Verified	Valid	Somatic	Phase_IV	WXS	Hybrid_Capture_Illumina_Seq	1	dbGAP	Illumina HiSeq
C12orf63	0	genome.wustl.edu	36	12	95674471	95674471	+	Missense_Mutation	SNP	G	G	A			TCGA-AB-2858-03D-01W-0755-09	TCGA-AB-2858-12A-01W-0755-09	G	G	G	A	G	G	Verified	Valid	Somatic	Phase_IV	WXS	Hybrid_Capture_Illumina_Seq	1	dbGAP	Illumina HiSeq
C15orf57	0	genome.wustl.edu	36	15	38642377	38642377	+	Missense_Mutation	SNP	C	C	T			TCGA-AB-2839-03B-01W-0728-08	TCGA-AB-2839-11B-01W-0729-08	C	C	C	T	C	C	Verified	Valid	Somatic	Phase_IV	WXS	Hybrid_Capture_Illumina_Seq	1	dbGAP	Illumina HiSeq
C15orf60	0	genome.wustl.edu	36	15	71522583	71522583	+	Missense_Mutation	SNP	G	G	A			TCGA-AB-2952-03A-01W-0733-08	TCGA-AB-2952-11A-01W-0732-08	G	G	G	A	G	G	Verified	Valid	Somatic	Phase_IV	WXS	Hybrid_Capture_Illumina_Seq	1	dbGAP	Illumina HiSeq
C16orf57	0	genome.wustl.edu	36	16	56608774	56608774	+	Missense_Mutation	SNP	C	C	G			TCGA-AB-2901-03A-01W-0733-08	TCGA-AB-2901-11A-01W-0732-08	C	C	C	G	C	C	Verified	Valid	Somatic	Phase_IV	WXS	Hybrid_Capture_Illumina_Seq	1	dbGAP	Illumina HiSeq
C17orf97	0	genome.wustl.edu	36	17	263333	263333	+	Missense_Mutation	SNP	G	G	C			TCGA-AB-2886-03A-01W-0732-08	TCGA-AB-2886-11A-01W-0732-08	G	G	G	C	G	G	Verified	Valid	Somatic	Phase_IV	WXS	Hybrid_Capture_Illumina_Seq	1	dbGAP	Illumina HiSeq
C17orf97	0	genome.wustl.edu	36	17	263938	263938	+	Missense_Mutation	SNP	G	G	A			TCGA-AB-2862-03B-01W-0728-08	TCGA-AB-2862-11B-01W-0729-08	G	G	G	A	G	G	Verified	Valid	Somatic	Phase_IV	WXS	Hybrid_Capture_Illumina_Seq	1	dbGAP	Illumina HiSeq
C19orf46	0	genome.wustl.edu	36	19	41189298	41189298	+	Missense_Mutation	SNP	G	G	A			TCGA-AB-2828-03C-01W-0761-09	TCGA-AB-2828-11B-01W-0728-08	G	G	G	A	G	G	Verified	Valid	Somatic	Phase_IV	WXS	Hybrid_Capture_Illumina_Seq	1	dbGAP	Illumina HiSeq
C19orf55	0	genome.wustl.edu	36	19	40940951	40940951	+	Missense_Mutation	SNP	C	C	T			TCGA-AB-2804-03B-01W-0728-08	TCGA-AB-2804-11B-01W-0728-08	C	C	C	T	C	C	Verified	Valid	Somatic	Phase_IV	WXS	Hybrid_Capture_Illumina_Seq	1	dbGAP	Illumina HiSeq
C1RL	0	genome.wustl.edu	36	12	7140607	7140607	+	Missense_Mutation	SNP	C	C	T			TCGA-AB-2868-03B-01W-0728-08	TCGA-AB-2868-11B-01W-0729-08	C	C	C	T	C	C	Verified	Valid	Somatic	Phase_IV	WXS	Hybrid_Capture_Illumina_Seq	1	dbGAP	Illumina HiSeq
C1orf105	0	genome.wustl.edu	36	1	170692206	170692206	+	Frame_Shift_Del	DEL	T	T	-			TCGA-AB-2908-03A-01W-0745-08	TCGA-AB-2908-11A-01W-0745-08	T	T	T	-	T	T	Verified	Valid	Somatic	Phase_IV	WXS	Hybrid_Capture_Illumina_Seq	1	dbGAP	Illumina HiSeq
C1orf168	0	genome.wustl.edu	36	1	57027291	57027291	+	Missense_Mutation	SNP	C	C	T			TCGA-AB-2905-03A-01D-0739-09	TCGA-AB-2905-11A-01D-0739-09	C	C	C	T	C	C	Verified	Valid	Somatic	Phase_IV	WXS	Hybrid_Capture_Illumina_Seq	1	dbGAP	Illumina HiSeq
C1orf51	0	genome.wustl.edu	36	1	148522482	148522482	+	Missense_Mutation	SNP	C	C	A			TCGA-AB-2939-03A-01W-0745-08	TCGA-AB-2939-11A-01W-0745-08	C	C	C	A	C	C	Verified	Valid	Somatic	Phase_IV	WXS	Hybrid_Capture_Illumina_Seq	1	dbGAP	Illumina HiSeq
C2	0	genome.wustl.edu	36	6	32009522	32009522	+	Missense_Mutation	SNP	C	C	T			TCGA-AB-2937-03A-01W-0732-08	TCGA-AB-2937-11A-01W-0732-08	C	C	C	T	C	C	Verified	Valid	Somatic	Phase_IV	WXS	Hybrid_Capture_Illumina_Seq	1	dbGAP	Illumina HiSeq
C20orf24	0	genome.wustl.edu	36	20	34673853	34673853	+	Missense_Mutation	SNP	C	C	T			TCGA-AB-2802-03B-01W-0728-08	TCGA-AB-2802-11B-01W-0728-08	C	C	C	T	C	C	Verified	Valid	Somatic	Phase_IV	WXS	Hybrid_Capture_Illumina_Seq	1	dbGAP	Illumina HiSeq
C20orf26	0	genome.wustl.edu	36	20	20027446	20027446	+	Nonsense_Mutation	SNP	C	C	T			TCGA-AB-2807-03D-01W-0755-09	TCGA-AB-2807-11D-01W-0755-09	C	C	C	T	C	C	Verified	Valid	Somatic	Phase_IV	WXS	Hybrid_Capture_Illumina_Seq	1	dbGAP	Illumina HiSeq
C22orf42	0	genome.wustl.edu	36	22	30885094	30885094	+	Missense_Mutation	SNP	C	C	A			TCGA-AB-2807-03D-01W-0755-09	TCGA-AB-2807-11D-01W-0755-09	C	C	C	A	C	C	Verified	Valid	Somatic	Phase_IV	WXS	Hybrid_Capture_Illumina_Seq	1	dbGAP	Illumina HiSeq
C3	0	genome.wustl.edu	36	19	6658203	6658203	+	Missense_Mutation	SNP	C	C	T			TCGA-AB-2931-03A-01W-0745-08	TCGA-AB-2931-11A-01W-0745-08	C	C	C	T	C	C	Verified	Valid	Somatic	Phase_IV	WXS	Hybrid_Capture_Illumina_Seq	1	dbGAP	Illumina HiSeq
C3orf25	0	genome.wustl.edu	36	3	130623213	130623213	+	Missense_Mutation	SNP	C	C	T			TCGA-AB-2985-03A-01D-0739-09	TCGA-AB-2985-11A-01D-0739-09	C	C	C	T	C	C	Verified	Valid	Somatic	Phase_IV	WXS	Hybrid_Capture_Illumina_Seq	1	dbGAP	Illumina HiSeq
C3orf56	0	genome.wustl.edu	36	3	128398485	128398485	+	Missense_Mutation	SNP	G	G	A			TCGA-AB-2841-03B-01W-0728-08	TCGA-AB-2841-11B-01W-0729-08	G	G	G	A	G	G	Verified	Valid	Somatic	Phase_IV	WXS	Hybrid_Capture_Illumina_Seq	1	dbGAP	Illumina HiSeq
C3orf67	0	genome.wustl.edu	36	3	58767162	58767162	+	Missense_Mutation	SNP	G	G	A			TCGA-AB-2915-03A-01W-0745-08	TCGA-AB-2915-11A-01W-0745-08	G	G	G	A	G	G	Verified	Valid	Somatic	Phase_IV	WXS	Hybrid_Capture_Illumina_Seq	1	dbGAP	Illumina HiSeq
C4BPB	0	genome.wustl.edu	36	1	205330396	205330396	+	Missense_Mutation	SNP	C	C	T			TCGA-AB-2904-03A-01W-0732-08	TCGA-AB-2904-11A-01W-0732-08	C	C	C	T	C	C	Verified	Valid	Somatic	Phase_IV	WXS	Hybrid_Capture_Illumina_Seq	1	dbGAP	Illumina HiSeq
C5	0	genome.wustl.edu	36	9	122764816	122764816	+	Silent	SNP	C	C	A			TCGA-AB-2818-03B-01W-0728-08	TCGA-AB-2818-11B-01W-0728-08	C	C	C	A	C	C	Verified	Valid	Somatic	Phase_IV	WXS	Hybrid_Capture_Illumina_Seq	1	dbGAP	Illumina HiSeq
C5	0	genome.wustl.edu	36	9	122772344	122772344	+	Missense_Mutation	SNP	T	T	G			TCGA-AB-2869-03A-01W-0761-09	TCGA-AB-2869-11A-01W-0732-08	T	T	T	G	T	T	Verified	Valid	Somatic	Phase_IV	WXS	Hybrid_Capture_Illumina_Seq	1	dbGAP	Illumina HiSeq
C5orf25	0	genome.wustl.edu	36	5	175649773	175649773	+	Missense_Mutation	SNP	C	C	T			TCGA-AB-3001-03A-01D-0739-09	TCGA-AB-3001-11A-01D-0739-09	C	C	C	T	C	C	Verified	Valid	Somatic	Phase_IV	WXS	Hybrid_Capture_Illumina_Seq	1	dbGAP	Illumina HiSeq
C6orf106	0	genome.wustl.edu	36	6	34730508	34730508	+	Missense_Mutation	SNP	T	T	C			TCGA-AB-2943-03A-01W-0745-08	TCGA-AB-2943-11A-01W-0745-08	T	T	T	C	T	T	Verified	Valid	Somatic	Phase_IV	WXS	Hybrid_Capture_Illumina_Seq	1	dbGAP	Illumina HiSeq
C6orf118	0	genome.wustl.edu	36	6	165635643	165635643	+	Missense_Mutation	SNP	C	C	T			TCGA-AB-2864-03D-01W-0755-09	TCGA-AB-2864-11D-01W-0755-09	C	C	C	T	C	C	Verified	Valid	Somatic	Phase_IV	WXS	Hybrid_Capture_Illumina_Seq	1	dbGAP	Illumina HiSeq
C6orf170	0	genome.wustl.edu	36	6	121475960	121475960	+	Missense_Mutation	SNP	T	T	C			TCGA-AB-2881-03A-01W-0732-08	TCGA-AB-2881-11A-01W-0732-08	T	T	T	C	T	T	Verified	Valid	Somatic	Phase_IV	WXS	Hybrid_Capture_Illumina_Seq	1	dbGAP	Illumina HiSeq
C6orf211	0	genome.wustl.edu	36	6	151817475	151817475	+	Silent	SNP	C	C	T			TCGA-AB-2838-03A-01W-0726-08	TCGA-AB-2838-11A-01W-0727-08	C	C	C	T	C	C	Verified	Valid	Somatic	Phase_IV	WXS	Hybrid_Capture_Illumina_Seq	1	dbGAP	Illumina HiSeq
C7	0	genome.wustl.edu	36	5	41017295	41017297	+	In_Frame_Del	DEL	GAA	GAA	-			TCGA-AB-2899-03A-01W-0733-08	TCGA-AB-2899-11A-01W-0732-08	GAA	GAA	GAA	-	GAA	GAA	Verified	Valid	Somatic	Phase_IV	WXS	Hybrid_Capture_Illumina_Seq	1	dbGAP	Illumina HiSeq
C7orf10	0	genome.wustl.edu	36	7	40201173	40201173	+	Missense_Mutation	SNP	G	G	T			TCGA-AB-2936-03A-01W-0745-08	TCGA-AB-2936-11A-01W-0745-08	G	G	G	T	G	G	Verified	Valid	Somatic	Phase_IV	WXS	Hybrid_Capture_Illumina_Seq	1	dbGAP	Illumina HiSeq
C7orf29	0	genome.wustl.edu	36	7	149658979	149658979	+	Silent	SNP	C	C	T			TCGA-AB-2803-03B-01W-0728-08	TCGA-AB-2803-11B-01W-0728-08	C	C	C	T	C	C	Verified	Valid	Somatic	Phase_IV	WXS	Hybrid_Capture_Illumina_Seq	1	dbGAP	Illumina HiSeq
C8orf80	0	genome.wustl.edu	36	8	27978130	27978130	+	Missense_Mutation	SNP	C	C	T			TCGA-AB-2952-03A-01W-0733-08	TCGA-AB-2952-11A-01W-0732-08	C	C	C	T	C	C	Verified	Valid	Somatic	Phase_IV	WXS	Hybrid_Capture_Illumina_Seq	1	dbGAP	Illumina HiSeq
C8orf84	0	genome.wustl.edu	36	8	74155955	74155955	+	Missense_Mutation	SNP	C	C	T			TCGA-AB-3008-03A-01D-0739-09	TCGA-AB-3008-11A-01D-0739-09	C	C	C	T	C	C	Verified	Valid	Somatic	Phase_IV	WXS	Hybrid_Capture_Illumina_Seq	1	dbGAP	Illumina HiSeq
C9orf171	0	genome.wustl.edu	36	9	134437636	134437636	+	Missense_Mutation	SNP	G	G	A			TCGA-AB-2816-03B-01W-0728-08	TCGA-AB-2816-11B-01W-0728-08	G	G	G	A	G	G	Verified	Valid	Somatic	Phase_IV	WXS	Hybrid_Capture_Illumina_Seq	1	dbGAP	Illumina HiSeq
C9orf174	0	genome.wustl.edu	36	9	99116998	99116998	+	Silent	SNP	T	T	C			TCGA-AB-2886-03A-01W-0732-08	TCGA-AB-2886-11A-01W-0732-08	T	T	T	C	T	T	Verified	Valid	Somatic	Phase_IV	WXS	Hybrid_Capture_Illumina_Seq	1	dbGAP	Illumina HiSeq
C9orf174	0	genome.wustl.edu	36	9	99124969	99124969	+	Missense_Mutation	SNP	G	G	A			TCGA-AB-2917-03A-01W-0732-08	TCGA-AB-2917-11A-01W-0732-08	G	G	G	A	G	G	Verified	Valid	Somatic	Phase_IV	WXS	Hybrid_Capture_Illumina_Seq	1	dbGAP	Illumina HiSeq
C9orf43	0	genome.wustl.edu	36	9	115225484	115225484	+	Missense_Mutation	SNP	A	A	G			TCGA-AB-2934-03A-01W-0755-09	TCGA-AB-2934-11A-01W-0755-09	A	A	A	G	A	A	Verified	Valid	Somatic	Phase_IV	WXS	Hybrid_Capture_Illumina_Seq	1	dbGAP	Illumina HiSeq
C9orf78	0	genome.wustl.edu	36	9	131630321	131630321	+	Missense_Mutation	SNP	G	G	C			TCGA-AB-2806-03B-01W-0728-08	TCGA-AB-2806-11B-01W-0728-08	G	G	G	C	G	G	Verified	Valid	Somatic	Phase_IV	WXS	Hybrid_Capture_Illumina_Seq	1	dbGAP	Illumina HiSeq
C9orf91	0	genome.wustl.edu	36	9	116435895	116435895	+	Silent	SNP	G	G	A			TCGA-AB-2915-03A-01W-0745-08	TCGA-AB-2915-11A-01W-0745-08	G	G	G	A	G	G	Verified	Valid	Somatic	Phase_IV	WXS	Hybrid_Capture_Illumina_Seq	1	dbGAP	Illumina HiSeq
C9orf93	0	genome.wustl.edu	36	9	15734617	15734617	+	Missense_Mutation	SNP	G	G	A			TCGA-AB-2904-03A-01W-0732-08	TCGA-AB-2904-11A-01W-0732-08	G	G	G	A	G	G	Verified	Valid	Somatic	Phase_IV	WXS	Hybrid_Capture_Illumina_Seq	1	dbGAP	Illumina HiSeq
CACNA1A	0	genome.wustl.edu	36	19	13231431	13231431	+	Silent	SNP	C	C	T			TCGA-AB-2972-03A-01D-0739-09	TCGA-AB-2972-11A-01D-0739-09	C	C	C	T	C	C	Verified	Valid	Somatic	Phase_IV	WXS	Hybrid_Capture_Illumina_Seq	1	dbGAP	Illumina HiSeq
CACNA1B	0	genome.wustl.edu	36	9	140063588	140063588	+	Missense_Mutation	SNP	C	C	T			TCGA-AB-2814-03D-01W-0755-09	TCGA-AB-2814-11D-01W-0755-09	C	C	C	T	C	C	Verified	Valid	Somatic	Phase_IV	WXS	Hybrid_Capture_Illumina_Seq	1	dbGAP	Illumina HiSeq
CACNA1B	0	genome.wustl.edu	36	9	140135748	140135748	+	Missense_Mutation	SNP	G	G	T			TCGA-AB-2925-03A-01W-0732-08	TCGA-AB-2925-11A-01W-0732-08	G	G	G	T	G	G	Verified	Valid	Somatic	Phase_IV	WXS	Hybrid_Capture_Illumina_Seq	1	dbGAP	Illumina HiSeq
CACNA1B	0	genome.wustl.edu	36	9	140136178	140136178	+	Missense_Mutation	SNP	G	G	A			TCGA-AB-2813-03B-01W-0728-08	TCGA-AB-2813-11B-01W-0728-08	G	G	G	A	G	G	Verified	Valid	Somatic	Phase_IV	WXS	Hybrid_Capture_Illumina_Seq	1	dbGAP	Illumina HiSeq
CACNA1E	0	genome.wustl.edu	36	1	179955981	179955981	+	Missense_Mutation	SNP	C	C	T			TCGA-AB-2964-03A-01D-0739-09	TCGA-AB-2964-11A-01D-0739-09	C	C	C	T	C	C	Verified	Valid	Somatic	Phase_IV	WXS	Hybrid_Capture_Illumina_Seq	1	dbGAP	Illumina HiSeq
CACNA1E	0	genome.wustl.edu	36	1	179994542	179994542	+	Missense_Mutation	SNP	A	A	G			TCGA-AB-2878-03A-01W-0732-08	TCGA-AB-2878-11A-01W-0732-08	A	A	A	G	A	A	Verified	Valid	Somatic	Phase_IV	WXS	Hybrid_Capture_Illumina_Seq	1	dbGAP	Illumina HiSeq
CACNA1E	0	genome.wustl.edu	36	1	180021175	180021175	+	Missense_Mutation	SNP	C	C	G			TCGA-AB-3001-03A-01D-0739-09	TCGA-AB-3001-11A-01D-0739-09	C	C	C	G	C	C	Verified	Valid	Somatic	Phase_IV	WXS	Hybrid_Capture_Illumina_Seq	1	dbGAP	Illumina HiSeq
CACNA1G	0	genome.wustl.edu	36	17	46022948	46022948	+	Missense_Mutation	SNP	T	T	C			TCGA-AB-3006-03A-01D-0739-09	TCGA-AB-3006-11A-01D-0739-09	T	T	T	C	T	T	Verified	Valid	Somatic	Phase_IV	WXS	Hybrid_Capture_Illumina_Seq	1	dbGAP	Illumina HiSeq
CACNA1G	0	genome.wustl.edu	36	17	46028939	46028939	+	Silent	SNP	C	C	T			TCGA-AB-2904-03A-01W-0732-08	TCGA-AB-2904-11A-01W-0732-08	C	C	C	T	C	C	Verified	Valid	Somatic	Phase_IV	WXS	Hybrid_Capture_Illumina_Seq	1	dbGAP	Illumina HiSeq
CACNA1S	0	genome.wustl.edu	36	1	199321250	199321250	+	Missense_Mutation	SNP	G	G	A			TCGA-AB-2803-03B-01W-0728-08	TCGA-AB-2803-11B-01W-0728-08	G	G	G	A	G	G	Verified	Valid	Somatic	Phase_IV	WXS	Hybrid_Capture_Illumina_Seq	1	dbGAP	Illumina HiSeq
CACNA2D3	0	genome.wustl.edu	36	3	54905879	54905879	+	Nonsense_Mutation	SNP	C	C	A			TCGA-AB-2943-03A-01W-0745-08	TCGA-AB-2943-11A-01W-0745-08	C	C	C	A	C	C	Verified	Valid	Somatic	Phase_IV	WXS	Hybrid_Capture_Illumina_Seq	1	dbGAP	Illumina HiSeq
CACNA2D3	0	genome.wustl.edu	36	3	54908903	54908903	+	Missense_Mutation	SNP	T	T	C			TCGA-AB-2980-03A-01D-0739-09	TCGA-AB-2980-11A-01D-0739-09	T	T	T	C	T	T	Verified	Valid	Somatic	Phase_IV	WXS	Hybrid_Capture_Illumina_Seq	1	dbGAP	Illumina HiSeq
CACNA2D4	0	genome.wustl.edu	36	12	1833394	1833394	+	Missense_Mutation	SNP	C	C	A			TCGA-AB-2839-03B-01W-0728-08	TCGA-AB-2839-11B-01W-0729-08	C	C	C	A	C	C	Verified	Valid	Somatic	Phase_IV	WXS	Hybrid_Capture_Illumina_Seq	1	dbGAP	Illumina HiSeq
CACNG1	0	genome.wustl.edu	36	17	62471268	62471268	+	Silent	SNP	C	C	T			TCGA-AB-2861-03B-01W-0728-08	TCGA-AB-2861-11B-01W-0729-08	C	C	C	T	C	C	Verified	Valid	Somatic	Phase_IV	WXS	Hybrid_Capture_Illumina_Seq	1	dbGAP	Illumina HiSeq
CACNG2	0	genome.wustl.edu	36	22	35428399	35428399	+	Missense_Mutation	SNP	C	C	T			TCGA-AB-2865-03B-01W-0728-08	TCGA-AB-2865-11B-01W-0729-08	C	C	C	T	C	C	Verified	Valid	Somatic	Phase_IV	WXS	Hybrid_Capture_Illumina_Seq	1	dbGAP	Illumina HiSeq
CACNG4	0	genome.wustl.edu	36	17	62457324	62457324	+	Silent	SNP	C	C	T			TCGA-AB-2858-03D-01W-0755-09	TCGA-AB-2858-12A-01W-0755-09	C	C	C	T	C	C	Verified	Valid	Somatic	Phase_IV	WXS	Hybrid_Capture_Illumina_Seq	1	dbGAP	Illumina HiSeq
CAD	0	genome.wustl.edu	36	2	27319590	27319590	+	Silent	SNP	C	C	T			TCGA-AB-2904-03A-01W-0732-08	TCGA-AB-2904-11A-01W-0732-08	C	C	C	T	C	C	Verified	Valid	Somatic	Phase_IV	WXS	Hybrid_Capture_Illumina_Seq	1	dbGAP	Illumina HiSeq
CADM2	0	genome.wustl.edu	36	3	86197499	86197499	+	Missense_Mutation	SNP	T	T	G			TCGA-AB-3012-03A-01D-0739-09	TCGA-AB-3012-11A-01D-0739-09	T	T	T	G	T	T	Verified	Valid	Somatic	Phase_IV	WXS	Hybrid_Capture_Illumina_Seq	1	dbGAP	Illumina HiSeq
CADM2	0	genome.wustl.edu	36	3	86197523	86197523	+	Missense_Mutation	SNP	C	C	T			TCGA-AB-2990-03A-01D-0739-09	TCGA-AB-2990-11A-01D-0739-09	C	C	C	T	C	C	Verified	Valid	Somatic	Phase_IV	WXS	Hybrid_Capture_Illumina_Seq	1	dbGAP	Illumina HiSeq
CADM3	0	genome.wustl.edu	36	1	157429939	157429939	+	Missense_Mutation	SNP	G	G	A			TCGA-AB-2875-03A-01W-0732-08	TCGA-AB-2875-11A-01W-0732-08	G	G	G	A	G	G	Verified	Valid	Somatic	Phase_IV	WXS	Hybrid_Capture_Illumina_Seq	1	dbGAP	Illumina HiSeq
CADPS	0	genome.wustl.edu	36	3	62459970	62459970	+	Silent	SNP	C	C	G			TCGA-AB-2882-03A-01W-0761-09	TCGA-AB-2882-11A-01W-0732-08	C	C	C	G	C	C	Verified	Valid	Somatic	Phase_IV	WXS	Hybrid_Capture_Illumina_Seq	1	dbGAP	Illumina HiSeq
CADPS	0	genome.wustl.edu	36	3	62493667	62493667	+	Missense_Mutation	SNP	C	C	T			TCGA-AB-2810-03B-01W-0728-08	TCGA-AB-2810-11B-01W-0728-08	C	C	C	T	C	C	Verified	Valid	Somatic	Phase_IV	WXS	Hybrid_Capture_Illumina_Seq	1	dbGAP	Illumina HiSeq
CADPS	0	genome.wustl.edu	36	3	62553353	62553353	+	Missense_Mutation	SNP	C	C	T			TCGA-AB-2943-03A-01W-0745-08	TCGA-AB-2943-11A-01W-0745-08	C	C	C	T	C	C	Verified	Valid	Somatic	Phase_IV	WXS	Hybrid_Capture_Illumina_Seq	1	dbGAP	Illumina HiSeq
CAGE1	0	genome.wustl.edu	36	6	7324007	7324007	+	Missense_Mutation	SNP	G	G	T			TCGA-AB-2923-03A-01W-0745-08	TCGA-AB-2923-11A-01W-0745-08	G	G	G	T	G	G	Verified	Valid	Somatic	Phase_IV	WXS	Hybrid_Capture_Illumina_Seq	1	dbGAP	Illumina HiSeq
CALB2	0	genome.wustl.edu	36	16	69977001	69977001	+	Missense_Mutation	SNP	C	C	T			TCGA-AB-2990-03A-01D-0739-09	TCGA-AB-2990-11A-01D-0739-09	C	C	C	T	C	C	Verified	Valid	Somatic	Phase_IV	WXS	Hybrid_Capture_Illumina_Seq	1	dbGAP	Illumina HiSeq
CALD1	0	genome.wustl.edu	36	7	134264058	134264058	+	Silent	SNP	A	A	C			TCGA-AB-2972-03A-01D-0739-09	TCGA-AB-2972-11A-01D-0739-09	A	A	A	C	A	A	Verified	Valid	Somatic	Phase_IV	WXS	Hybrid_Capture_Illumina_Seq	1	dbGAP	Illumina HiSeq
CALHM3	0	genome.wustl.edu	36	10	105228735	105228735	+	Silent	SNP	C	C	T			TCGA-AB-2993-03A-01D-0739-09	TCGA-AB-2993-11A-01D-0739-09	C	C	C	T	C	C	Verified	Valid	Somatic	Phase_IV	WXS	Hybrid_Capture_Illumina_Seq	1	dbGAP	Illumina HiSeq
CALR	0	genome.wustl.edu	36	19	12911446	12911447	+	Splice_Site	INS	-	-	T			TCGA-AB-2897-03A-01W-0733-08	TCGA-AB-2897-11A-01W-0732-08	-	-	-	T	-	-	Verified	Valid	Somatic	Phase_IV	WXS	Hybrid_Capture_Illumina_Seq	1	dbGAP	Illumina HiSeq
CALR	0	genome.wustl.edu	36	19	12912080	12912081	+	Frame_Shift_Ins	INS	-	-	A			TCGA-AB-2872-03A-01W-0732-08	TCGA-AB-2872-11A-01W-0761-09	-	-	-	A	-	-	Verified	Valid	Somatic	Phase_IV	WXS	Hybrid_Capture_Illumina_Seq	1	dbGAP	Illumina HiSeq
CAMK1G	0	genome.wustl.edu	36	1	207851977	207851977	+	Missense_Mutation	SNP	G	G	A			TCGA-AB-2816-03B-01W-0728-08	TCGA-AB-2816-11B-01W-0728-08	G	G	G	A	G	G	Verified	Valid	Somatic	Phase_IV	WXS	Hybrid_Capture_Illumina_Seq	1	dbGAP	Illumina HiSeq
CAMK4	0	genome.wustl.edu	36	5	110738461	110738461	+	Silent	SNP	C	C	T			TCGA-AB-2936-03A-01W-0745-08	TCGA-AB-2936-11A-01W-0745-08	C	C	C	T	C	C	Verified	Valid	Somatic	Phase_IV	WXS	Hybrid_Capture_Illumina_Seq	1	dbGAP	Illumina HiSeq
CAMKK1	0	genome.wustl.edu	36	17	3732306	3732306	+	Missense_Mutation	SNP	G	G	A			TCGA-AB-2807-03D-01W-0755-09	TCGA-AB-2807-11D-01W-0755-09	G	G	G	A	G	G	Verified	Valid	Somatic	Phase_IV	WXS	Hybrid_Capture_Illumina_Seq	1	dbGAP	Illumina HiSeq
CAMKMT	0	genome.wustl.edu	36	2	44784945	44784945	+	Silent	SNP	G	G	A			TCGA-AB-2828-03C-01W-0761-09	TCGA-AB-2828-11B-01W-0728-08	G	G	G	A	G	G	Verified	Valid	Somatic	Phase_IV	WXS	Hybrid_Capture_Illumina_Seq	1	dbGAP	Illumina HiSeq
CAMKV	0	genome.wustl.edu	36	3	49871771	49871771	+	Missense_Mutation	SNP	C	C	T			TCGA-AB-2935-03A-01W-0755-09	TCGA-AB-2935-11A-01W-0755-09	C	C	C	T	C	C	Verified	Valid	Somatic	Phase_IV	WXS	Hybrid_Capture_Illumina_Seq	1	dbGAP	Illumina HiSeq
CAMSAP1	0	genome.wustl.edu	36	9	137854321	137854321	+	Silent	SNP	T	T	C			TCGA-AB-2938-03A-01W-0732-08	TCGA-AB-2938-11A-01W-0732-08	T	T	T	C	T	T	Verified	Valid	Somatic	Phase_IV	WXS	Hybrid_Capture_Illumina_Seq	1	dbGAP	Illumina HiSeq
CAMTA1	0	genome.wustl.edu	36	1	7644402	7644402	+	Missense_Mutation	SNP	G	G	A			TCGA-AB-2964-03A-01D-0739-09	TCGA-AB-2964-11A-01D-0739-09	G	G	G	A	G	G	Verified	Valid	Somatic	Phase_IV	WXS	Hybrid_Capture_Illumina_Seq	1	dbGAP	Illumina HiSeq
CAND1	0	genome.wustl.edu	36	12	65986521	65986521	+	Missense_Mutation	SNP	T	T	G			TCGA-AB-2895-03A-01W-0733-08	TCGA-AB-2895-11A-01W-0732-08	T	T	T	G	T	T	Verified	Valid	Somatic	Phase_IV	WXS	Hybrid_Capture_Illumina_Seq	1	dbGAP	Illumina HiSeq
CAPG	0	genome.wustl.edu	36	2	85482483	85482483	+	Silent	SNP	C	C	G			TCGA-AB-3006-03A-01D-0739-09	TCGA-AB-3006-11A-01D-0739-09	C	C	C	G	C	C	Verified	Valid	Somatic	Phase_IV	WXS	Hybrid_Capture_Illumina_Seq	1	dbGAP	Illumina HiSeq
CAPN6	0	genome.wustl.edu	36	X	110393663	110393663	+	Missense_Mutation	SNP	C	C	T			TCGA-AB-2964-03A-01D-0739-09	TCGA-AB-2964-11A-01D-0739-09	C	C	C	T	C	C	Verified	Valid	Somatic	Phase_IV	WXS	Hybrid_Capture_Illumina_Seq	1	dbGAP	Illumina HiSeq
CAPRIN2	0	genome.wustl.edu	36	12	30797894	30797894	+	Nonsense_Mutation	SNP	C	C	T			TCGA-AB-2845-03D-01W-0755-09	TCGA-AB-2845-11D-01W-0755-09	C	C	C	T	C	C	Verified	Valid	Somatic	Phase_IV	WXS	Hybrid_Capture_Illumina_Seq	1	dbGAP	Illumina HiSeq
CAPS	0	genome.wustl.edu	36	19	5865448	5865448	+	Missense_Mutation	SNP	C	C	G			TCGA-AB-3005-03A-01D-0739-09	TCGA-AB-3005-11A-01D-0739-09	C	C	C	G	C	C	Verified	Valid	Somatic	Phase_IV	WXS	Hybrid_Capture_Illumina_Seq	1	dbGAP	Illumina HiSeq
CARD18	0	genome.wustl.edu	36	11	104515003	104515003	+	Missense_Mutation	SNP	C	C	T			TCGA-AB-2945-03A-01W-0733-08	TCGA-AB-2945-11A-01W-0732-08	C	C	C	T	C	C	Verified	Valid	Somatic	Phase_IV	WXS	Hybrid_Capture_Illumina_Seq	1	dbGAP	Illumina HiSeq
CASC4	0	genome.wustl.edu	36	15	42482414	42482414	+	Silent	SNP	G	G	A			TCGA-AB-2938-03A-01W-0732-08	TCGA-AB-2938-11A-01W-0732-08	G	G	G	A	G	G	Verified	Valid	Somatic	Phase_IV	WXS	Hybrid_Capture_Illumina_Seq	1	dbGAP	Illumina HiSeq
CASC5	0	genome.wustl.edu	36	15	38703884	38703884	+	Missense_Mutation	SNP	G	G	C			TCGA-AB-2959-03A-01W-0733-08	TCGA-AB-2959-11A-01W-0732-08	G	G	G	C	G	G	Verified	Valid	Somatic	Phase_IV	WXS	Hybrid_Capture_Illumina_Seq	1	dbGAP	Illumina HiSeq
CASP10	0	genome.wustl.edu	36	2	201768825	201768825	+	Missense_Mutation	SNP	C	C	A			TCGA-AB-2849-03B-01W-0728-08	TCGA-AB-2849-11B-01W-0729-08	C	C	C	A	C	C	Verified	Valid	Somatic	Phase_IV	WXS	Hybrid_Capture_Illumina_Seq	1	dbGAP	Illumina HiSeq
CASZ1	0	genome.wustl.edu	36	1	10638385	10638385	+	Missense_Mutation	SNP	C	C	T			TCGA-AB-2864-03D-01W-0755-09	TCGA-AB-2864-11D-01W-0755-09	C	C	C	T	C	C	Verified	Valid	Somatic	Phase_IV	WXS	Hybrid_Capture_Illumina_Seq	1	dbGAP	Illumina HiSeq
CATSPER4	0	genome.wustl.edu	36	1	26397073	26397073	+	Missense_Mutation	SNP	C	C	A			TCGA-AB-2868-03B-01W-0728-08	TCGA-AB-2868-11B-01W-0729-08	C	C	C	A	C	C	Verified	Valid	Somatic	Phase_IV	WXS	Hybrid_Capture_Illumina_Seq	1	dbGAP	Illumina HiSeq
CBFB	0	genome.wustl.edu	36	16	65628109	65628109	+	Nonsense_Mutation	SNP	C	C	T			TCGA-AB-2833-03B-01W-0728-08	TCGA-AB-2833-11B-01W-0729-08	C	C	C	T	C	C	Verified	Valid	Somatic	Phase_IV	WXS	Hybrid_Capture_Illumina_Seq	1	dbGAP	Illumina HiSeq
CBFB	0	genome.wustl.edu	36	16	65673672	65673673	+	Frame_Shift_Ins	INS	-	-	A			TCGA-AB-2817-03B-01W-0728-08	TCGA-AB-2817-11B-01W-0728-08	-	-	-	A	-	-	Verified	Valid	Somatic	Phase_IV	WXS	Hybrid_Capture_Illumina_Seq	1	dbGAP	Illumina HiSeq
CBL	0	genome.wustl.edu	36	11	118654085	118654085	+	Splice_Site	SNP	G	G	C			TCGA-AB-2914-03A-01W-0732-08	TCGA-AB-2914-11A-01W-0732-08	G	G	G	C	G	G	Verified	Valid	Somatic	Phase_IV	WXS	Hybrid_Capture_Illumina_Seq	1	dbGAP	Illumina HiSeq
CBL	0	genome.wustl.edu	36	11	118654090	118654090	+	Missense_Mutation	SNP	A	A	G			TCGA-AB-2989-03A-01D-0739-09	TCGA-AB-2989-11A-01D-0739-09	A	A	A	G	A	A	Verified	Valid	Somatic	Phase_IV	WXS	Hybrid_Capture_Illumina_Seq	1	dbGAP	Illumina HiSeq
CBL	0	genome.wustl.edu	36	11	118673340	118673340	+	Silent	SNP	G	G	A			TCGA-AB-2978-03A-01D-0739-09	TCGA-AB-2978-11A-01D-0739-09	G	G	G	A	G	G	Verified	Valid	Somatic	Phase_IV	WXS	Hybrid_Capture_Illumina_Seq	1	dbGAP	Illumina HiSeq
CBX5	0	genome.wustl.edu	36	12	52937580	52937580	+	Nonsense_Mutation	SNP	C	C	T			TCGA-AB-2922-03A-01W-0745-08	TCGA-AB-2922-11A-01W-0745-08	C	C	C	T	C	C	Verified	Valid	Somatic	Phase_IV	WXS	Hybrid_Capture_Illumina_Seq	1	dbGAP	Illumina HiSeq
CBX7	0	genome.wustl.edu	36	22	37864635	37864636	+	Frame_Shift_Ins	INS	-	-	GCTC			TCGA-AB-2920-03A-01W-0732-08	TCGA-AB-2920-11A-01W-0732-08	-	-	-	GCTC	-	-	Verified	Valid	Somatic	Phase_IV	WXS	Hybrid_Capture_Illumina_Seq	1	dbGAP	Illumina HiSeq
CBX7	0	genome.wustl.edu	36	22	37864636	37864637	+	Frame_Shift_Ins	INS	-	-	GCTC			TCGA-AB-2920-03A-01W-0732-08	TCGA-AB-2920-11A-01W-0732-08	-	-	-	GCTC	-	-	Verified	Valid	Somatic	Phase_IV	WXS	Hybrid_Capture_Illumina_Seq	1	dbGAP	Illumina HiSeq
CC2D2A	0	genome.wustl.edu	36	4	15178450	15178450	+	Missense_Mutation	SNP	C	C	T			TCGA-AB-2803-03B-01W-0728-08	TCGA-AB-2803-11B-01W-0728-08	C	C	C	T	C	C	Verified	Valid	Somatic	Phase_IV	WXS	Hybrid_Capture_Illumina_Seq	1	dbGAP	Illumina HiSeq
CCBE1	0	genome.wustl.edu	36	18	55254269	55254269	+	Missense_Mutation	SNP	C	C	T			TCGA-AB-2928-03A-01W-0745-08	TCGA-AB-2928-11A-01W-0745-08	C	C	C	T	C	C	Verified	Valid	Somatic	Phase_IV	WXS	Hybrid_Capture_Illumina_Seq	1	dbGAP	Illumina HiSeq
CCDC136	0	genome.wustl.edu	36	7	128239200	128239200	+	Silent	SNP	G	G	A			TCGA-AB-2991-03A-01D-0739-09	TCGA-AB-2991-11A-01D-0739-09	G	G	G	A	G	G	Verified	Valid	Somatic	Phase_IV	WXS	Hybrid_Capture_Illumina_Seq	1	dbGAP	Illumina HiSeq
CCDC150	0	genome.wustl.edu	36	2	197302357	197302357	+	Splice_Site	SNP	G	G	A			TCGA-AB-2807-03D-01W-0755-09	TCGA-AB-2807-11D-01W-0755-09	G	G	G	A	G	G	Verified	Valid	Somatic	Phase_IV	WXS	Hybrid_Capture_Illumina_Seq	1	dbGAP	Illumina HiSeq
CCDC24	0	genome.wustl.edu	36	1	44233906	44233906	+	Missense_Mutation	SNP	C	C	A			TCGA-AB-2959-03A-01W-0733-08	TCGA-AB-2959-11A-01W-0732-08	C	C	C	A	C	C	Verified	Valid	Somatic	Phase_IV	WXS	Hybrid_Capture_Illumina_Seq	1	dbGAP	Illumina HiSeq
CCDC33	0	genome.wustl.edu	36	15	72323519	72323519	+	Silent	SNP	C	C	T			TCGA-AB-2912-03A-01W-0732-08	TCGA-AB-2912-11A-01W-0761-09	C	C	C	T	C	C	Verified	Valid	Somatic	Phase_IV	WXS	Hybrid_Capture_Illumina_Seq	1	dbGAP	Illumina HiSeq
CCDC57	0	genome.wustl.edu	36	17	77652999	77652999	+	Missense_Mutation	SNP	G	G	A			TCGA-AB-2906-03A-01D-0739-09	TCGA-AB-2906-11A-01D-0739-09	G	G	G	A	G	G	Verified	Valid	Somatic	Phase_IV	WXS	Hybrid_Capture_Illumina_Seq	1	dbGAP	Illumina HiSeq
CCDC60	0	genome.wustl.edu	36	12	118453114	118453114	+	Missense_Mutation	SNP	G	G	A			TCGA-AB-2874-03A-01W-0732-08	TCGA-AB-2874-11A-01W-0732-08	G	G	G	A	G	G	Verified	Valid	Somatic	Phase_IV	WXS	Hybrid_Capture_Illumina_Seq	1	dbGAP	Illumina HiSeq
CCDC67	0	genome.wustl.edu	36	11	92729775	92729775	+	Missense_Mutation	SNP	G	G	A			TCGA-AB-2959-03A-01W-0733-08	TCGA-AB-2959-11A-01W-0732-08	G	G	G	A	G	G	Verified	Valid	Somatic	Phase_IV	WXS	Hybrid_Capture_Illumina_Seq	1	dbGAP	Illumina HiSeq
CCDC67	0	genome.wustl.edu	36	11	92767395	92767395	+	Silent	SNP	A	A	G			TCGA-AB-2863-03D-01W-0755-09	TCGA-AB-2863-11D-01W-0755-09	A	A	A	G	A	A	Verified	Valid	Somatic	Phase_IV	WXS	Hybrid_Capture_Illumina_Seq	1	dbGAP	Illumina HiSeq
CCL11	0	genome.wustl.edu	36	17	29638754	29638754	+	Missense_Mutation	SNP	C	C	T			TCGA-AB-2949-03A-01W-0733-08	TCGA-AB-2949-11A-01W-0732-08	C	C	C	T	C	C	Verified	Valid	Somatic	Phase_IV	WXS	Hybrid_Capture_Illumina_Seq	1	dbGAP	Illumina HiSeq
CCL16	0	genome.wustl.edu	36	17	31332517	31332517	+	Missense_Mutation	SNP	G	G	A			TCGA-AB-2955-03A-01W-0733-08	TCGA-AB-2955-11A-01W-0732-08	G	G	G	A	G	G	Verified	Valid	Somatic	Phase_IV	WXS	Hybrid_Capture_Illumina_Seq	1	dbGAP	Illumina HiSeq
CCL20	0	genome.wustl.edu	36	2	228388516	228388516	+	Missense_Mutation	SNP	T	T	A			TCGA-AB-2923-03A-01W-0745-08	TCGA-AB-2923-11A-01W-0745-08	T	T	T	A	T	T	Verified	Valid	Somatic	Phase_IV	WXS	Hybrid_Capture_Illumina_Seq	1	dbGAP	Illumina HiSeq
CCL21	0	genome.wustl.edu	36	9	34700059	34700059	+	Missense_Mutation	SNP	G	G	A			TCGA-AB-2891-03A-01W-0733-08	TCGA-AB-2891-11A-01W-0732-08	G	G	G	A	G	G	Verified	Valid	Somatic	Phase_IV	WXS	Hybrid_Capture_Illumina_Seq	1	dbGAP	Illumina HiSeq
CCNG2	0	genome.wustl.edu	36	4	78306068	78306068	+	Frame_Shift_Del	DEL	C	C	-			TCGA-AB-2968-03A-01D-0739-09	TCGA-AB-2968-11A-01D-0739-09	C	C	C	-	C	C	Verified	Valid	Somatic	Phase_IV	WXS	Hybrid_Capture_Illumina_Seq	1	dbGAP	Illumina HiSeq
CCZ1	0	genome.wustl.edu	36	7	5908853	5908853	+	Silent	SNP	C	C	T			TCGA-AB-2938-03A-01W-0732-08	TCGA-AB-2938-11A-01W-0732-08	C	C	C	T	C	C	Verified	Valid	Somatic	Phase_IV	WXS	Hybrid_Capture_Illumina_Seq	1	dbGAP	Illumina HiSeq
CD109	0	genome.wustl.edu	36	6	74573288	74573288	+	Missense_Mutation	SNP	G	G	T			TCGA-AB-2831-03A-01W-0726-08	TCGA-AB-2831-11A-01W-0727-08	G	G	G	T	G	G	Verified	Valid	Somatic	Phase_IV	WXS	Hybrid_Capture_Illumina_Seq	1	dbGAP	Illumina HiSeq
CD1B	0	genome.wustl.edu	36	1	156567469	156567469	+	Silent	SNP	C	C	T			TCGA-AB-2916-03A-01W-0732-08	TCGA-AB-2916-11A-01W-0732-08	C	C	C	T	C	C	Verified	Valid	Somatic	Phase_IV	WXS	Hybrid_Capture_Illumina_Seq	1	dbGAP	Illumina HiSeq
CD320	0	genome.wustl.edu	36	19	8275962	8275962	+	Missense_Mutation	SNP	C	C	G			TCGA-AB-2938-03A-01W-0732-08	TCGA-AB-2938-11A-01W-0732-08	C	C	C	G	C	C	Verified	Valid	Somatic	Phase_IV	WXS	Hybrid_Capture_Illumina_Seq	1	dbGAP	Illumina HiSeq
CD70	0	genome.wustl.edu	36	19	6537144	6537144	+	Missense_Mutation	SNP	G	G	A			TCGA-AB-2929-03A-01W-0732-08	TCGA-AB-2929-11A-01W-0732-08	G	G	G	A	G	G	Verified	Valid	Somatic	Phase_IV	WXS	Hybrid_Capture_Illumina_Seq	1	dbGAP	Illumina HiSeq
CD74	0	genome.wustl.edu	36	5	149764445	149764445	+	Missense_Mutation	SNP	G	G	A			TCGA-AB-2929-03A-01W-0732-08	TCGA-AB-2929-11A-01W-0732-08	G	G	G	A	G	G	Verified	Valid	Somatic	Phase_IV	WXS	Hybrid_Capture_Illumina_Seq	1	dbGAP	Illumina HiSeq
CD74	0	genome.wustl.edu	36	5	149772478	149772478	+	Missense_Mutation	SNP	G	G	A			TCGA-AB-2843-03B-01W-0728-08	TCGA-AB-2843-11B-01W-0729-08	G	G	G	A	G	G	Verified	Valid	Somatic	Phase_IV	WXS	Hybrid_Capture_Illumina_Seq	1	dbGAP	Illumina HiSeq
CDC42	0	genome.wustl.edu	36	1	22277647	22277647	+	Missense_Mutation	SNP	C	C	T			TCGA-AB-2984-03A-01D-0739-09	TCGA-AB-2984-11A-01D-0739-09	C	C	C	T	C	C	Verified	Valid	Somatic	Phase_IV	WXS	Hybrid_Capture_Illumina_Seq	1	dbGAP	Illumina HiSeq
CDH16	0	genome.wustl.edu	36	16	65503312	65503312	+	Missense_Mutation	SNP	C	C	T			TCGA-AB-2857-03B-01W-0728-08	TCGA-AB-2857-11B-01W-0729-08	C	C	C	T	C	C	Verified	Valid	Somatic	Phase_IV	WXS	Hybrid_Capture_Illumina_Seq	1	dbGAP	Illumina HiSeq
CDH23	0	genome.wustl.edu	36	10	73131787	73131787	+	Silent	SNP	G	G	T			TCGA-AB-2869-03A-01W-0761-09	TCGA-AB-2869-11A-01W-0732-08	G	G	G	T	G	G	Verified	Valid	Somatic	Phase_IV	WXS	Hybrid_Capture_Illumina_Seq	1	dbGAP	Illumina HiSeq
CDH24	0	genome.wustl.edu	36	14	22588266	22588266	+	Nonsense_Mutation	SNP	G	G	T			TCGA-AB-2993-03A-01D-0739-09	TCGA-AB-2993-11A-01D-0739-09	G	G	G	T	G	G	Verified	Valid	Somatic	Phase_IV	WXS	Hybrid_Capture_Illumina_Seq	1	dbGAP	Illumina HiSeq
CDH4	0	genome.wustl.edu	36	20	59752224	59752224	+	Missense_Mutation	SNP	C	C	T			TCGA-AB-2988-03A-01D-0739-09	TCGA-AB-2988-11A-01D-0739-09	C	C	C	T	C	C	Verified	Valid	Somatic	Phase_IV	WXS	Hybrid_Capture_Illumina_Seq	1	dbGAP	Illumina HiSeq
CDHR2	0	genome.wustl.edu	36	5	175948939	175948939	+	Missense_Mutation	SNP	C	C	T			TCGA-AB-2993-03A-01D-0739-09	TCGA-AB-2993-11A-01D-0739-09	C	C	C	T	C	C	Verified	Valid	Somatic	Phase_IV	WXS	Hybrid_Capture_Illumina_Seq	1	dbGAP	Illumina HiSeq
CDK11A	0	genome.wustl.edu	36	1	1561654	1561654	+	Nonsense_Mutation	SNP	G	G	A			TCGA-AB-2917-03A-01W-0732-08	TCGA-AB-2917-11A-01W-0732-08	G	G	G	A	G	G	Verified	Valid	Somatic	Phase_IV	WXS	Hybrid_Capture_Illumina_Seq	1	dbGAP	Illumina HiSeq
CDK13	0	genome.wustl.edu	36	7	40084184	40084184	+	Frame_Shift_Del	DEL	A	A	-			TCGA-AB-2870-03A-01W-0732-08	TCGA-AB-2870-11A-01W-0732-08	A	A	A	-	A	A	Verified	Valid	Somatic	Phase_IV	WXS	Hybrid_Capture_Illumina_Seq	1	dbGAP	Illumina HiSeq
CDON	0	genome.wustl.edu	36	11	125376911	125376911	+	Missense_Mutation	SNP	C	C	T			TCGA-AB-2805-03B-01W-0728-08	TCGA-AB-2805-11B-01W-0728-08	C	C	C	T	C	C	Verified	Valid	Somatic	Phase_IV	WXS	Hybrid_Capture_Illumina_Seq	1	dbGAP	Illumina HiSeq
CEACAM19	0	genome.wustl.edu	36	19	49876379	49876379	+	Silent	SNP	C	C	A			TCGA-AB-2978-03A-01D-0739-09	TCGA-AB-2978-11A-01D-0739-09	C	C	C	A	C	C	Verified	Valid	Somatic	Phase_IV	WXS	Hybrid_Capture_Illumina_Seq	1	dbGAP	Illumina HiSeq
CEBPA	0	genome.wustl.edu	36	19	38484134	38484134	+	Frame_Shift_Del	DEL	G	G	-			TCGA-AB-2839-03B-01W-0728-08	TCGA-AB-2839-11B-01W-0729-08	G	G	G	-	G	G	Verified	Valid	Somatic	Phase_IV	WXS	Hybrid_Capture_Illumina_Seq	1	dbGAP	Illumina HiSeq
CEBPA	0	genome.wustl.edu	36	19	38484208	38484209	+	In_Frame_Ins	INS	-	-	TCA			TCGA-AB-2808-03D-01W-0755-09	TCGA-AB-2808-11D-01W-0755-09	-	-	-	TCA	-	-	Verified	Valid	Somatic	Phase_IV	WXS	Hybrid_Capture_Illumina_Seq	1	dbGAP	Illumina HiSeq
CEBPA	0	genome.wustl.edu	36	19	38484208	38484210	+	In_Frame_Del	DEL	GTC	GTC	-			TCGA-AB-2863-03D-01W-0755-09	TCGA-AB-2863-11D-01W-0755-09	GTC	GTC	GTC	-	GTC	GTC	Verified	Valid	Somatic	Phase_IV	WXS	Hybrid_Capture_Illumina_Seq	1	dbGAP	Illumina HiSeq
CEBPA	0	genome.wustl.edu	36	19	38484230	38484231	+	In_Frame_Ins	INS	-	-	CGGGTTCTGCTT			TCGA-AB-2845-03D-01W-0755-09	TCGA-AB-2845-11D-01W-0755-09	-	-	-	CGGGTTCTGCTT	-	-	Verified	Valid	Somatic	Phase_IV	WXS	Hybrid_Capture_Illumina_Seq	1	dbGAP	Illumina HiSeq
CEBPA	0	genome.wustl.edu	36	19	38484230	38484231	+	In_Frame_Ins	INS	-	-	CCA			TCGA-AB-3000-03A-01D-0739-09	TCGA-AB-3000-11A-01D-0739-09	-	-	-	CCA	-	-	Verified	Valid	Somatic	Phase_IV	WXS	Hybrid_Capture_Illumina_Seq	1	dbGAP	Illumina HiSeq
CEBPA	0	genome.wustl.edu	36	19	38484235	38484236	+	In_Frame_Ins	INS	-	-	CCA			TCGA-AB-2940-03A-01W-0733-08	TCGA-AB-2940-11A-01W-0732-08	-	-	-	CCA	-	-	Verified	Valid	Somatic	Phase_IV	WXS	Hybrid_Capture_Illumina_Seq	1	dbGAP	Illumina HiSeq
CEBPA	0	genome.wustl.edu	36	19	38484235	38484240	+	In_Frame_Del	DEL	TCCACG	TCCACG	-			TCGA-AB-2979-03A-01D-0739-09	TCGA-AB-2979-11A-01D-0739-09	TCCACG	TCCACG	TCCACG	-	TCCACG	TCCACG	Verified	Valid	Somatic	Phase_IV	WXS	Hybrid_Capture_Illumina_Seq	1	dbGAP	Illumina HiSeq
CEBPA	0	genome.wustl.edu	36	19	38484244	38484245	+	In_Frame_Ins	INS	-	-	GCT			TCGA-AB-2955-03A-01W-0733-08	TCGA-AB-2955-11A-01W-0732-08	-	-	-	GCT	-	-	Verified	Valid	Somatic	Phase_IV	WXS	Hybrid_Capture_Illumina_Seq	1	dbGAP	Illumina HiSeq
CEBPA	0	genome.wustl.edu	36	19	38484248	38484249	+	In_Frame_Ins	INS	-	-	CAA			TCGA-AB-3008-03A-01D-0739-09	TCGA-AB-3008-11A-01D-0739-09	-	-	-	CAA	-	-	Verified	Valid	Somatic	Phase_IV	WXS	Hybrid_Capture_Illumina_Seq	1	dbGAP	Illumina HiSeq
CEBPA	0	genome.wustl.edu	36	19	38484263	38484263	+	Missense_Mutation	SNP	G	G	A			TCGA-AB-2874-03A-01W-0732-08	TCGA-AB-2874-11A-01W-0732-08	G	G	G	A	G	G	Verified	Valid	Somatic	Phase_IV	WXS	Hybrid_Capture_Illumina_Seq	1	dbGAP	Illumina HiSeq
CEBPA	0	genome.wustl.edu	36	19	38484304	38484305	+	Frame_Shift_Ins	INS	-	-	G			TCGA-AB-2900-03A-01W-0733-08	TCGA-AB-2900-11A-01W-0732-08	-	-	-	G	-	-	Verified	Valid	Somatic	Phase_IV	WXS	Hybrid_Capture_Illumina_Seq	1	dbGAP	Illumina HiSeq
CEBPA	0	genome.wustl.edu	36	19	38484735	38484736	+	Frame_Shift_Del	DEL	CC	CC	-			TCGA-AB-2952-03A-01W-0733-08	TCGA-AB-2952-11A-01W-0732-08	CC	CC	CC	-	CC	CC	Verified	Valid	Somatic	Phase_IV	WXS	Hybrid_Capture_Illumina_Seq	1	dbGAP	Illumina HiSeq
CEBPA	0	genome.wustl.edu	36	19	38484831	38484832	+	Frame_Shift_Ins	INS	-	-	C			TCGA-AB-2880-03A-01W-0732-08	TCGA-AB-2880-11A-01W-0732-08	-	-	-	C	-	-	Verified	Valid	Somatic	Phase_IV	WXS	Hybrid_Capture_Illumina_Seq	1	dbGAP	Illumina HiSeq
CEBPA	0	genome.wustl.edu	36	19	38484959	38484960	+	Frame_Shift_Del	DEL	TG	TG	-			TCGA-AB-2979-03A-01D-0739-09	TCGA-AB-2979-11A-01D-0739-09	TG	TG	TG	-	TG	TG	Verified	Valid	Somatic	Phase_IV	WXS	Hybrid_Capture_Illumina_Seq	1	dbGAP	Illumina HiSeq
CEBPA	0	genome.wustl.edu	36	19	38484986	38484986	+	Nonsense_Mutation	SNP	C	C	A			TCGA-AB-3000-03A-01D-0739-09	TCGA-AB-3000-11A-01D-0739-09	C	C	C	A	C	C	Verified	Valid	Somatic	Phase_IV	WXS	Hybrid_Capture_Illumina_Seq	1	dbGAP	Illumina HiSeq
CEBPA	0	genome.wustl.edu	36	19	38485024	38485024	+	Frame_Shift_Del	DEL	G	G	-			TCGA-AB-2955-03A-01W-0733-08	TCGA-AB-2955-11A-01W-0732-08	G	G	G	-	G	G	Verified	Valid	Somatic	Phase_IV	WXS	Hybrid_Capture_Illumina_Seq	1	dbGAP	Illumina HiSeq
CEBPA	0	genome.wustl.edu	36	19	38485030	38485031	+	Frame_Shift_Del	DEL	GC	GC	-			TCGA-AB-2845-03D-01W-0755-09	TCGA-AB-2845-11D-01W-0755-09	GC	GC	GC	-	GC	GC	Verified	Valid	Somatic	Phase_IV	WXS	Hybrid_Capture_Illumina_Seq	1	dbGAP	Illumina HiSeq
CEBPA	0	genome.wustl.edu	36	19	38485031	38485031	+	Missense_Mutation	SNP	C	C	G			TCGA-AB-2845-03D-01W-0755-09	TCGA-AB-2845-11D-01W-0755-09	C	C	C	G	C	C	Verified	Valid	Somatic	Phase_IV	WXS	Hybrid_Capture_Illumina_Seq	1	dbGAP	Illumina HiSeq
CEBPA	0	genome.wustl.edu	36	19	38485093	38485093	+	Frame_Shift_Del	DEL	G	G	-	rs137852728		TCGA-AB-2940-03A-01W-0733-08	TCGA-AB-2940-11A-01W-0732-08	G	G	G	-	G	G	Verified	Valid	Somatic	Phase_IV	WXS	Hybrid_Capture_Illumina_Seq	1	dbGAP	Illumina HiSeq
CEBPE	0	genome.wustl.edu	36	14	22656548	22656548	+	Silent	SNP	C	C	A			TCGA-AB-2959-03A-01W-0733-08	TCGA-AB-2959-11A-01W-0732-08	C	C	C	A	C	C	Verified	Valid	Somatic	Phase_IV	WXS	Hybrid_Capture_Illumina_Seq	1	dbGAP	Illumina HiSeq
CECR2	0	genome.wustl.edu	36	22	16370917	16370917	+	Missense_Mutation	SNP	G	G	A			TCGA-AB-2900-03A-01W-0733-08	TCGA-AB-2900-11A-01W-0732-08	G	G	G	A	G	G	Verified	Valid	Somatic	Phase_IV	WXS	Hybrid_Capture_Illumina_Seq	1	dbGAP	Illumina HiSeq
CECR2	0	genome.wustl.edu	36	22	16402686	16402686	+	Missense_Mutation	SNP	G	G	A			TCGA-AB-3007-03A-01D-0739-09	TCGA-AB-3007-11A-01D-0739-09	G	G	G	A	G	G	Verified	Valid	Somatic	Phase_IV	WXS	Hybrid_Capture_Illumina_Seq	1	dbGAP	Illumina HiSeq
CELSR1	0	genome.wustl.edu	36	22	45144326	45144326	+	Missense_Mutation	SNP	G	G	T			TCGA-AB-2997-03A-01D-0739-09	TCGA-AB-2997-11A-01D-0739-09	G	G	G	T	G	G	Verified	Valid	Somatic	Phase_IV	WXS	Hybrid_Capture_Illumina_Seq	1	dbGAP	Illumina HiSeq
CELSR3	0	genome.wustl.edu	36	3	48669475	48669475	+	Silent	SNP	C	C	T			TCGA-AB-3005-03A-01D-0739-09	TCGA-AB-3005-11A-01D-0739-09	C	C	C	T	C	C	Verified	Valid	Somatic	Phase_IV	WXS	Hybrid_Capture_Illumina_Seq	1	dbGAP	Illumina HiSeq
CELSR3	0	genome.wustl.edu	36	3	48674114	48674114	+	Missense_Mutation	SNP	T	T	C			TCGA-AB-2810-03B-01W-0728-08	TCGA-AB-2810-11B-01W-0728-08	T	T	T	C	T	T	Verified	Valid	Somatic	Phase_IV	WXS	Hybrid_Capture_Illumina_Seq	1	dbGAP	Illumina HiSeq
CENPB	0	genome.wustl.edu	36	20	3714879	3714879	+	Nonsense_Mutation	SNP	C	C	T			TCGA-AB-2864-03D-01W-0755-09	TCGA-AB-2864-11D-01W-0755-09	C	C	C	T	C	C	Verified	Valid	Somatic	Phase_IV	WXS	Hybrid_Capture_Illumina_Seq	1	dbGAP	Illumina HiSeq
CENPF	0	genome.wustl.edu	36	1	212886431	212886431	+	Missense_Mutation	SNP	C	C	G			TCGA-AB-2846-03B-01W-0728-08	TCGA-AB-2846-11B-01W-0729-08	C	C	C	G	C	C	Verified	Valid	Somatic	Phase_IV	WXS	Hybrid_Capture_Illumina_Seq	1	dbGAP	Illumina HiSeq
CENPN	0	genome.wustl.edu	36	16	79613724	79613724	+	Missense_Mutation	SNP	C	C	T			TCGA-AB-2867-03B-01W-0728-08	TCGA-AB-2867-11B-01W-0729-08	C	C	C	T	C	C	Verified	Valid	Somatic	Phase_IV	WXS	Hybrid_Capture_Illumina_Seq	1	dbGAP	Illumina HiSeq
CEP170	0	genome.wustl.edu	36	1	241429086	241429087	+	In_Frame_Ins	INS	-	-	ATA			TCGA-AB-2984-03A-01D-0739-09	TCGA-AB-2984-11A-01D-0739-09	-	-	-	ATA	-	-	Verified	Valid	Somatic	Phase_IV	WXS	Hybrid_Capture_Illumina_Seq	1	dbGAP	Illumina HiSeq
CEP170P1	0	genome.wustl.edu	36	4	44736	44736	+	RNA	SNP	G	G	A			TCGA-AB-2820-03B-01W-0728-08	TCGA-AB-2820-11B-01W-0728-08	G	G	G	A	G	G	Verified	Valid	Somatic	Phase_IV	WXS	Hybrid_Capture_Illumina_Seq	1	dbGAP	Illumina HiSeq
CEP290	0	genome.wustl.edu	36	12	87007016	87007016	+	Missense_Mutation	SNP	G	G	A			TCGA-AB-2875-03A-01W-0732-08	TCGA-AB-2875-11A-01W-0732-08	G	G	G	A	G	G	Verified	Valid	Somatic	Phase_IV	WXS	Hybrid_Capture_Illumina_Seq	1	dbGAP	Illumina HiSeq
CES1P1	0	genome.wustl.edu	36	16	54358799	54358799	+	RNA	SNP	G	G	A			TCGA-AB-2887-03A-01W-0732-08	TCGA-AB-2887-11A-01W-0732-08	G	G	G	A	G	G	Verified	Valid	Somatic	Phase_IV	WXS	Hybrid_Capture_Illumina_Seq	1	dbGAP	Illumina HiSeq
CFHR2	0	genome.wustl.edu	36	1	195185236	195185236	+	Missense_Mutation	SNP	C	C	G			TCGA-AB-2925-03A-01W-0732-08	TCGA-AB-2925-11A-01W-0732-08	C	C	C	G	C	C	Verified	Valid	Somatic	Phase_IV	WXS	Hybrid_Capture_Illumina_Seq	1	dbGAP	Illumina HiSeq
CFLAR	0	genome.wustl.edu	36	2	201703073	201703073	+	Silent	SNP	G	G	A			TCGA-AB-2812-03B-01W-0728-08	TCGA-AB-2812-11B-01W-0728-08	G	G	G	A	G	G	Verified	Valid	Somatic	Phase_IV	WXS	Hybrid_Capture_Illumina_Seq	1	dbGAP	Illumina HiSeq
CGN	0	genome.wustl.edu	36	1	149773088	149773088	+	Missense_Mutation	SNP	G	G	A			TCGA-AB-2923-03A-01W-0745-08	TCGA-AB-2923-11A-01W-0745-08	G	G	G	A	G	G	Verified	Valid	Somatic	Phase_IV	WXS	Hybrid_Capture_Illumina_Seq	1	dbGAP	Illumina HiSeq
CHD4	0	genome.wustl.edu	36	12	6567325	6567325	+	Missense_Mutation	SNP	G	G	A			TCGA-AB-2878-03A-01W-0732-08	TCGA-AB-2878-11A-01W-0732-08	G	G	G	A	G	G	Verified	Valid	Somatic	Phase_IV	WXS	Hybrid_Capture_Illumina_Seq	1	dbGAP	Illumina HiSeq
CHD4	0	genome.wustl.edu	36	12	6571844	6571844	+	Missense_Mutation	SNP	C	C	T			TCGA-AB-2949-03A-01W-0733-08	TCGA-AB-2949-11A-01W-0732-08	C	C	C	T	C	C	Verified	Valid	Somatic	Phase_IV	WXS	Hybrid_Capture_Illumina_Seq	1	dbGAP	Illumina HiSeq
CHIC2	0	genome.wustl.edu	36	4	54575000	54575000	+	Missense_Mutation	SNP	C	C	T			TCGA-AB-2922-03A-01W-0745-08	TCGA-AB-2922-11A-01W-0745-08	C	C	C	T	C	C	Verified	Valid	Somatic	Phase_IV	WXS	Hybrid_Capture_Illumina_Seq	1	dbGAP	Illumina HiSeq
CHIT1	0	genome.wustl.edu	36	1	201452746	201452746	+	Missense_Mutation	SNP	C	C	T			TCGA-AB-2983-03A-01D-0739-09	TCGA-AB-2983-11A-01D-0739-09	C	C	C	T	C	C	Verified	Valid	Somatic	Phase_IV	WXS	Hybrid_Capture_Illumina_Seq	1	dbGAP	Illumina HiSeq
CHRNB2	0	genome.wustl.edu	36	1	152810583	152810583	+	Silent	SNP	G	G	A			TCGA-AB-2955-03A-01W-0733-08	TCGA-AB-2955-11A-01W-0732-08	G	G	G	A	G	G	Verified	Valid	Somatic	Phase_IV	WXS	Hybrid_Capture_Illumina_Seq	1	dbGAP	Illumina HiSeq
CHST6	0	genome.wustl.edu	36	16	74070660	74070660	+	Missense_Mutation	SNP	C	C	G			TCGA-AB-2927-03A-01W-0755-09	TCGA-AB-2927-11A-01W-0755-09	C	C	C	G	C	C	Verified	Valid	Somatic	Phase_IV	WXS	Hybrid_Capture_Illumina_Seq	1	dbGAP	Illumina HiSeq
CIC	0	genome.wustl.edu	36	19	47483358	47483358	+	Missense_Mutation	SNP	G	G	A			TCGA-AB-2910-03A-01W-0745-08	TCGA-AB-2910-11A-01W-0745-08	G	G	G	A	G	G	Verified	Valid	Somatic	Phase_IV	WXS	Hybrid_Capture_Illumina_Seq	1	dbGAP	Illumina HiSeq
CILP2	0	genome.wustl.edu	36	19	19511501	19511501	+	Silent	SNP	C	C	T			TCGA-AB-3009-03A-01D-0739-09	TCGA-AB-3009-11A-01D-0739-09	C	C	C	T	C	C	Verified	Valid	Somatic	Phase_IV	WXS	Hybrid_Capture_Illumina_Seq	1	dbGAP	Illumina HiSeq
CKAP4	0	genome.wustl.edu	36	12	105157456	105157456	+	Missense_Mutation	SNP	G	G	A			TCGA-AB-2910-03A-01W-0745-08	TCGA-AB-2910-11A-01W-0745-08	G	G	G	A	G	G	Verified	Valid	Somatic	Phase_IV	WXS	Hybrid_Capture_Illumina_Seq	1	dbGAP	Illumina HiSeq
CLCN1	0	genome.wustl.edu	36	7	142739951	142739951	+	Missense_Mutation	SNP	G	G	A			TCGA-AB-2886-03A-01W-0732-08	TCGA-AB-2886-11A-01W-0732-08	G	G	G	A	G	G	Verified	Valid	Somatic	Phase_IV	WXS	Hybrid_Capture_Illumina_Seq	1	dbGAP	Illumina HiSeq
CLCN6	0	genome.wustl.edu	36	1	11820095	11820095	+	Missense_Mutation	SNP	G	G	C			TCGA-AB-3000-03A-01D-0739-09	TCGA-AB-3000-11A-01D-0739-09	G	G	G	C	G	G	Verified	Valid	Somatic	Phase_IV	WXS	Hybrid_Capture_Illumina_Seq	1	dbGAP	Illumina HiSeq
CLDN11	0	genome.wustl.edu	36	3	171623663	171623663	+	Missense_Mutation	SNP	G	G	A			TCGA-AB-2846-03B-01W-0728-08	TCGA-AB-2846-11B-01W-0729-08	G	G	G	A	G	G	Verified	Valid	Somatic	Phase_IV	WXS	Hybrid_Capture_Illumina_Seq	1	dbGAP	Illumina HiSeq
CLDN14	0	genome.wustl.edu	36	21	36755479	36755479	+	Missense_Mutation	SNP	C	C	T			TCGA-AB-2810-03B-01W-0728-08	TCGA-AB-2810-11B-01W-0728-08	C	C	C	T	C	C	Verified	Valid	Somatic	Phase_IV	WXS	Hybrid_Capture_Illumina_Seq	1	dbGAP	Illumina HiSeq
CLDN18	0	genome.wustl.edu	36	3	139225231	139225231	+	Missense_Mutation	SNP	G	G	T			TCGA-AB-2865-03B-01W-0728-08	TCGA-AB-2865-11B-01W-0729-08	G	G	G	T	G	G	Verified	Valid	Somatic	Phase_IV	WXS	Hybrid_Capture_Illumina_Seq	1	dbGAP	Illumina HiSeq
CLEC18B	0	genome.wustl.edu	36	16	73002259	73002259	+	Missense_Mutation	SNP	T	T	C			TCGA-AB-2838-03A-01W-0726-08	TCGA-AB-2838-11A-01W-0727-08	T	T	T	C	T	T	Verified	Valid	Somatic	Phase_IV	WXS	Hybrid_Capture_Illumina_Seq	1	dbGAP	Illumina HiSeq
CLEC18B	0	genome.wustl.edu	36	16	73002259	73002259	+	Missense_Mutation	SNP	T	T	C			TCGA-AB-2947-03A-01W-0745-08	TCGA-AB-2947-11A-01W-0745-08	T	T	T	C	T	T	Verified	Valid	Somatic	Phase_IV	WXS	Hybrid_Capture_Illumina_Seq	1	dbGAP	Illumina HiSeq
CLIP2	0	genome.wustl.edu	36	7	73428914	73428914	+	Silent	SNP	C	C	T			TCGA-AB-2860-03B-01W-0728-08	TCGA-AB-2860-11B-01W-0729-08	C	C	C	T	C	C	Verified	Valid	Somatic	Phase_IV	WXS	Hybrid_Capture_Illumina_Seq	1	dbGAP	Illumina HiSeq
CLPX	0	genome.wustl.edu	36	15	63243500	63243500	+	Missense_Mutation	SNP	T	T	C			TCGA-AB-2891-03A-01W-0733-08	TCGA-AB-2891-11A-01W-0732-08	T	T	T	C	T	T	Verified	Valid	Somatic	Phase_IV	WXS	Hybrid_Capture_Illumina_Seq	1	dbGAP	Illumina HiSeq
CLVS2	0	genome.wustl.edu	36	6	123426552	123426552	+	Missense_Mutation	SNP	C	C	T			TCGA-AB-2907-03A-01D-0739-09	TCGA-AB-2907-11A-01D-0739-09	C	C	C	T	C	C	Verified	Valid	Somatic	Phase_IV	WXS	Hybrid_Capture_Illumina_Seq	1	dbGAP	Illumina HiSeq
CMYA5	0	genome.wustl.edu	36	5	79063408	79063408	+	Missense_Mutation	SNP	G	G	A			TCGA-AB-2810-03B-01W-0728-08	TCGA-AB-2810-11B-01W-0728-08	G	G	G	A	G	G	Verified	Valid	Somatic	Phase_IV	WXS	Hybrid_Capture_Illumina_Seq	1	dbGAP	Illumina HiSeq
CMYA5	0	genome.wustl.edu	36	5	79070167	79070167	+	Missense_Mutation	SNP	C	C	T			TCGA-AB-2817-03B-01W-0728-08	TCGA-AB-2817-11B-01W-0728-08	C	C	C	T	C	C	Verified	Valid	Somatic	Phase_IV	WXS	Hybrid_Capture_Illumina_Seq	1	dbGAP	Illumina HiSeq
CNGA3	0	genome.wustl.edu	36	2	98378805	98378805	+	Missense_Mutation	SNP	C	C	T			TCGA-AB-2843-03B-01W-0728-08	TCGA-AB-2843-11B-01W-0729-08	C	C	C	T	C	C	Verified	Valid	Somatic	Phase_IV	WXS	Hybrid_Capture_Illumina_Seq	1	dbGAP	Illumina HiSeq
CNOT3	0	genome.wustl.edu	36	19	59348746	59348746	+	Missense_Mutation	SNP	C	C	T			TCGA-AB-2991-03A-01D-0739-09	TCGA-AB-2991-11A-01D-0739-09	C	C	C	T	C	C	Verified	Valid	Somatic	Phase_IV	WXS	Hybrid_Capture_Illumina_Seq	1	dbGAP	Illumina HiSeq
CNOT6	0	genome.wustl.edu	36	5	179927586	179927586	+	Missense_Mutation	SNP	G	G	T			TCGA-AB-2829-03B-01W-0728-08	TCGA-AB-2829-11B-01W-0728-08	G	G	G	T	G	G	Verified	Valid	Somatic	Phase_IV	WXS	Hybrid_Capture_Illumina_Seq	1	dbGAP	Illumina HiSeq
CNOT6L	0	genome.wustl.edu	36	4	78866545	78866545	+	Missense_Mutation	SNP	C	C	T			TCGA-AB-2890-03A-01W-0732-08	TCGA-AB-2890-11A-01W-0732-08	C	C	C	T	C	C	Verified	Valid	Somatic	Phase_IV	WXS	Hybrid_Capture_Illumina_Seq	1	dbGAP	Illumina HiSeq
CNTLN	0	genome.wustl.edu	36	9	17216283	17216283	+	Nonsense_Mutation	SNP	C	C	T			TCGA-AB-3002-03A-01D-0739-09	TCGA-AB-3002-11A-01D-0739-09	C	C	C	T	C	C	Verified	Valid	Somatic	Phase_IV	WXS	Hybrid_Capture_Illumina_Seq	1	dbGAP	Illumina HiSeq
CNTN5	0	genome.wustl.edu	36	11	99450197	99450197	+	Missense_Mutation	SNP	C	C	T			TCGA-AB-2997-03A-01D-0739-09	TCGA-AB-2997-11A-01D-0739-09	C	C	C	T	C	C	Verified	Valid	Somatic	Phase_IV	WXS	Hybrid_Capture_Illumina_Seq	1	dbGAP	Illumina HiSeq
CNTN5	0	genome.wustl.edu	36	11	99717125	99717125	+	Missense_Mutation	SNP	A	A	C			TCGA-AB-2812-03B-01W-0728-08	TCGA-AB-2812-11B-01W-0728-08	A	A	A	C	A	A	Verified	Valid	Somatic	Phase_IV	WXS	Hybrid_Capture_Illumina_Seq	1	dbGAP	Illumina HiSeq
CNTN6	0	genome.wustl.edu	36	3	1390299	1390299	+	Missense_Mutation	SNP	C	C	A			TCGA-AB-2839-03B-01W-0728-08	TCGA-AB-2839-11B-01W-0729-08	C	C	C	A	C	C	Verified	Valid	Somatic	Phase_IV	WXS	Hybrid_Capture_Illumina_Seq	1	dbGAP	Illumina HiSeq
CNTNAP4	0	genome.wustl.edu	36	16	75018881	75018881	+	Missense_Mutation	SNP	T	T	A			TCGA-AB-2971-03A-01D-0739-09	TCGA-AB-2971-11A-01D-0739-09	T	T	T	A	T	T	Verified	Valid	Somatic	Phase_IV	WXS	Hybrid_Capture_Illumina_Seq	1	dbGAP	Illumina HiSeq
CNTNAP4	0	genome.wustl.edu	36	16	75081173	75081173	+	Missense_Mutation	SNP	G	G	A			TCGA-AB-2908-03A-01W-0745-08	TCGA-AB-2908-11A-01W-0745-08	G	G	G	A	G	G	Verified	Valid	Somatic	Phase_IV	WXS	Hybrid_Capture_Illumina_Seq	1	dbGAP	Illumina HiSeq
CNTNAP5	0	genome.wustl.edu	36	2	124891562	124891562	+	Missense_Mutation	SNP	G	G	T			TCGA-AB-2886-03A-01W-0732-08	TCGA-AB-2886-11A-01W-0732-08	G	G	G	T	G	G	Verified	Valid	Somatic	Phase_IV	WXS	Hybrid_Capture_Illumina_Seq	1	dbGAP	Illumina HiSeq
COL11A2	0	genome.wustl.edu	36	6	33259973	33259973	+	Missense_Mutation	SNP	C	C	T			TCGA-AB-2999-03A-01D-0739-09	TCGA-AB-2999-11A-01D-0739-09	C	C	C	T	C	C	Verified	Valid	Somatic	Phase_IV	WXS	Hybrid_Capture_Illumina_Seq	1	dbGAP	Illumina HiSeq
COL12A1	0	genome.wustl.edu	36	6	75880038	75880038	+	Missense_Mutation	SNP	G	G	A			TCGA-AB-2917-03A-01W-0732-08	TCGA-AB-2917-11A-01W-0732-08	G	G	G	A	G	G	Verified	Valid	Somatic	Phase_IV	WXS	Hybrid_Capture_Illumina_Seq	1	dbGAP	Illumina HiSeq
COL12A1	0	genome.wustl.edu	36	6	75917701	75917701	+	Silent	SNP	G	G	A			TCGA-AB-3009-03A-01D-0739-09	TCGA-AB-3009-11A-01D-0739-09	G	G	G	A	G	G	Verified	Valid	Somatic	Phase_IV	WXS	Hybrid_Capture_Illumina_Seq	1	dbGAP	Illumina HiSeq
COL12A1	0	genome.wustl.edu	36	6	75917709	75917709	+	Missense_Mutation	SNP	C	C	A			TCGA-AB-2871-03A-01W-0732-08	TCGA-AB-2871-11A-01W-0732-08	C	C	C	A	C	C	Verified	Valid	Somatic	Phase_IV	WXS	Hybrid_Capture_Illumina_Seq	1	dbGAP	Illumina HiSeq
COL12A1	0	genome.wustl.edu	36	6	75958768	75958768	+	Missense_Mutation	SNP	G	G	A			TCGA-AB-2870-03A-01W-0732-08	TCGA-AB-2870-11A-01W-0732-08	G	G	G	A	G	G	Verified	Valid	Somatic	Phase_IV	WXS	Hybrid_Capture_Illumina_Seq	1	dbGAP	Illumina HiSeq
COL16A1	0	genome.wustl.edu	36	1	31917764	31917764	+	Nonsense_Mutation	SNP	C	C	T			TCGA-AB-2941-03A-01W-0745-08	TCGA-AB-2941-11A-01W-0745-08	C	C	C	T	C	C	Verified	Valid	Somatic	Phase_IV	WXS	Hybrid_Capture_Illumina_Seq	1	dbGAP	Illumina HiSeq
COL18A1-AS1	0	genome.wustl.edu	36	21	45665860	45665860	+	Silent	SNP	G	G	A			TCGA-AB-2859-03B-01W-0728-08	TCGA-AB-2859-11B-01W-0729-08	G	G	G	A	G	G	Verified	Valid	Somatic	Phase_IV	WXS	Hybrid_Capture_Illumina_Seq	1	dbGAP	Illumina HiSeq
COL19A1	0	genome.wustl.edu	36	6	70909420	70909420	+	Missense_Mutation	SNP	C	C	T			TCGA-AB-2973-03A-01D-0739-09	TCGA-AB-2973-11A-01D-0739-09	C	C	C	T	C	C	Verified	Valid	Somatic	Phase_IV	WXS	Hybrid_Capture_Illumina_Seq	1	dbGAP	Illumina HiSeq
COL22A1	0	genome.wustl.edu	36	8	139766733	139766733	+	Missense_Mutation	SNP	G	G	A			TCGA-AB-2931-03A-01W-0745-08	TCGA-AB-2931-11A-01W-0745-08	G	G	G	A	G	G	Verified	Valid	Somatic	Phase_IV	WXS	Hybrid_Capture_Illumina_Seq	1	dbGAP	Illumina HiSeq
COL25A1	0	genome.wustl.edu	36	4	110039758	110039758	+	Splice_Site	SNP	C	C	T			TCGA-AB-2857-03B-01W-0728-08	TCGA-AB-2857-11B-01W-0729-08	C	C	C	T	C	C	Verified	Valid	Somatic	Phase_IV	WXS	Hybrid_Capture_Illumina_Seq	1	dbGAP	Illumina HiSeq
COL27A1	0	genome.wustl.edu	36	9	116084387	116084387	+	Missense_Mutation	SNP	G	G	A			TCGA-AB-3002-03A-01D-0739-09	TCGA-AB-3002-11A-01D-0739-09	G	G	G	A	G	G	Verified	Valid	Somatic	Phase_IV	WXS	Hybrid_Capture_Illumina_Seq	1	dbGAP	Illumina HiSeq
COL2A1	0	genome.wustl.edu	36	12	46666403	46666403	+	Missense_Mutation	SNP	C	C	A	rs121912880		TCGA-AB-2983-03A-01D-0739-09	TCGA-AB-2983-11A-01D-0739-09	C	C	C	A	C	C	Verified	Valid	Somatic	Phase_IV	WXS	Hybrid_Capture_Illumina_Seq	1	dbGAP	Illumina HiSeq
COL5A3	0	genome.wustl.edu	36	19	9949363	9949363	+	Silent	SNP	C	C	T			TCGA-AB-2936-03A-01W-0745-08	TCGA-AB-2936-11A-01W-0745-08	C	C	C	T	C	C	Verified	Valid	Somatic	Phase_IV	WXS	Hybrid_Capture_Illumina_Seq	1	dbGAP	Illumina HiSeq
COL5A3	0	genome.wustl.edu	36	19	9973274	9973274	+	Missense_Mutation	SNP	C	C	T			TCGA-AB-2870-03A-01W-0732-08	TCGA-AB-2870-11A-01W-0732-08	C	C	C	T	C	C	Verified	Valid	Somatic	Phase_IV	WXS	Hybrid_Capture_Illumina_Seq	1	dbGAP	Illumina HiSeq
COL7A1	0	genome.wustl.edu	36	3	48583702	48583702	+	Missense_Mutation	SNP	G	G	A			TCGA-AB-2955-03A-01W-0733-08	TCGA-AB-2955-11A-01W-0732-08	G	G	G	A	G	G	Verified	Valid	Somatic	Phase_IV	WXS	Hybrid_Capture_Illumina_Seq	1	dbGAP	Illumina HiSeq
COL9A1	0	genome.wustl.edu	36	6	71041165	71041165	+	Missense_Mutation	SNP	G	G	A			TCGA-AB-2906-03A-01D-0739-09	TCGA-AB-2906-11A-01D-0739-09	G	G	G	A	G	G	Verified	Valid	Somatic	Phase_IV	WXS	Hybrid_Capture_Illumina_Seq	1	dbGAP	Illumina HiSeq
COMMD5	0	genome.wustl.edu	36	8	146047513	146047513	+	Silent	SNP	C	C	G			TCGA-AB-2968-03A-01D-0739-09	TCGA-AB-2968-11A-01D-0739-09	C	C	C	G	C	C	Verified	Valid	Somatic	Phase_IV	WXS	Hybrid_Capture_Illumina_Seq	1	dbGAP	Illumina HiSeq
COPS2	0	genome.wustl.edu	36	15	47235040	47235040	+	Missense_Mutation	SNP	A	A	C			TCGA-AB-2950-03A-01W-0733-08	TCGA-AB-2950-11A-01W-0732-08	A	A	A	C	A	A	Verified	Valid	Somatic	Phase_IV	WXS	Hybrid_Capture_Illumina_Seq	1	dbGAP	Illumina HiSeq
CORIN	0	genome.wustl.edu	36	4	47361825	47361825	+	Missense_Mutation	SNP	C	C	T			TCGA-AB-2858-03D-01W-0755-09	TCGA-AB-2858-12A-01W-0755-09	C	C	C	T	C	C	Verified	Valid	Somatic	Phase_IV	WXS	Hybrid_Capture_Illumina_Seq	1	dbGAP	Illumina HiSeq
COX10	0	genome.wustl.edu	36	17	14051012	14051012	+	Silent	SNP	C	C	T			TCGA-AB-2857-03B-01W-0728-08	TCGA-AB-2857-11B-01W-0729-08	C	C	C	T	C	C	Verified	Valid	Somatic	Phase_IV	WXS	Hybrid_Capture_Illumina_Seq	1	dbGAP	Illumina HiSeq
CPNE3	0	genome.wustl.edu	36	8	87626150	87626150	+	Missense_Mutation	SNP	A	A	G			TCGA-AB-2888-03A-01W-0732-08	TCGA-AB-2888-11A-01W-0732-08	A	A	A	G	A	A	Verified	Valid	Somatic	Phase_IV	WXS	Hybrid_Capture_Illumina_Seq	1	dbGAP	Illumina HiSeq
CPXM2	0	genome.wustl.edu	36	10	125516574	125516574	+	Frame_Shift_Del	DEL	A	A	-			TCGA-AB-2914-03A-01W-0732-08	TCGA-AB-2914-11A-01W-0732-08	A	A	A	-	A	A	Verified	Valid	Somatic	Phase_IV	WXS	Hybrid_Capture_Illumina_Seq	1	dbGAP	Illumina HiSeq
CR1	0	genome.wustl.edu	36	1	205851951	205851951	+	Missense_Mutation	SNP	G	G	A			TCGA-AB-2923-03A-01W-0745-08	TCGA-AB-2923-11A-01W-0745-08	G	G	G	A	G	G	Verified	Valid	Somatic	Phase_IV	WXS	Hybrid_Capture_Illumina_Seq	1	dbGAP	Illumina HiSeq
CRB1	0	genome.wustl.edu	36	1	195657028	195657028	+	Missense_Mutation	SNP	G	G	A			TCGA-AB-2959-03A-01W-0733-08	TCGA-AB-2959-11A-01W-0732-08	G	G	G	A	G	G	Verified	Valid	Somatic	Phase_IV	WXS	Hybrid_Capture_Illumina_Seq	1	dbGAP	Illumina HiSeq
CRIPAK	0	genome.wustl.edu	36	4	1378345	1378346	+	Frame_Shift_Del	DEL	CA	CA	-	rs34051457		TCGA-AB-2847-03B-01W-0728-08	TCGA-AB-2847-11B-01W-0729-08	CA	CA	CA	-	CA	CA	Verified	Valid	Somatic	Phase_IV	WXS	Hybrid_Capture_Illumina_Seq	1	dbGAP	Illumina HiSeq
CRISPLD1	0	genome.wustl.edu	36	8	76091409	76091409	+	Missense_Mutation	SNP	G	G	A			TCGA-AB-2894-03A-01W-0733-08	TCGA-AB-2894-11A-01W-0732-08	G	G	G	A	G	G	Verified	Valid	Somatic	Phase_IV	WXS	Hybrid_Capture_Illumina_Seq	1	dbGAP	Illumina HiSeq
CRISPLD1	0	genome.wustl.edu	36	8	76092224	76092224	+	Missense_Mutation	SNP	G	G	A			TCGA-AB-2898-03A-01W-0733-08	TCGA-AB-2898-11A-01W-0732-08	G	G	G	A	G	G	Verified	Valid	Somatic	Phase_IV	WXS	Hybrid_Capture_Illumina_Seq	1	dbGAP	Illumina HiSeq
CRISPLD2	0	genome.wustl.edu	36	16	83463616	83463616	+	Splice_Site	SNP	G	G	A			TCGA-AB-2927-03A-01W-0755-09	TCGA-AB-2927-11A-01W-0755-09	G	G	G	A	G	G	Verified	Valid	Somatic	Phase_IV	WXS	Hybrid_Capture_Illumina_Seq	1	dbGAP	Illumina HiSeq
CROCC	0	genome.wustl.edu	36	1	17123487	17123487	+	Missense_Mutation	SNP	G	G	A			TCGA-AB-2833-03B-01W-0728-08	TCGA-AB-2833-11B-01W-0729-08	G	G	G	A	G	G	Verified	Valid	Somatic	Phase_IV	WXS	Hybrid_Capture_Illumina_Seq	1	dbGAP	Illumina HiSeq
CROCC	0	genome.wustl.edu	36	1	17147924	17147924	+	Missense_Mutation	SNP	C	C	T			TCGA-AB-2878-03A-01W-0732-08	TCGA-AB-2878-11A-01W-0732-08	C	C	C	T	C	C	Verified	Valid	Somatic	Phase_IV	WXS	Hybrid_Capture_Illumina_Seq	1	dbGAP	Illumina HiSeq
CROCC	0	genome.wustl.edu	36	1	17147969	17147969	+	Missense_Mutation	SNP	G	G	A			TCGA-AB-2806-03B-01W-0728-08	TCGA-AB-2806-11B-01W-0728-08	G	G	G	A	G	G	Verified	Valid	Somatic	Phase_IV	WXS	Hybrid_Capture_Illumina_Seq	1	dbGAP	Illumina HiSeq
CSF3R	0	genome.wustl.edu	36	1	36706021	36706021	+	Missense_Mutation	SNP	G	G	A			TCGA-AB-2808-03D-01W-0755-09	TCGA-AB-2808-11D-01W-0755-09	G	G	G	A	G	G	Verified	Valid	Somatic	Phase_IV	WXS	Hybrid_Capture_Illumina_Seq	1	dbGAP	Illumina HiSeq
CSH2	0	genome.wustl.edu	36	17	59303780	59303780	+	Silent	SNP	G	G	A			TCGA-AB-2862-03B-01W-0728-08	TCGA-AB-2862-11B-01W-0729-08	G	G	G	A	G	G	Verified	Valid	Somatic	Phase_IV	WXS	Hybrid_Capture_Illumina_Seq	1	dbGAP	Illumina HiSeq
CSMD1	0	genome.wustl.edu	36	8	2953569	2953569	+	Missense_Mutation	SNP	G	G	T			TCGA-AB-2916-03A-01W-0732-08	TCGA-AB-2916-11A-01W-0732-08	G	G	G	T	G	G	Verified	Valid	Somatic	Phase_IV	WXS	Hybrid_Capture_Illumina_Seq	1	dbGAP	Illumina HiSeq
CSMD1	0	genome.wustl.edu	36	8	2987460	2987460	+	Frame_Shift_Del	DEL	C	C	-			TCGA-AB-2905-03A-01D-0739-09	TCGA-AB-2905-11A-01D-0739-09	C	C	C	-	C	C	Verified	Valid	Somatic	Phase_IV	WXS	Hybrid_Capture_Illumina_Seq	1	dbGAP	Illumina HiSeq
CSMD1	0	genome.wustl.edu	36	8	3068744	3068744	+	Missense_Mutation	SNP	G	G	T			TCGA-AB-2925-03A-01W-0732-08	TCGA-AB-2925-11A-01W-0732-08	G	G	G	T	G	G	Verified	Valid	Somatic	Phase_IV	WXS	Hybrid_Capture_Illumina_Seq	1	dbGAP	Illumina HiSeq
CSMD1	0	genome.wustl.edu	36	8	3188242	3188242	+	Missense_Mutation	SNP	A	A	T			TCGA-AB-2820-03B-01W-0728-08	TCGA-AB-2820-11B-01W-0728-08	A	A	A	T	A	A	Verified	Valid	Somatic	Phase_IV	WXS	Hybrid_Capture_Illumina_Seq	1	dbGAP	Illumina HiSeq
CSMD3	0	genome.wustl.edu	36	8	113720223	113720223	+	Missense_Mutation	SNP	C	C	T			TCGA-AB-2808-03D-01W-0755-09	TCGA-AB-2808-11D-01W-0755-09	C	C	C	T	C	C	Verified	Valid	Somatic	Phase_IV	WXS	Hybrid_Capture_Illumina_Seq	1	dbGAP	Illumina HiSeq
CSMD3	0	genome.wustl.edu	36	8	113747769	113747769	+	Missense_Mutation	SNP	C	C	T			TCGA-AB-2857-03B-01W-0728-08	TCGA-AB-2857-11B-01W-0729-08	C	C	C	T	C	C	Verified	Valid	Somatic	Phase_IV	WXS	Hybrid_Capture_Illumina_Seq	1	dbGAP	Illumina HiSeq
CSPG4	0	genome.wustl.edu	36	15	73769113	73769113	+	Missense_Mutation	SNP	T	T	A			TCGA-AB-2868-03B-01W-0728-08	TCGA-AB-2868-11B-01W-0729-08	T	T	T	A	T	T	Verified	Valid	Somatic	Phase_IV	WXS	Hybrid_Capture_Illumina_Seq	1	dbGAP	Illumina HiSeq
CSRNP1	0	genome.wustl.edu	36	3	39161570	39161570	+	Silent	SNP	C	C	T			TCGA-AB-2847-03B-01W-0728-08	TCGA-AB-2847-11B-01W-0729-08	C	C	C	T	C	C	Verified	Valid	Somatic	Phase_IV	WXS	Hybrid_Capture_Illumina_Seq	1	dbGAP	Illumina HiSeq
CSRNP2	0	genome.wustl.edu	36	12	49743968	49743968	+	Missense_Mutation	SNP	T	T	C			TCGA-AB-2811-03B-01W-0728-08	TCGA-AB-2811-11B-01W-0728-08	T	T	T	C	T	T	Verified	Valid	Somatic	Phase_IV	WXS	Hybrid_Capture_Illumina_Seq	1	dbGAP	Illumina HiSeq
CSTF2T	0	genome.wustl.edu	36	10	53128702	53128702	+	Missense_Mutation	SNP	G	G	T			TCGA-AB-2904-03A-01W-0732-08	TCGA-AB-2904-11A-01W-0732-08	G	G	G	T	G	G	Verified	Valid	Somatic	Phase_IV	WXS	Hybrid_Capture_Illumina_Seq	1	dbGAP	Illumina HiSeq
CTCF	0	genome.wustl.edu	36	16	66217970	66217970	+	Nonsense_Mutation	SNP	C	C	T			TCGA-AB-3009-03A-01D-0739-09	TCGA-AB-3009-11A-01D-0739-09	C	C	C	T	C	C	Verified	Valid	Somatic	Phase_IV	WXS	Hybrid_Capture_Illumina_Seq	1	dbGAP	Illumina HiSeq
CTNNA2	0	genome.wustl.edu	36	2	79938770	79938770	+	Missense_Mutation	SNP	C	C	T			TCGA-AB-2808-03D-01W-0755-09	TCGA-AB-2808-11D-01W-0755-09	C	C	C	T	C	C	Verified	Valid	Somatic	Phase_IV	WXS	Hybrid_Capture_Illumina_Seq	1	dbGAP	Illumina HiSeq
CTNNA3	0	genome.wustl.edu	36	10	67710237	67710237	+	Silent	SNP	A	A	T			TCGA-AB-2872-03A-01W-0732-08	TCGA-AB-2872-11A-01W-0761-09	A	A	A	T	A	A	Verified	Valid	Somatic	Phase_IV	WXS	Hybrid_Capture_Illumina_Seq	1	dbGAP	Illumina HiSeq
CTSG	0	genome.wustl.edu	36	14	24113801	24113801	+	Missense_Mutation	SNP	G	G	T			TCGA-AB-2986-03A-01D-0739-09	TCGA-AB-2986-11A-01D-0739-09	G	G	G	T	G	G	Verified	Valid	Somatic	Phase_IV	WXS	Hybrid_Capture_Illumina_Seq	1	dbGAP	Illumina HiSeq
CTTNBP2NL	0	genome.wustl.edu	36	1	112798626	112798626	+	Silent	SNP	G	G	A			TCGA-AB-2807-03D-01W-0755-09	TCGA-AB-2807-11D-01W-0755-09	G	G	G	A	G	G	Verified	Valid	Somatic	Phase_IV	WXS	Hybrid_Capture_Illumina_Seq	1	dbGAP	Illumina HiSeq
CUBN	0	genome.wustl.edu	36	10	16910969	16910969	+	Silent	SNP	C	C	T			TCGA-AB-2906-03A-01D-0739-09	TCGA-AB-2906-11A-01D-0739-09	C	C	C	T	C	C	Verified	Valid	Somatic	Phase_IV	WXS	Hybrid_Capture_Illumina_Seq	1	dbGAP	Illumina HiSeq
CUEDC1	0	genome.wustl.edu	36	17	53317592	53317592	+	Silent	SNP	C	C	T			TCGA-AB-2898-03A-01W-0733-08	TCGA-AB-2898-11A-01W-0732-08	C	C	C	T	C	C	Verified	Valid	Somatic	Phase_IV	WXS	Hybrid_Capture_Illumina_Seq	1	dbGAP	Illumina HiSeq
CUEDC1	0	genome.wustl.edu	36	17	53317640	53317640	+	Silent	SNP	G	G	A			TCGA-AB-2946-03A-01W-0755-09	TCGA-AB-2946-11A-01W-0755-09	G	G	G	A	G	G	Verified	Valid	Somatic	Phase_IV	WXS	Hybrid_Capture_Illumina_Seq	1	dbGAP	Illumina HiSeq
CUL1	0	genome.wustl.edu	36	7	148085114	148085114	+	Missense_Mutation	SNP	A	A	G			TCGA-AB-2838-03A-01W-0726-08	TCGA-AB-2838-11A-01W-0727-08	A	A	A	G	A	A	Verified	Valid	Somatic	Phase_IV	WXS	Hybrid_Capture_Illumina_Seq	1	dbGAP	Illumina HiSeq
CUL1	0	genome.wustl.edu	36	7	148088455	148088455	+	Missense_Mutation	SNP	G	G	T			TCGA-AB-2938-03A-01W-0732-08	TCGA-AB-2938-11A-01W-0732-08	G	G	G	T	G	G	Verified	Valid	Somatic	Phase_IV	WXS	Hybrid_Capture_Illumina_Seq	1	dbGAP	Illumina HiSeq
CUL3	0	genome.wustl.edu	36	2	225157935	225157935	+	Missense_Mutation	SNP	C	C	A			TCGA-AB-2997-03A-01D-0739-09	TCGA-AB-2997-11A-01D-0739-09	C	C	C	A	C	C	Verified	Valid	Somatic	Phase_IV	WXS	Hybrid_Capture_Illumina_Seq	1	dbGAP	Illumina HiSeq
CUL9	0	genome.wustl.edu	36	6	43274427	43274427	+	Missense_Mutation	SNP	G	G	A			TCGA-AB-2891-03A-01W-0733-08	TCGA-AB-2891-11A-01W-0732-08	G	G	G	A	G	G	Verified	Valid	Somatic	Phase_IV	WXS	Hybrid_Capture_Illumina_Seq	1	dbGAP	Illumina HiSeq
CXCL10	0	genome.wustl.edu	36	4	77162918	77162918	+	Silent	SNP	T	T	C			TCGA-AB-2926-03A-01W-0732-08	TCGA-AB-2926-11A-01W-0761-09	T	T	T	C	T	T	Verified	Valid	Somatic	Phase_IV	WXS	Hybrid_Capture_Illumina_Seq	1	dbGAP	Illumina HiSeq
CXorf58	0	genome.wustl.edu	36	X	23863381	23863381	+	Nonsense_Mutation	SNP	C	C	T			TCGA-AB-2927-03A-01W-0755-09	TCGA-AB-2927-11A-01W-0755-09	C	C	C	T	C	C	Verified	Valid	Somatic	Phase_IV	WXS	Hybrid_Capture_Illumina_Seq	1	dbGAP	Illumina HiSeq
CYBB	0	genome.wustl.edu	36	X	37550606	37550606	+	Missense_Mutation	SNP	G	G	A			TCGA-AB-2905-03A-01D-0739-09	TCGA-AB-2905-11A-01D-0739-09	G	G	G	A	G	G	Verified	Valid	Somatic	Phase_IV	WXS	Hybrid_Capture_Illumina_Seq	1	dbGAP	Illumina HiSeq
CYBRD1	0	genome.wustl.edu	36	2	172119343	172119343	+	Missense_Mutation	SNP	G	G	T			TCGA-AB-2934-03A-01W-0755-09	TCGA-AB-2934-11A-01W-0755-09	G	G	G	T	G	G	Verified	Valid	Somatic	Phase_IV	WXS	Hybrid_Capture_Illumina_Seq	1	dbGAP	Illumina HiSeq
CYLC1	0	genome.wustl.edu	36	X	83015361	83015361	+	Missense_Mutation	SNP	C	C	A			TCGA-AB-3012-03A-01D-0739-09	TCGA-AB-3012-11A-01D-0739-09	C	C	C	A	C	C	Verified	Valid	Somatic	Phase_IV	WXS	Hybrid_Capture_Illumina_Seq	1	dbGAP	Illumina HiSeq
CYP26A1	0	genome.wustl.edu	36	10	94825672	94825672	+	Missense_Mutation	SNP	G	G	A			TCGA-AB-2817-03B-01W-0728-08	TCGA-AB-2817-11B-01W-0728-08	G	G	G	A	G	G	Verified	Valid	Somatic	Phase_IV	WXS	Hybrid_Capture_Illumina_Seq	1	dbGAP	Illumina HiSeq
CYP2F1	0	genome.wustl.edu	36	19	46322534	46322534	+	Silent	SNP	C	C	T			TCGA-AB-2908-03A-01W-0745-08	TCGA-AB-2908-11A-01W-0745-08	C	C	C	T	C	C	Verified	Valid	Somatic	Phase_IV	WXS	Hybrid_Capture_Illumina_Seq	1	dbGAP	Illumina HiSeq
CYP4A22	0	genome.wustl.edu	36	1	47387010	47387010	+	Missense_Mutation	SNP	G	G	A			TCGA-AB-2930-03A-01W-0761-09	TCGA-AB-2930-11A-01W-0745-08	G	G	G	A	G	G	Verified	Valid	Somatic	Phase_IV	WXS	Hybrid_Capture_Illumina_Seq	1	dbGAP	Illumina HiSeq
CYP4F12	0	genome.wustl.edu	36	19	15655469	15655469	+	Missense_Mutation	SNP	C	C	T			TCGA-AB-2890-03A-01W-0732-08	TCGA-AB-2890-11A-01W-0732-08	C	C	C	T	C	C	Verified	Valid	Somatic	Phase_IV	WXS	Hybrid_Capture_Illumina_Seq	1	dbGAP	Illumina HiSeq
CYP4F2	0	genome.wustl.edu	36	19	15861324	15861324	+	Missense_Mutation	SNP	C	C	T			TCGA-AB-2887-03A-01W-0732-08	TCGA-AB-2887-11A-01W-0732-08	C	C	C	T	C	C	Verified	Valid	Somatic	Phase_IV	WXS	Hybrid_Capture_Illumina_Seq	1	dbGAP	Illumina HiSeq
CYP4F8	0	genome.wustl.edu	36	19	15600592	15600592	+	Missense_Mutation	SNP	G	G	A			TCGA-AB-2972-03A-01D-0739-09	TCGA-AB-2972-11A-01D-0739-09	G	G	G	A	G	G	Verified	Valid	Somatic	Phase_IV	WXS	Hybrid_Capture_Illumina_Seq	1	dbGAP	Illumina HiSeq
DAAM2	0	genome.wustl.edu	36	6	39977212	39977212	+	Missense_Mutation	SNP	C	C	T			TCGA-AB-3009-03A-01D-0739-09	TCGA-AB-3009-11A-01D-0739-09	C	C	C	T	C	C	Verified	Valid	Somatic	Phase_IV	WXS	Hybrid_Capture_Illumina_Seq	1	dbGAP	Illumina HiSeq
DAB2	0	genome.wustl.edu	36	5	39418786	39418787	+	Frame_Shift_Del	DEL	AC	AC	-			TCGA-AB-2820-03B-01W-0728-08	TCGA-AB-2820-11B-01W-0728-08	AC	AC	AC	-	AC	AC	Verified	Valid	Somatic	Phase_IV	WXS	Hybrid_Capture_Illumina_Seq	1	dbGAP	Illumina HiSeq
DAG1	0	genome.wustl.edu	36	3	49543349	49543349	+	Missense_Mutation	SNP	G	G	A			TCGA-AB-2841-03B-01W-0728-08	TCGA-AB-2841-11B-01W-0729-08	G	G	G	A	G	G	Verified	Valid	Somatic	Phase_IV	WXS	Hybrid_Capture_Illumina_Seq	1	dbGAP	Illumina HiSeq
DAGLA	0	genome.wustl.edu	36	11	61259672	61259672	+	Silent	SNP	C	C	A			TCGA-AB-2927-03A-01W-0755-09	TCGA-AB-2927-11A-01W-0755-09	C	C	C	A	C	C	Verified	Valid	Somatic	Phase_IV	WXS	Hybrid_Capture_Illumina_Seq	1	dbGAP	Illumina HiSeq
DAGLB	0	genome.wustl.edu	36	7	6427925	6427925	+	Silent	SNP	C	C	T			TCGA-AB-2976-03A-01D-0739-09	TCGA-AB-2976-11A-01D-0739-09	C	C	C	T	C	C	Verified	Valid	Somatic	Phase_IV	WXS	Hybrid_Capture_Illumina_Seq	1	dbGAP	Illumina HiSeq
DAOA	0	genome.wustl.edu	36	13	104940386	104940386	+	Frame_Shift_Del	DEL	C	C	-			TCGA-AB-2963-03A-01D-0739-09	TCGA-AB-2963-11A-01D-0739-09	C	C	C	-	C	C	Verified	Valid	Somatic	Phase_IV	WXS	Hybrid_Capture_Illumina_Seq	1	dbGAP	Illumina HiSeq
DAXX	0	genome.wustl.edu	36	6	33396275	33396275	+	Missense_Mutation	SNP	G	G	A			TCGA-AB-3009-03A-01D-0739-09	TCGA-AB-3009-11A-01D-0739-09	G	G	G	A	G	G	Verified	Valid	Somatic	Phase_IV	WXS	Hybrid_Capture_Illumina_Seq	1	dbGAP	Illumina HiSeq
DAZAP2	0	genome.wustl.edu	36	12	49922439	49922439	+	Missense_Mutation	SNP	A	A	G			TCGA-AB-3002-03A-01D-0739-09	TCGA-AB-3002-11A-01D-0739-09	A	A	A	G	A	A	Verified	Valid	Somatic	Phase_IV	WXS	Hybrid_Capture_Illumina_Seq	1	dbGAP	Illumina HiSeq
DBC1	0	genome.wustl.edu	36	9	121010841	121010841	+	Silent	SNP	G	G	A			TCGA-AB-2927-03A-01W-0755-09	TCGA-AB-2927-11A-01W-0755-09	G	G	G	A	G	G	Verified	Valid	Somatic	Phase_IV	WXS	Hybrid_Capture_Illumina_Seq	1	dbGAP	Illumina HiSeq
DBX2	0	genome.wustl.edu	36	12	43696557	43696557	+	Missense_Mutation	SNP	G	G	A			TCGA-AB-2917-03A-01W-0732-08	TCGA-AB-2917-11A-01W-0732-08	G	G	G	A	G	G	Verified	Valid	Somatic	Phase_IV	WXS	Hybrid_Capture_Illumina_Seq	1	dbGAP	Illumina HiSeq
DCAF6	0	genome.wustl.edu	36	1	166227168	166227168	+	Missense_Mutation	SNP	T	T	C			TCGA-AB-2810-03B-01W-0728-08	TCGA-AB-2810-11B-01W-0728-08	T	T	T	C	T	T	Verified	Valid	Somatic	Phase_IV	WXS	Hybrid_Capture_Illumina_Seq	1	dbGAP	Illumina HiSeq
DCAF8	0	genome.wustl.edu	36	1	158476620	158476620	+	Missense_Mutation	SNP	A	A	G			TCGA-AB-2895-03A-01W-0733-08	TCGA-AB-2895-11A-01W-0732-08	A	A	A	G	A	A	Verified	Valid	Somatic	Phase_IV	WXS	Hybrid_Capture_Illumina_Seq	1	dbGAP	Illumina HiSeq
DCDC5	0	genome.wustl.edu	36	11	30895090	30895090	+	Missense_Mutation	SNP	A	A	T			TCGA-AB-2858-03D-01W-0755-09	TCGA-AB-2858-12A-01W-0755-09	A	A	A	T	A	A	Verified	Valid	Somatic	Phase_IV	WXS	Hybrid_Capture_Illumina_Seq	1	dbGAP	Illumina HiSeq
DCHS2	0	genome.wustl.edu	36	4	155376048	155376048	+	Missense_Mutation	SNP	G	G	A			TCGA-AB-2872-03A-01W-0732-08	TCGA-AB-2872-11A-01W-0761-09	G	G	G	A	G	G	Verified	Valid	Somatic	Phase_IV	WXS	Hybrid_Capture_Illumina_Seq	1	dbGAP	Illumina HiSeq
DCHS2	0	genome.wustl.edu	36	4	155473290	155473290	+	Missense_Mutation	SNP	T	T	A			TCGA-AB-2860-03B-01W-0728-08	TCGA-AB-2860-11B-01W-0729-08	T	T	T	A	T	T	Verified	Valid	Somatic	Phase_IV	WXS	Hybrid_Capture_Illumina_Seq	1	dbGAP	Illumina HiSeq
DCLK1	0	genome.wustl.edu	36	13	35326695	35326695	+	Missense_Mutation	SNP	G	G	A			TCGA-AB-3002-03A-01D-0739-09	TCGA-AB-3002-11A-01D-0739-09	G	G	G	A	G	G	Verified	Valid	Somatic	Phase_IV	WXS	Hybrid_Capture_Illumina_Seq	1	dbGAP	Illumina HiSeq
DCLK1	0	genome.wustl.edu	36	13	35343426	35343426	+	Missense_Mutation	SNP	C	C	T	rs56185003		TCGA-AB-2807-03D-01W-0755-09	TCGA-AB-2807-11D-01W-0755-09	C	C	C	T	C	C	Verified	Valid	Somatic	Phase_IV	WXS	Hybrid_Capture_Illumina_Seq	1	dbGAP	Illumina HiSeq
DCT	0	genome.wustl.edu	36	13	93919166	93919166	+	Missense_Mutation	SNP	C	C	T			TCGA-AB-2980-03A-01D-0739-09	TCGA-AB-2980-11A-01D-0739-09	C	C	C	T	C	C	Verified	Valid	Somatic	Phase_IV	WXS	Hybrid_Capture_Illumina_Seq	1	dbGAP	Illumina HiSeq
DCTD	0	genome.wustl.edu	36	4	184073702	184073702	+	Missense_Mutation	SNP	G	G	A			TCGA-AB-2849-03B-01W-0728-08	TCGA-AB-2849-11B-01W-0729-08	G	G	G	A	G	G	Verified	Valid	Somatic	Phase_IV	WXS	Hybrid_Capture_Illumina_Seq	1	dbGAP	Illumina HiSeq
DCTN1	0	genome.wustl.edu	36	2	74458845	74458845	+	Silent	SNP	G	G	A			TCGA-AB-3007-03A-01D-0739-09	TCGA-AB-3007-11A-01D-0739-09	G	G	G	A	G	G	Verified	Valid	Somatic	Phase_IV	WXS	Hybrid_Capture_Illumina_Seq	1	dbGAP	Illumina HiSeq
DDHD1	0	genome.wustl.edu	36	14	52599500	52599500	+	Silent	SNP	C	C	T			TCGA-AB-2976-03A-01D-0739-09	TCGA-AB-2976-11A-01D-0739-09	C	C	C	T	C	C	Verified	Valid	Somatic	Phase_IV	WXS	Hybrid_Capture_Illumina_Seq	1	dbGAP	Illumina HiSeq
DDR2	0	genome.wustl.edu	36	1	160992176	160992176	+	Missense_Mutation	SNP	G	G	A			TCGA-AB-3006-03A-01D-0739-09	TCGA-AB-3006-11A-01D-0739-09	G	G	G	A	G	G	Verified	Valid	Somatic	Phase_IV	WXS	Hybrid_Capture_Illumina_Seq	1	dbGAP	Illumina HiSeq
DDR2	0	genome.wustl.edu	36	1	160997642	160997642	+	Missense_Mutation	SNP	G	G	A			TCGA-AB-2999-03A-01D-0739-09	TCGA-AB-2999-11A-01D-0739-09	G	G	G	A	G	G	Verified	Valid	Somatic	Phase_IV	WXS	Hybrid_Capture_Illumina_Seq	1	dbGAP	Illumina HiSeq
DDX1	0	genome.wustl.edu	36	2	15674817	15674817	+	Splice_Site	SNP	A	A	G			TCGA-AB-3002-03A-01D-0739-09	TCGA-AB-3002-11A-01D-0739-09	A	A	A	G	A	A	Verified	Valid	Somatic	Phase_IV	WXS	Hybrid_Capture_Illumina_Seq	1	dbGAP	Illumina HiSeq
DDX11	0	genome.wustl.edu	36	12	31134136	31134136	+	Silent	SNP	G	G	A			TCGA-AB-2892-03A-01W-0733-08	TCGA-AB-2892-11A-01W-0732-08	G	G	G	A	G	G	Verified	Valid	Somatic	Phase_IV	WXS	Hybrid_Capture_Illumina_Seq	1	dbGAP	Illumina HiSeq
DDX11	0	genome.wustl.edu	36	12	31137079	31137079	+	Silent	SNP	C	C	T			TCGA-AB-2904-03A-01W-0732-08	TCGA-AB-2904-11A-01W-0732-08	C	C	C	T	C	C	Verified	Valid	Somatic	Phase_IV	WXS	Hybrid_Capture_Illumina_Seq	1	dbGAP	Illumina HiSeq
DDX17	0	genome.wustl.edu	36	22	37224035	37224035	+	Splice_Site	SNP	C	C	T			TCGA-AB-2926-03A-01W-0732-08	TCGA-AB-2926-11A-01W-0761-09	C	C	C	T	C	C	Verified	Valid	Somatic	Phase_IV	WXS	Hybrid_Capture_Illumina_Seq	1	dbGAP	Illumina HiSeq
DDX23	0	genome.wustl.edu	36	12	47525672	47525672	+	Missense_Mutation	SNP	C	C	T			TCGA-AB-2888-03A-01W-0732-08	TCGA-AB-2888-11A-01W-0732-08	C	C	C	T	C	C	Verified	Valid	Somatic	Phase_IV	WXS	Hybrid_Capture_Illumina_Seq	1	dbGAP	Illumina HiSeq
DDX41	0	genome.wustl.edu	36	5	176871976	176871976	+	Missense_Mutation	SNP	C	C	T			TCGA-AB-2995-03A-01D-0739-09	TCGA-AB-2995-11A-01D-0739-09	C	C	C	T	C	C	Verified	Valid	Somatic	Phase_IV	WXS	Hybrid_Capture_Illumina_Seq	1	dbGAP	Illumina HiSeq
DDX41	0	genome.wustl.edu	36	5	176872959	176872959	+	Splice_Site	SNP	C	C	T			TCGA-AB-3002-03A-01D-0739-09	TCGA-AB-3002-11A-01D-0739-09	C	C	C	T	C	C	Verified	Valid	Somatic	Phase_IV	WXS	Hybrid_Capture_Illumina_Seq	1	dbGAP	Illumina HiSeq
DDX53	0	genome.wustl.edu	36	X	22928217	22928217	+	Missense_Mutation	SNP	C	C	T			TCGA-AB-2926-03A-01W-0732-08	TCGA-AB-2926-11A-01W-0761-09	C	C	C	T	C	C	Verified	Valid	Somatic	Phase_IV	WXS	Hybrid_Capture_Illumina_Seq	1	dbGAP	Illumina HiSeq
DDX60	0	genome.wustl.edu	36	4	169378394	169378394	+	Missense_Mutation	SNP	T	T	C			TCGA-AB-2968-03A-01D-0739-09	TCGA-AB-2968-11A-01D-0739-09	T	T	T	C	T	T	Verified	Valid	Somatic	Phase_IV	WXS	Hybrid_Capture_Illumina_Seq	1	dbGAP	Illumina HiSeq
DHTKD1	0	genome.wustl.edu	36	10	12194961	12194961	+	Silent	SNP	T	T	G			TCGA-AB-2943-03A-01W-0745-08	TCGA-AB-2943-11A-01W-0745-08	T	T	T	G	T	T	Verified	Valid	Somatic	Phase_IV	WXS	Hybrid_Capture_Illumina_Seq	1	dbGAP	Illumina HiSeq
DHX32	0	genome.wustl.edu	36	10	127559142	127559142	+	Missense_Mutation	SNP	A	A	G			TCGA-AB-2895-03A-01W-0733-08	TCGA-AB-2895-11A-01W-0732-08	A	A	A	G	A	A	Verified	Valid	Somatic	Phase_IV	WXS	Hybrid_Capture_Illumina_Seq	1	dbGAP	Illumina HiSeq
DHX34	0	genome.wustl.edu	36	19	52567974	52567974	+	Missense_Mutation	SNP	G	G	A			TCGA-AB-3012-03A-01D-0739-09	TCGA-AB-3012-11A-01D-0739-09	G	G	G	A	G	G	Verified	Valid	Somatic	Phase_IV	WXS	Hybrid_Capture_Illumina_Seq	1	dbGAP	Illumina HiSeq
DIAPH2	0	genome.wustl.edu	36	X	96571382	96571382	+	Missense_Mutation	SNP	C	C	T			TCGA-AB-2917-03A-01W-0732-08	TCGA-AB-2917-11A-01W-0732-08	C	C	C	T	C	C	Verified	Valid	Somatic	Phase_IV	WXS	Hybrid_Capture_Illumina_Seq	1	dbGAP	Illumina HiSeq
DIO2	0	genome.wustl.edu	36	14	79739147	79739147	+	Missense_Mutation	SNP	C	C	T			TCGA-AB-2924-03A-01W-0745-08	TCGA-AB-2924-11A-01W-0745-08	C	C	C	T	C	C	Verified	Valid	Somatic	Phase_IV	WXS	Hybrid_Capture_Illumina_Seq	1	dbGAP	Illumina HiSeq
DIS3	0	genome.wustl.edu	36	13	72235718	72235718	+	Missense_Mutation	SNP	T	T	C			TCGA-AB-2927-03A-01W-0755-09	TCGA-AB-2927-11A-01W-0755-09	T	T	T	C	T	T	Verified	Valid	Somatic	Phase_IV	WXS	Hybrid_Capture_Illumina_Seq	1	dbGAP	Illumina HiSeq
DIS3	0	genome.wustl.edu	36	13	72243998	72243998	+	Missense_Mutation	SNP	C	C	T			TCGA-AB-2865-03B-01W-0728-08	TCGA-AB-2865-11B-01W-0729-08	C	C	C	T	C	C	Verified	Valid	Somatic	Phase_IV	WXS	Hybrid_Capture_Illumina_Seq	1	dbGAP	Illumina HiSeq
DIS3	0	genome.wustl.edu	36	13	72244339	72244339	+	Missense_Mutation	SNP	C	C	T			TCGA-AB-2997-03A-01D-0739-09	TCGA-AB-2997-11A-01D-0739-09	C	C	C	T	C	C	Verified	Valid	Somatic	Phase_IV	WXS	Hybrid_Capture_Illumina_Seq	1	dbGAP	Illumina HiSeq
DLC1	0	genome.wustl.edu	36	8	12997037	12997037	+	Missense_Mutation	SNP	G	G	A			TCGA-AB-2938-03A-01W-0732-08	TCGA-AB-2938-11A-01W-0732-08	G	G	G	A	G	G	Verified	Valid	Somatic	Phase_IV	WXS	Hybrid_Capture_Illumina_Seq	1	dbGAP	Illumina HiSeq
DLC1	0	genome.wustl.edu	36	8	13401792	13401792	+	Missense_Mutation	SNP	G	G	A			TCGA-AB-2914-03A-01W-0732-08	TCGA-AB-2914-11A-01W-0732-08	G	G	G	A	G	G	Verified	Valid	Somatic	Phase_IV	WXS	Hybrid_Capture_Illumina_Seq	1	dbGAP	Illumina HiSeq
DLD	0	genome.wustl.edu	36	7	107343262	107343262	+	Missense_Mutation	SNP	G	G	A			TCGA-AB-2813-03B-01W-0728-08	TCGA-AB-2813-11B-01W-0728-08	G	G	G	A	G	G	Verified	Valid	Somatic	Phase_IV	WXS	Hybrid_Capture_Illumina_Seq	1	dbGAP	Illumina HiSeq
DLGAP3	0	genome.wustl.edu	36	1	35142783	35142783	+	Silent	SNP	G	G	A			TCGA-AB-2906-03A-01D-0739-09	TCGA-AB-2906-11A-01D-0739-09	G	G	G	A	G	G	Verified	Valid	Somatic	Phase_IV	WXS	Hybrid_Capture_Illumina_Seq	1	dbGAP	Illumina HiSeq
DLX3	0	genome.wustl.edu	36	17	45423898	45423898	+	Missense_Mutation	SNP	G	G	T			TCGA-AB-2989-03A-01D-0739-09	TCGA-AB-2989-11A-01D-0739-09	G	G	G	T	G	G	Verified	Valid	Somatic	Phase_IV	WXS	Hybrid_Capture_Illumina_Seq	1	dbGAP	Illumina HiSeq
DMD	0	genome.wustl.edu	36	X	31764826	31764826	+	Missense_Mutation	SNP	G	G	A			TCGA-AB-2810-03B-01W-0728-08	TCGA-AB-2810-11B-01W-0728-08	G	G	G	A	G	G	Verified	Valid	Somatic	Phase_IV	WXS	Hybrid_Capture_Illumina_Seq	1	dbGAP	Illumina HiSeq
DMRT3	0	genome.wustl.edu	36	9	980602	980602	+	Missense_Mutation	SNP	C	C	G			TCGA-AB-2924-03A-01W-0745-08	TCGA-AB-2924-11A-01W-0745-08	C	C	C	G	C	C	Verified	Valid	Somatic	Phase_IV	WXS	Hybrid_Capture_Illumina_Seq	1	dbGAP	Illumina HiSeq
DNAH10	0	genome.wustl.edu	36	12	122863982	122863982	+	Missense_Mutation	SNP	C	C	T			TCGA-AB-2833-03B-01W-0728-08	TCGA-AB-2833-11B-01W-0729-08	C	C	C	T	C	C	Verified	Valid	Somatic	Phase_IV	WXS	Hybrid_Capture_Illumina_Seq	1	dbGAP	Illumina HiSeq
DNAH11	0	genome.wustl.edu	36	7	21751198	21751198	+	Missense_Mutation	SNP	G	G	T			TCGA-AB-2886-03A-01W-0732-08	TCGA-AB-2886-11A-01W-0732-08	G	G	G	T	G	G	Verified	Valid	Somatic	Phase_IV	WXS	Hybrid_Capture_Illumina_Seq	1	dbGAP	Illumina HiSeq
DNAH3	0	genome.wustl.edu	36	16	20901558	20901558	+	Missense_Mutation	SNP	G	G	C			TCGA-AB-2972-03A-01D-0739-09	TCGA-AB-2972-11A-01D-0739-09	G	G	G	C	G	G	Verified	Valid	Somatic	Phase_IV	WXS	Hybrid_Capture_Illumina_Seq	1	dbGAP	Illumina HiSeq
DNAH5	0	genome.wustl.edu	36	5	13894909	13894909	+	Silent	SNP	A	A	G			TCGA-AB-2918-03A-01W-0745-08	TCGA-AB-2918-11A-01W-0761-09	A	A	A	G	A	A	Verified	Valid	Somatic	Phase_IV	WXS	Hybrid_Capture_Illumina_Seq	1	dbGAP	Illumina HiSeq
DNAH5	0	genome.wustl.edu	36	5	13947834	13947834	+	Missense_Mutation	SNP	G	G	T			TCGA-AB-2972-03A-01D-0739-09	TCGA-AB-2972-11A-01D-0739-09	G	G	G	T	G	G	Verified	Valid	Somatic	Phase_IV	WXS	Hybrid_Capture_Illumina_Seq	1	dbGAP	Illumina HiSeq
DNAH9	0	genome.wustl.edu	36	17	11495324	11495324	+	Missense_Mutation	SNP	C	C	T			TCGA-AB-2937-03A-01W-0732-08	TCGA-AB-2937-11A-01W-0732-08	C	C	C	T	C	C	Verified	Valid	Somatic	Phase_IV	WXS	Hybrid_Capture_Illumina_Seq	1	dbGAP	Illumina HiSeq
DNAH9	0	genome.wustl.edu	36	17	11513510	11513510	+	Silent	SNP	C	C	T			TCGA-AB-2995-03A-01D-0739-09	TCGA-AB-2995-11A-01D-0739-09	C	C	C	T	C	C	Verified	Valid	Somatic	Phase_IV	WXS	Hybrid_Capture_Illumina_Seq	1	dbGAP	Illumina HiSeq
DNAH9	0	genome.wustl.edu	36	17	11513530	11513530	+	Missense_Mutation	SNP	T	T	G			TCGA-AB-2997-03A-01D-0739-09	TCGA-AB-2997-11A-01D-0739-09	T	T	T	G	T	T	Verified	Valid	Somatic	Phase_IV	WXS	Hybrid_Capture_Illumina_Seq	1	dbGAP	Illumina HiSeq
DNAH9	0	genome.wustl.edu	36	17	11582982	11582982	+	Missense_Mutation	SNP	G	G	A			TCGA-AB-2978-03A-01D-0739-09	TCGA-AB-2978-11A-01D-0739-09	G	G	G	A	G	G	Verified	Valid	Somatic	Phase_IV	WXS	Hybrid_Capture_Illumina_Seq	1	dbGAP	Illumina HiSeq
DNAI1	0	genome.wustl.edu	36	9	34496776	34496776	+	Silent	SNP	C	C	T			TCGA-AB-2805-03B-01W-0728-08	TCGA-AB-2805-11B-01W-0728-08	C	C	C	T	C	C	Verified	Valid	Somatic	Phase_IV	WXS	Hybrid_Capture_Illumina_Seq	1	dbGAP	Illumina HiSeq
DNAI1	0	genome.wustl.edu	36	9	34504416	34504416	+	Missense_Mutation	SNP	T	T	C			TCGA-AB-2858-03D-01W-0755-09	TCGA-AB-2858-12A-01W-0755-09	T	T	T	C	T	T	Verified	Valid	Somatic	Phase_IV	WXS	Hybrid_Capture_Illumina_Seq	1	dbGAP	Illumina HiSeq
DNAJA3	0	genome.wustl.edu	36	16	4440471	4440471	+	Silent	SNP	G	G	A			TCGA-AB-2966-03A-01D-0739-09	TCGA-AB-2966-11A-01D-0739-09	G	G	G	A	G	G	Verified	Valid	Somatic	Phase_IV	WXS	Hybrid_Capture_Illumina_Seq	1	dbGAP	Illumina HiSeq
DNAJC7	0	genome.wustl.edu	36	17	37387413	37387413	+	Missense_Mutation	SNP	C	C	T			TCGA-AB-2955-03A-01W-0733-08	TCGA-AB-2955-11A-01W-0732-08	C	C	C	T	C	C	Verified	Valid	Somatic	Phase_IV	WXS	Hybrid_Capture_Illumina_Seq	1	dbGAP	Illumina HiSeq
DNM2	0	genome.wustl.edu	36	19	10770237	10770238	+	Frame_Shift_Ins	INS	-	-	GCCATCGT			TCGA-AB-3009-03A-01D-0739-09	TCGA-AB-3009-11A-01D-0739-09	-	-	-	GCCATCGT	-	-	Verified	Valid	Somatic	Phase_IV	WXS	Hybrid_Capture_Illumina_Seq	1	dbGAP	Illumina HiSeq
DNMT1	0	genome.wustl.edu	36	19	10148990	10148990	+	Missense_Mutation	SNP	T	T	A			TCGA-AB-2833-03B-01W-0728-08	TCGA-AB-2833-11B-01W-0729-08	T	T	T	A	T	T	Verified	Valid	Somatic	Phase_IV	WXS	Hybrid_Capture_Illumina_Seq	1	dbGAP	Illumina HiSeq
DNMT3A	0	genome.wustl.edu	36	2	25310665	25310665	+	Missense_Mutation	SNP	A	A	C			TCGA-AB-2988-03A-01D-0739-09	TCGA-AB-2988-11A-01D-0739-09	A	A	A	C	A	A	Verified	Valid	Somatic	Phase_IV	WXS	Hybrid_Capture_Illumina_Seq	1	dbGAP	Illumina HiSeq
DNMT3A	0	genome.wustl.edu	36	2	25310746	25310746	+	Missense_Mutation	SNP	C	C	T			TCGA-AB-2809-03D-01W-0755-09	TCGA-AB-2809-11D-01W-0755-09	C	C	C	T	C	C	Verified	Valid	Somatic	Phase_IV	WXS	Hybrid_Capture_Illumina_Seq	1	dbGAP	Illumina HiSeq
DNMT3A	0	genome.wustl.edu	36	2	25310746	25310746	+	Missense_Mutation	SNP	C	C	T			TCGA-AB-2811-03B-01W-0728-08	TCGA-AB-2811-11B-01W-0728-08	C	C	C	T	C	C	Verified	Valid	Somatic	Phase_IV	WXS	Hybrid_Capture_Illumina_Seq	1	dbGAP	Illumina HiSeq
DNMT3A	0	genome.wustl.edu	36	2	25310746	25310746	+	Missense_Mutation	SNP	C	C	T			TCGA-AB-2825-03D-01W-0755-09	TCGA-AB-2825-11D-01W-0755-09	C	C	C	T	C	C	Verified	Valid	Somatic	Phase_IV	WXS	Hybrid_Capture_Illumina_Seq	1	dbGAP	Illumina HiSeq
DNMT3A	0	genome.wustl.edu	36	2	25310746	25310746	+	Missense_Mutation	SNP	C	C	G			TCGA-AB-2830-03B-01W-0728-08	TCGA-AB-2830-11B-01W-0728-08	C	C	C	G	C	C	Verified	Valid	Somatic	Phase_IV	WXS	Hybrid_Capture_Illumina_Seq	1	dbGAP	Illumina HiSeq
DNMT3A	0	genome.wustl.edu	36	2	25310746	25310746	+	Missense_Mutation	SNP	C	C	T			TCGA-AB-2833-03B-01W-0728-08	TCGA-AB-2833-11B-01W-0729-08	C	C	C	T	C	C	Verified	Valid	Somatic	Phase_IV	WXS	Hybrid_Capture_Illumina_Seq	1	dbGAP	Illumina HiSeq
DNMT3A	0	genome.wustl.edu	36	2	25310746	25310746	+	Missense_Mutation	SNP	C	C	T			TCGA-AB-2853-03D-01W-0755-09	TCGA-AB-2853-11D-01W-0755-09	C	C	C	T	C	C	Verified	Valid	Somatic	Phase_IV	WXS	Hybrid_Capture_Illumina_Seq	1	dbGAP	Illumina HiSeq
DNMT3A	0	genome.wustl.edu	36	2	25310746	25310746	+	Missense_Mutation	SNP	C	C	T			TCGA-AB-2859-03B-01W-0728-08	TCGA-AB-2859-11B-01W-0729-08	C	C	C	T	C	C	Verified	Valid	Somatic	Phase_IV	WXS	Hybrid_Capture_Illumina_Seq	1	dbGAP	Illumina HiSeq
DNMT3A	0	genome.wustl.edu	36	2	25310746	25310746	+	Missense_Mutation	SNP	C	C	T			TCGA-AB-2863-03D-01W-0755-09	TCGA-AB-2863-11D-01W-0755-09	C	C	C	T	C	C	Verified	Valid	Somatic	Phase_IV	WXS	Hybrid_Capture_Illumina_Seq	1	dbGAP	Illumina HiSeq
DNMT3A	0	genome.wustl.edu	36	2	25310746	25310746	+	Missense_Mutation	SNP	C	C	T			TCGA-AB-2864-03D-01W-0755-09	TCGA-AB-2864-11D-01W-0755-09	C	C	C	T	C	C	Verified	Valid	Somatic	Phase_IV	WXS	Hybrid_Capture_Illumina_Seq	1	dbGAP	Illumina HiSeq
DNMT3A	0	genome.wustl.edu	36	2	25310746	25310746	+	Missense_Mutation	SNP	C	C	T			TCGA-AB-2873-03A-01W-0732-08	TCGA-AB-2873-11A-01W-0732-08	C	C	C	T	C	C	Verified	Valid	Somatic	Phase_IV	WXS	Hybrid_Capture_Illumina_Seq	1	dbGAP	Illumina HiSeq
DNMT3A	0	genome.wustl.edu	36	2	25310746	25310746	+	Missense_Mutation	SNP	C	C	T			TCGA-AB-2884-03A-01W-0732-08	TCGA-AB-2884-11A-01W-0732-08	C	C	C	T	C	C	Verified	Valid	Somatic	Phase_IV	WXS	Hybrid_Capture_Illumina_Seq	1	dbGAP	Illumina HiSeq
DNMT3A	0	genome.wustl.edu	36	2	25310746	25310746	+	Missense_Mutation	SNP	C	C	T			TCGA-AB-2895-03A-01W-0733-08	TCGA-AB-2895-11A-01W-0732-08	C	C	C	T	C	C	Verified	Valid	Somatic	Phase_IV	WXS	Hybrid_Capture_Illumina_Seq	1	dbGAP	Illumina HiSeq
DNMT3A	0	genome.wustl.edu	36	2	25310746	25310746	+	Missense_Mutation	SNP	C	C	T			TCGA-AB-2896-03A-01W-0733-08	TCGA-AB-2896-11A-01W-0732-08	C	C	C	T	C	C	Verified	Valid	Somatic	Phase_IV	WXS	Hybrid_Capture_Illumina_Seq	1	dbGAP	Illumina HiSeq
DNMT3A	0	genome.wustl.edu	36	2	25310746	25310746	+	Missense_Mutation	SNP	C	C	T			TCGA-AB-2925-03A-01W-0732-08	TCGA-AB-2925-11A-01W-0732-08	C	C	C	T	C	C	Verified	Valid	Somatic	Phase_IV	WXS	Hybrid_Capture_Illumina_Seq	1	dbGAP	Illumina HiSeq
DNMT3A	0	genome.wustl.edu	36	2	25310746	25310746	+	Missense_Mutation	SNP	C	C	T			TCGA-AB-2945-03A-01W-0733-08	TCGA-AB-2945-11A-01W-0732-08	C	C	C	T	C	C	Verified	Valid	Somatic	Phase_IV	WXS	Hybrid_Capture_Illumina_Seq	1	dbGAP	Illumina HiSeq
DNMT3A	0	genome.wustl.edu	36	2	25310746	25310746	+	Missense_Mutation	SNP	C	C	T			TCGA-AB-2947-03A-01W-0745-08	TCGA-AB-2947-11A-01W-0745-08	C	C	C	T	C	C	Verified	Valid	Somatic	Phase_IV	WXS	Hybrid_Capture_Illumina_Seq	1	dbGAP	Illumina HiSeq
DNMT3A	0	genome.wustl.edu	36	2	25310746	25310746	+	Missense_Mutation	SNP	C	C	T			TCGA-AB-2949-03A-01W-0733-08	TCGA-AB-2949-11A-01W-0732-08	C	C	C	T	C	C	Verified	Valid	Somatic	Phase_IV	WXS	Hybrid_Capture_Illumina_Seq	1	dbGAP	Illumina HiSeq
DNMT3A	0	genome.wustl.edu	36	2	25310746	25310746	+	Missense_Mutation	SNP	C	C	T			TCGA-AB-2955-03A-01W-0733-08	TCGA-AB-2955-11A-01W-0732-08	C	C	C	T	C	C	Verified	Valid	Somatic	Phase_IV	WXS	Hybrid_Capture_Illumina_Seq	1	dbGAP	Illumina HiSeq
DNMT3A	0	genome.wustl.edu	36	2	25310746	25310746	+	Missense_Mutation	SNP	C	C	T			TCGA-AB-2965-03A-01D-0739-09	TCGA-AB-2965-11A-01D-0739-09	C	C	C	T	C	C	Verified	Valid	Somatic	Phase_IV	WXS	Hybrid_Capture_Illumina_Seq	1	dbGAP	Illumina HiSeq
DNMT3A	0	genome.wustl.edu	36	2	25310746	25310746	+	Missense_Mutation	SNP	C	C	T			TCGA-AB-2969-03A-01D-0739-09	TCGA-AB-2969-11A-01D-0739-09	C	C	C	T	C	C	Verified	Valid	Somatic	Phase_IV	WXS	Hybrid_Capture_Illumina_Seq	1	dbGAP	Illumina HiSeq
DNMT3A	0	genome.wustl.edu	36	2	25310746	25310746	+	Missense_Mutation	SNP	C	C	T			TCGA-AB-2975-03A-01D-0739-09	TCGA-AB-2975-11A-01D-0739-09	C	C	C	T	C	C	Verified	Valid	Somatic	Phase_IV	WXS	Hybrid_Capture_Illumina_Seq	1	dbGAP	Illumina HiSeq
DNMT3A	0	genome.wustl.edu	36	2	25310746	25310746	+	Missense_Mutation	SNP	C	C	T			TCGA-AB-2987-03A-01D-0739-09	TCGA-AB-2987-11A-01D-0739-09	C	C	C	T	C	C	Verified	Valid	Somatic	Phase_IV	WXS	Hybrid_Capture_Illumina_Seq	1	dbGAP	Illumina HiSeq
DNMT3A	0	genome.wustl.edu	36	2	25310747	25310747	+	Missense_Mutation	SNP	G	G	A			TCGA-AB-2802-03B-01W-0728-08	TCGA-AB-2802-11B-01W-0728-08	G	G	G	A	G	G	Verified	Valid	Somatic	Phase_IV	WXS	Hybrid_Capture_Illumina_Seq	1	dbGAP	Illumina HiSeq
DNMT3A	0	genome.wustl.edu	36	2	25310747	25310747	+	Missense_Mutation	SNP	G	G	A			TCGA-AB-2816-03B-01W-0728-08	TCGA-AB-2816-11B-01W-0728-08	G	G	G	A	G	G	Verified	Valid	Somatic	Phase_IV	WXS	Hybrid_Capture_Illumina_Seq	1	dbGAP	Illumina HiSeq
DNMT3A	0	genome.wustl.edu	36	2	25310747	25310747	+	Missense_Mutation	SNP	G	G	A			TCGA-AB-2908-03A-01W-0745-08	TCGA-AB-2908-11A-01W-0745-08	G	G	G	A	G	G	Verified	Valid	Somatic	Phase_IV	WXS	Hybrid_Capture_Illumina_Seq	1	dbGAP	Illumina HiSeq
DNMT3A	0	genome.wustl.edu	36	2	25310747	25310747	+	Missense_Mutation	SNP	G	G	A			TCGA-AB-2916-03A-01W-0732-08	TCGA-AB-2916-11A-01W-0732-08	G	G	G	A	G	G	Verified	Valid	Somatic	Phase_IV	WXS	Hybrid_Capture_Illumina_Seq	1	dbGAP	Illumina HiSeq
DNMT3A	0	genome.wustl.edu	36	2	25310747	25310747	+	Missense_Mutation	SNP	G	G	A			TCGA-AB-2931-03A-01W-0745-08	TCGA-AB-2931-11A-01W-0745-08	G	G	G	A	G	G	Verified	Valid	Somatic	Phase_IV	WXS	Hybrid_Capture_Illumina_Seq	1	dbGAP	Illumina HiSeq
DNMT3A	0	genome.wustl.edu	36	2	25310747	25310747	+	Missense_Mutation	SNP	G	G	A			TCGA-AB-2974-03A-01D-0739-09	TCGA-AB-2974-11A-01D-0739-09	G	G	G	A	G	G	Verified	Valid	Somatic	Phase_IV	WXS	Hybrid_Capture_Illumina_Seq	1	dbGAP	Illumina HiSeq
DNMT3A	0	genome.wustl.edu	36	2	25310747	25310747	+	Missense_Mutation	SNP	G	G	A			TCGA-AB-2981-03A-01D-0739-09	TCGA-AB-2981-11A-01D-0739-09	G	G	G	A	G	G	Verified	Valid	Somatic	Phase_IV	WXS	Hybrid_Capture_Illumina_Seq	1	dbGAP	Illumina HiSeq
DNMT3A	0	genome.wustl.edu	36	2	25312191	25312191	+	Missense_Mutation	SNP	T	T	C			TCGA-AB-2867-03B-01W-0728-08	TCGA-AB-2867-11B-01W-0729-08	T	T	T	C	T	T	Verified	Valid	Somatic	Phase_IV	WXS	Hybrid_Capture_Illumina_Seq	1	dbGAP	Illumina HiSeq
DNMT3A	0	genome.wustl.edu	36	2	25313307	25313307	+	Splice_Site	SNP	A	A	C			TCGA-AB-2898-03A-01W-0733-08	TCGA-AB-2898-11A-01W-0732-08	A	A	A	C	A	A	Verified	Valid	Somatic	Phase_IV	WXS	Hybrid_Capture_Illumina_Seq	1	dbGAP	Illumina HiSeq
DNMT3A	0	genome.wustl.edu	36	2	25313378	25313378	+	Missense_Mutation	SNP	C	C	G			TCGA-AB-2818-03B-01W-0728-08	TCGA-AB-2818-11B-01W-0728-08	C	C	C	G	C	C	Verified	Valid	Somatic	Phase_IV	WXS	Hybrid_Capture_Illumina_Seq	1	dbGAP	Illumina HiSeq
DNMT3A	0	genome.wustl.edu	36	2	25315536	25315536	+	Missense_Mutation	SNP	C	C	T			TCGA-AB-2898-03A-01W-0733-08	TCGA-AB-2898-11A-01W-0732-08	C	C	C	T	C	C	Verified	Valid	Somatic	Phase_IV	WXS	Hybrid_Capture_Illumina_Seq	1	dbGAP	Illumina HiSeq
DNMT3A	0	genome.wustl.edu	36	2	25315569	25315569	+	Missense_Mutation	SNP	T	T	C			TCGA-AB-2928-03A-01W-0745-08	TCGA-AB-2928-11A-01W-0745-08	T	T	T	C	T	T	Verified	Valid	Somatic	Phase_IV	WXS	Hybrid_Capture_Illumina_Seq	1	dbGAP	Illumina HiSeq
DNMT3A	0	genome.wustl.edu	36	2	25316667	25316676	+	Frame_Shift_Del	DEL	TCGAGGTATA	TCGAGGTATA	-			TCGA-AB-2831-03A-01W-0726-08	TCGA-AB-2831-11A-01W-0727-08	TCGAGGTATA	TCGAGGTATA	TCGAGGTATA	-	TCGAGGTATA	TCGAGGTATA	Verified	Valid	Somatic	Phase_IV	WXS	Hybrid_Capture_Illumina_Seq	1	dbGAP	Illumina HiSeq
DNMT3A	0	genome.wustl.edu	36	2	25316775	25316775	+	Missense_Mutation	SNP	G	G	A			TCGA-AB-2968-03A-01D-0739-09	TCGA-AB-2968-11A-01D-0739-09	G	G	G	A	G	G	Verified	Valid	Somatic	Phase_IV	WXS	Hybrid_Capture_Illumina_Seq	1	dbGAP	Illumina HiSeq
DNMT3A	0	genome.wustl.edu	36	2	25316790	25316790	+	Missense_Mutation	SNP	C	C	T			TCGA-AB-2824-03B-01W-0728-08	TCGA-AB-2824-11B-01W-0728-08	C	C	C	T	C	C	Verified	Valid	Somatic	Phase_IV	WXS	Hybrid_Capture_Illumina_Seq	1	dbGAP	Illumina HiSeq
DNMT3A	0	genome.wustl.edu	36	2	25316790	25316790	+	Missense_Mutation	SNP	C	C	T			TCGA-AB-2934-03A-01W-0755-09	TCGA-AB-2934-11A-01W-0755-09	C	C	C	T	C	C	Verified	Valid	Somatic	Phase_IV	WXS	Hybrid_Capture_Illumina_Seq	1	dbGAP	Illumina HiSeq
DNMT3A	0	genome.wustl.edu	36	2	25316811	25316811	+	Missense_Mutation	SNP	C	C	T			TCGA-AB-2891-03A-01W-0733-08	TCGA-AB-2891-11A-01W-0732-08	C	C	C	T	C	C	Verified	Valid	Somatic	Phase_IV	WXS	Hybrid_Capture_Illumina_Seq	1	dbGAP	Illumina HiSeq
DNMT3A	0	genome.wustl.edu	36	2	25316812	25316812	+	Missense_Mutation	SNP	G	G	A			TCGA-AB-2912-03A-01W-0732-08	TCGA-AB-2912-11A-01W-0761-09	G	G	G	A	G	G	Verified	Valid	Somatic	Phase_IV	WXS	Hybrid_Capture_Illumina_Seq	1	dbGAP	Illumina HiSeq
DNMT3A	0	genome.wustl.edu	36	2	25317018	25317018	+	Frame_Shift_Del	DEL	A	A	-			TCGA-AB-2993-03A-01D-0739-09	TCGA-AB-2993-11A-01D-0739-09	A	A	A	-	A	A	Verified	Valid	Somatic	Phase_IV	WXS	Hybrid_Capture_Illumina_Seq	1	dbGAP	Illumina HiSeq
DNMT3A	0	genome.wustl.edu	36	2	25317033	25317033	+	Missense_Mutation	SNP	G	G	A			TCGA-AB-2887-03A-01W-0732-08	TCGA-AB-2887-11A-01W-0732-08	G	G	G	A	G	G	Verified	Valid	Somatic	Phase_IV	WXS	Hybrid_Capture_Illumina_Seq	1	dbGAP	Illumina HiSeq
DNMT3A	0	genome.wustl.edu	36	2	25318080	25318080	+	Missense_Mutation	SNP	C	C	A			TCGA-AB-2934-03A-01W-0755-09	TCGA-AB-2934-11A-01W-0755-09	C	C	C	A	C	C	Verified	Valid	Somatic	Phase_IV	WXS	Hybrid_Capture_Illumina_Seq	1	dbGAP	Illumina HiSeq
DNMT3A	0	genome.wustl.edu	36	2	25320526	25320526	+	Splice_Site	SNP	A	A	G			TCGA-AB-2891-03A-01W-0733-08	TCGA-AB-2891-11A-01W-0732-08	A	A	A	G	A	A	Verified	Valid	Somatic	Phase_IV	WXS	Hybrid_Capture_Illumina_Seq	1	dbGAP	Illumina HiSeq
DNMT3A	0	genome.wustl.edu	36	2	25320534	25320534	+	Frame_Shift_Del	DEL	C	C	-			TCGA-AB-2851-03B-01W-0728-08	TCGA-AB-2851-11B-01W-0729-08	C	C	C	-	C	C	Verified	Valid	Somatic	Phase_IV	WXS	Hybrid_Capture_Illumina_Seq	1	dbGAP	Illumina HiSeq
DNMT3A	0	genome.wustl.edu	36	2	25320536	25320536	+	Nonsense_Mutation	SNP	G	G	A			TCGA-AB-2861-03B-01W-0728-08	TCGA-AB-2861-11B-01W-0729-08	G	G	G	A	G	G	Verified	Valid	Somatic	Phase_IV	WXS	Hybrid_Capture_Illumina_Seq	1	dbGAP	Illumina HiSeq
DNMT3A	0	genome.wustl.edu	36	2	25320610	25320610	+	Frame_Shift_Del	DEL	C	C	-			TCGA-AB-2966-03A-01D-0739-09	TCGA-AB-2966-11A-01D-0739-09	C	C	C	-	C	C	Verified	Valid	Somatic	Phase_IV	WXS	Hybrid_Capture_Illumina_Seq	1	dbGAP	Illumina HiSeq
DNMT3A	0	genome.wustl.edu	36	2	25320712	25320712	+	Splice_Site	SNP	C	C	T			TCGA-AB-2822-03D-01W-0755-09	TCGA-AB-2822-11D-01W-0755-09	C	C	C	T	C	C	Verified	Valid	Somatic	Phase_IV	WXS	Hybrid_Capture_Illumina_Seq	1	dbGAP	Illumina HiSeq
DNMT3A	0	genome.wustl.edu	36	2	25321637	25321637	+	Nonsense_Mutation	SNP	G	G	A			TCGA-AB-2839-03B-01W-0728-08	TCGA-AB-2839-11B-01W-0729-08	G	G	G	A	G	G	Verified	Valid	Somatic	Phase_IV	WXS	Hybrid_Capture_Illumina_Seq	1	dbGAP	Illumina HiSeq
DNMT3A	0	genome.wustl.edu	36	2	25321667	25321667	+	Nonsense_Mutation	SNP	C	C	A			TCGA-AB-2967-03A-01D-0739-09	TCGA-AB-2967-11A-01D-0739-09	C	C	C	A	C	C	Verified	Valid	Somatic	Phase_IV	WXS	Hybrid_Capture_Illumina_Seq	1	dbGAP	Illumina HiSeq
DNMT3A	0	genome.wustl.edu	36	2	25321690	25321690	+	Missense_Mutation	SNP	C	C	T			TCGA-AB-2919-03A-01W-0745-08	TCGA-AB-2919-11A-01W-0745-08	C	C	C	T	C	C	Verified	Valid	Somatic	Phase_IV	WXS	Hybrid_Capture_Illumina_Seq	1	dbGAP	Illumina HiSeq
DNMT3A	0	genome.wustl.edu	36	2	25322414	25322414	+	Nonsense_Mutation	SNP	G	G	A			TCGA-AB-2869-03A-01W-0761-09	TCGA-AB-2869-11A-01W-0732-08	G	G	G	A	G	G	Verified	Valid	Somatic	Phase_IV	WXS	Hybrid_Capture_Illumina_Seq	1	dbGAP	Illumina HiSeq
DNMT3A	0	genome.wustl.edu	36	2	25322533	25322533	+	Nonsense_Mutation	SNP	C	C	A			TCGA-AB-2968-03A-01D-0739-09	TCGA-AB-2968-11A-01D-0739-09	C	C	C	A	C	C	Verified	Valid	Somatic	Phase_IV	WXS	Hybrid_Capture_Illumina_Seq	1	dbGAP	Illumina HiSeq
DNMT3A	0	genome.wustl.edu	36	2	25322559	25322559	+	Missense_Mutation	SNP	T	T	C			TCGA-AB-2867-03B-01W-0728-08	TCGA-AB-2867-11B-01W-0729-08	T	T	T	C	T	T	Verified	Valid	Somatic	Phase_IV	WXS	Hybrid_Capture_Illumina_Seq	1	dbGAP	Illumina HiSeq
DNMT3A	0	genome.wustl.edu	36	2	25324020	25324020	+	Nonsense_Mutation	SNP	G	G	A			TCGA-AB-2928-03A-01W-0745-08	TCGA-AB-2928-11A-01W-0745-08	G	G	G	A	G	G	Verified	Valid	Somatic	Phase_IV	WXS	Hybrid_Capture_Illumina_Seq	1	dbGAP	Illumina HiSeq
DNMT3A	0	genome.wustl.edu	36	2	25324035	25324035	+	Frame_Shift_Del	DEL	T	T	-			TCGA-AB-2938-03A-01W-0732-08	TCGA-AB-2938-11A-01W-0732-08	T	T	T	-	T	T	Verified	Valid	Somatic	Phase_IV	WXS	Hybrid_Capture_Illumina_Seq	1	dbGAP	Illumina HiSeq
DNMT3B	0	genome.wustl.edu	36	20	30850048	30850048	+	Missense_Mutation	SNP	C	C	T			TCGA-AB-2882-03A-01W-0761-09	TCGA-AB-2882-11A-01W-0732-08	C	C	C	T	C	C	Verified	Valid	Somatic	Phase_IV	WXS	Hybrid_Capture_Illumina_Seq	1	dbGAP	Illumina HiSeq
DOCK1	0	genome.wustl.edu	36	10	128730879	128730879	+	Missense_Mutation	SNP	T	T	A			TCGA-AB-2912-03A-01W-0732-08	TCGA-AB-2912-11A-01W-0761-09	T	T	T	A	T	T	Verified	Valid	Somatic	Phase_IV	WXS	Hybrid_Capture_Illumina_Seq	1	dbGAP	Illumina HiSeq
DOCK10	0	genome.wustl.edu	36	2	225426080	225426080	+	Missense_Mutation	SNP	C	C	T			TCGA-AB-2857-03B-01W-0728-08	TCGA-AB-2857-11B-01W-0729-08	C	C	C	T	C	C	Verified	Valid	Somatic	Phase_IV	WXS	Hybrid_Capture_Illumina_Seq	1	dbGAP	Illumina HiSeq
DOCK2	0	genome.wustl.edu	36	5	169058032	169058032	+	Splice_Site	SNP	G	G	A			TCGA-AB-2895-03A-01W-0733-08	TCGA-AB-2895-11A-01W-0732-08	G	G	G	A	G	G	Verified	Valid	Somatic	Phase_IV	WXS	Hybrid_Capture_Illumina_Seq	1	dbGAP	Illumina HiSeq
DOCK2	0	genome.wustl.edu	36	5	169059712	169059712	+	Missense_Mutation	SNP	A	A	G			TCGA-AB-2972-03A-01D-0739-09	TCGA-AB-2972-11A-01D-0739-09	A	A	A	G	A	A	Verified	Valid	Somatic	Phase_IV	WXS	Hybrid_Capture_Illumina_Seq	1	dbGAP	Illumina HiSeq
DOCK4	0	genome.wustl.edu	36	7	111168880	111168880	+	Missense_Mutation	SNP	G	G	T			TCGA-AB-2811-03B-01W-0728-08	TCGA-AB-2811-11B-01W-0728-08	G	G	G	T	G	G	Verified	Valid	Somatic	Phase_IV	WXS	Hybrid_Capture_Illumina_Seq	1	dbGAP	Illumina HiSeq
DOCK5	0	genome.wustl.edu	36	8	25192027	25192027	+	Missense_Mutation	SNP	G	G	A			TCGA-AB-2959-03A-01W-0733-08	TCGA-AB-2959-11A-01W-0732-08	G	G	G	A	G	G	Verified	Valid	Somatic	Phase_IV	WXS	Hybrid_Capture_Illumina_Seq	1	dbGAP	Illumina HiSeq
DOCK8	0	genome.wustl.edu	36	9	424936	424937	+	Frame_Shift_Ins	INS	-	-	T			TCGA-AB-2849-03B-01W-0728-08	TCGA-AB-2849-11B-01W-0729-08	-	-	-	T	-	-	Verified	Valid	Somatic	Phase_IV	WXS	Hybrid_Capture_Illumina_Seq	1	dbGAP	Illumina HiSeq
DOCK9	0	genome.wustl.edu	36	13	98255269	98255269	+	Missense_Mutation	SNP	G	G	A			TCGA-AB-2978-03A-01D-0739-09	TCGA-AB-2978-11A-01D-0739-09	G	G	G	A	G	G	Verified	Valid	Somatic	Phase_IV	WXS	Hybrid_Capture_Illumina_Seq	1	dbGAP	Illumina HiSeq
DOK2	0	genome.wustl.edu	36	8	21825961	21825961	+	Missense_Mutation	SNP	G	G	A			TCGA-AB-2997-03A-01D-0739-09	TCGA-AB-2997-11A-01D-0739-09	G	G	G	A	G	G	Verified	Valid	Somatic	Phase_IV	WXS	Hybrid_Capture_Illumina_Seq	1	dbGAP	Illumina HiSeq
DOPEY2	0	genome.wustl.edu	36	21	36522005	36522005	+	Missense_Mutation	SNP	C	C	A			TCGA-AB-2898-03A-01W-0733-08	TCGA-AB-2898-11A-01W-0732-08	C	C	C	A	C	C	Verified	Valid	Somatic	Phase_IV	WXS	Hybrid_Capture_Illumina_Seq	1	dbGAP	Illumina HiSeq
DOT1L	0	genome.wustl.edu	36	19	2167684	2167684	+	Silent	SNP	G	G	C			TCGA-AB-2915-03A-01W-0745-08	TCGA-AB-2915-11A-01W-0745-08	G	G	G	C	G	G	Verified	Valid	Somatic	Phase_IV	WXS	Hybrid_Capture_Illumina_Seq	1	dbGAP	Illumina HiSeq
DPP3	0	genome.wustl.edu	36	11	66006376	66006376	+	Silent	SNP	C	C	T			TCGA-AB-2876-03A-01W-0732-08	TCGA-AB-2876-11A-01W-0732-08	C	C	C	T	C	C	Verified	Valid	Somatic	Phase_IV	WXS	Hybrid_Capture_Illumina_Seq	1	dbGAP	Illumina HiSeq
DRD2	0	genome.wustl.edu	36	11	112786851	112786851	+	Silent	SNP	G	G	A			TCGA-AB-2875-03A-01W-0732-08	TCGA-AB-2875-11A-01W-0732-08	G	G	G	A	G	G	Verified	Valid	Somatic	Phase_IV	WXS	Hybrid_Capture_Illumina_Seq	1	dbGAP	Illumina HiSeq
DRD2	0	genome.wustl.edu	36	11	112788535	112788535	+	Missense_Mutation	SNP	G	G	A			TCGA-AB-3002-03A-01D-0739-09	TCGA-AB-3002-11A-01D-0739-09	G	G	G	A	G	G	Verified	Valid	Somatic	Phase_IV	WXS	Hybrid_Capture_Illumina_Seq	1	dbGAP	Illumina HiSeq
DRD2	0	genome.wustl.edu	36	11	112792868	112792868	+	Silent	SNP	G	G	A			TCGA-AB-2914-03A-01W-0732-08	TCGA-AB-2914-11A-01W-0732-08	G	G	G	A	G	G	Verified	Valid	Somatic	Phase_IV	WXS	Hybrid_Capture_Illumina_Seq	1	dbGAP	Illumina HiSeq
DRD5P1	0	genome.wustl.edu	36	2	91237422	91237422	+	Missense_Mutation	SNP	C	C	T			TCGA-AB-2862-03B-01W-0728-08	TCGA-AB-2862-11B-01W-0729-08	C	C	C	T	C	C	Verified	Valid	Somatic	Phase_IV	WXS	Hybrid_Capture_Illumina_Seq	1	dbGAP	Illumina HiSeq
DROSHA	0	genome.wustl.edu	36	5	31445149	31445149	+	Missense_Mutation	SNP	T	T	A			TCGA-AB-2972-03A-01D-0739-09	TCGA-AB-2972-11A-01D-0739-09	T	T	T	A	T	T	Verified	Valid	Somatic	Phase_IV	WXS	Hybrid_Capture_Illumina_Seq	1	dbGAP	Illumina HiSeq
DSCAM	0	genome.wustl.edu	36	21	40336315	40336315	+	Silent	SNP	A	A	G			TCGA-AB-2993-03A-01D-0739-09	TCGA-AB-2993-11A-01D-0739-09	A	A	A	G	A	A	Verified	Valid	Somatic	Phase_IV	WXS	Hybrid_Capture_Illumina_Seq	1	dbGAP	Illumina HiSeq
DSCAM	0	genome.wustl.edu	36	21	40569957	40569957	+	Missense_Mutation	SNP	G	G	A			TCGA-AB-2819-03B-01W-0728-08	TCGA-AB-2819-11B-01W-0728-08	G	G	G	A	G	G	Verified	Valid	Somatic	Phase_IV	WXS	Hybrid_Capture_Illumina_Seq	1	dbGAP	Illumina HiSeq
DSCAML1	0	genome.wustl.edu	36	11	116806856	116806856	+	Silent	SNP	G	G	A			TCGA-AB-2952-03A-01W-0733-08	TCGA-AB-2952-11A-01W-0732-08	G	G	G	A	G	G	Verified	Valid	Somatic	Phase_IV	WXS	Hybrid_Capture_Illumina_Seq	1	dbGAP	Illumina HiSeq
DSG2	0	genome.wustl.edu	36	18	27354841	27354841	+	Silent	SNP	T	T	G			TCGA-AB-2932-03A-01W-0745-08	TCGA-AB-2932-11A-01W-0745-08	T	T	T	G	T	T	Verified	Valid	Somatic	Phase_IV	WXS	Hybrid_Capture_Illumina_Seq	1	dbGAP	Illumina HiSeq
DST	0	genome.wustl.edu	36	6	56509558	56509558	+	Missense_Mutation	SNP	C	C	T			TCGA-AB-2846-03B-01W-0728-08	TCGA-AB-2846-11B-01W-0729-08	C	C	C	T	C	C	Verified	Valid	Somatic	Phase_IV	WXS	Hybrid_Capture_Illumina_Seq	1	dbGAP	Illumina HiSeq
DST	0	genome.wustl.edu	36	6	56588852	56588852	+	Missense_Mutation	SNP	C	C	T			TCGA-AB-2923-03A-01W-0745-08	TCGA-AB-2923-11A-01W-0745-08	C	C	C	T	C	C	Verified	Valid	Somatic	Phase_IV	WXS	Hybrid_Capture_Illumina_Seq	1	dbGAP	Illumina HiSeq
DTX4	0	genome.wustl.edu	36	11	58705933	58705933	+	Silent	SNP	G	G	A			TCGA-AB-2945-03A-01W-0733-08	TCGA-AB-2945-11A-01W-0732-08	G	G	G	A	G	G	Verified	Valid	Somatic	Phase_IV	WXS	Hybrid_Capture_Illumina_Seq	1	dbGAP	Illumina HiSeq
DUOX1	0	genome.wustl.edu	36	15	43227458	43227458	+	Silent	SNP	T	T	A			TCGA-AB-2849-03B-01W-0728-08	TCGA-AB-2849-11B-01W-0729-08	T	T	T	A	T	T	Verified	Valid	Somatic	Phase_IV	WXS	Hybrid_Capture_Illumina_Seq	1	dbGAP	Illumina HiSeq
DUOXA2	0	genome.wustl.edu	36	15	43195656	43195656	+	Missense_Mutation	SNP	C	C	A			TCGA-AB-2839-03B-01W-0728-08	TCGA-AB-2839-11B-01W-0729-08	C	C	C	A	C	C	Verified	Valid	Somatic	Phase_IV	WXS	Hybrid_Capture_Illumina_Seq	1	dbGAP	Illumina HiSeq
DUSP1	0	genome.wustl.edu	36	5	172128423	172128423	+	Missense_Mutation	SNP	T	T	C			TCGA-AB-2899-03A-01W-0733-08	TCGA-AB-2899-11A-01W-0732-08	T	T	T	C	T	T	Verified	Valid	Somatic	Phase_IV	WXS	Hybrid_Capture_Illumina_Seq	1	dbGAP	Illumina HiSeq
DUSP26	0	genome.wustl.edu	36	8	33570685	33570685	+	Missense_Mutation	SNP	C	C	A			TCGA-AB-2912-03A-01W-0732-08	TCGA-AB-2912-11A-01W-0761-09	C	C	C	A	C	C	Verified	Valid	Somatic	Phase_IV	WXS	Hybrid_Capture_Illumina_Seq	1	dbGAP	Illumina HiSeq
DYNC1H1	0	genome.wustl.edu	36	14	101522818	101522818	+	Missense_Mutation	SNP	C	C	T			TCGA-AB-2983-03A-01D-0739-09	TCGA-AB-2983-11A-01D-0739-09	C	C	C	T	C	C	Verified	Valid	Somatic	Phase_IV	WXS	Hybrid_Capture_Illumina_Seq	1	dbGAP	Illumina HiSeq
DYNC2H1	0	genome.wustl.edu	36	11	102485613	102485613	+	Missense_Mutation	SNP	T	T	G			TCGA-AB-2882-03A-01W-0761-09	TCGA-AB-2882-11A-01W-0732-08	T	T	T	G	T	T	Verified	Valid	Somatic	Phase_IV	WXS	Hybrid_Capture_Illumina_Seq	1	dbGAP	Illumina HiSeq
DYNC2H1	0	genome.wustl.edu	36	11	102544755	102544755	+	Silent	SNP	T	T	C			TCGA-AB-2887-03A-01W-0732-08	TCGA-AB-2887-11A-01W-0732-08	T	T	T	C	T	T	Verified	Valid	Somatic	Phase_IV	WXS	Hybrid_Capture_Illumina_Seq	1	dbGAP	Illumina HiSeq
DYRK4	0	genome.wustl.edu	36	12	4576122	4576122	+	Missense_Mutation	SNP	C	C	T			TCGA-AB-2872-03A-01W-0732-08	TCGA-AB-2872-11A-01W-0761-09	C	C	C	T	C	C	Verified	Valid	Somatic	Phase_IV	WXS	Hybrid_Capture_Illumina_Seq	1	dbGAP	Illumina HiSeq
DYSF	0	genome.wustl.edu	36	2	71648884	71648884	+	Silent	SNP	C	C	T			TCGA-AB-3000-03A-01D-0739-09	TCGA-AB-3000-11A-01D-0739-09	C	C	C	T	C	C	Verified	Valid	Somatic	Phase_IV	WXS	Hybrid_Capture_Illumina_Seq	1	dbGAP	Illumina HiSeq
DYSF	0	genome.wustl.edu	36	2	71650962	71650962	+	Silent	SNP	C	C	T			TCGA-AB-2828-03C-01W-0761-09	TCGA-AB-2828-11B-01W-0728-08	C	C	C	T	C	C	Verified	Valid	Somatic	Phase_IV	WXS	Hybrid_Capture_Illumina_Seq	1	dbGAP	Illumina HiSeq
DYSF	0	genome.wustl.edu	36	2	71763170	71763170	+	Missense_Mutation	SNP	G	G	A			TCGA-AB-2882-03A-01W-0761-09	TCGA-AB-2882-11A-01W-0732-08	G	G	G	A	G	G	Verified	Valid	Somatic	Phase_IV	WXS	Hybrid_Capture_Illumina_Seq	1	dbGAP	Illumina HiSeq
E2F8	0	genome.wustl.edu	36	11	19207681	19207681	+	Nonsense_Mutation	SNP	C	C	A			TCGA-AB-2971-03A-01D-0739-09	TCGA-AB-2971-11A-01D-0739-09	C	C	C	A	C	C	Verified	Valid	Somatic	Phase_IV	WXS	Hybrid_Capture_Illumina_Seq	1	dbGAP	Illumina HiSeq
E2F8	0	genome.wustl.edu	36	11	19208937	19208937	+	Missense_Mutation	SNP	A	A	G			TCGA-AB-2929-03A-01W-0732-08	TCGA-AB-2929-11A-01W-0732-08	A	A	A	G	A	A	Verified	Valid	Somatic	Phase_IV	WXS	Hybrid_Capture_Illumina_Seq	1	dbGAP	Illumina HiSeq
ECM2	0	genome.wustl.edu	36	9	94319819	94319819	+	Missense_Mutation	SNP	C	C	T			TCGA-AB-2813-03B-01W-0728-08	TCGA-AB-2813-11B-01W-0728-08	C	C	C	T	C	C	Verified	Valid	Somatic	Phase_IV	WXS	Hybrid_Capture_Illumina_Seq	1	dbGAP	Illumina HiSeq
EDC4	0	genome.wustl.edu	36	16	66469944	66469944	+	Missense_Mutation	SNP	C	C	T			TCGA-AB-2938-03A-01W-0732-08	TCGA-AB-2938-11A-01W-0732-08	C	C	C	T	C	C	Verified	Valid	Somatic	Phase_IV	WXS	Hybrid_Capture_Illumina_Seq	1	dbGAP	Illumina HiSeq
EDIL3	0	genome.wustl.edu	36	5	83438262	83438262	+	Silent	SNP	C	C	T			TCGA-AB-2822-03D-01W-0755-09	TCGA-AB-2822-11D-01W-0755-09	C	C	C	T	C	C	Verified	Valid	Somatic	Phase_IV	WXS	Hybrid_Capture_Illumina_Seq	1	dbGAP	Illumina HiSeq
EED	0	genome.wustl.edu	36	11	85639095	85639095	+	Nonsense_Mutation	SNP	C	C	A			TCGA-AB-2876-03A-01W-0732-08	TCGA-AB-2876-11A-01W-0732-08	C	C	C	A	C	C	Verified	Valid	Somatic	Phase_IV	WXS	Hybrid_Capture_Illumina_Seq	1	dbGAP	Illumina HiSeq
EED	0	genome.wustl.edu	36	11	85646239	85646239	+	Missense_Mutation	SNP	T	T	A			TCGA-AB-3009-03A-01D-0739-09	TCGA-AB-3009-11A-01D-0739-09	T	T	T	A	T	T	Verified	Valid	Somatic	Phase_IV	WXS	Hybrid_Capture_Illumina_Seq	1	dbGAP	Illumina HiSeq
EFCAB6	0	genome.wustl.edu	36	22	42317297	42317297	+	Missense_Mutation	SNP	G	G	T			TCGA-AB-2952-03A-01W-0733-08	TCGA-AB-2952-11A-01W-0732-08	G	G	G	T	G	G	Verified	Valid	Somatic	Phase_IV	WXS	Hybrid_Capture_Illumina_Seq	1	dbGAP	Illumina HiSeq
EFTUD1	0	genome.wustl.edu	36	15	80317742	80317742	+	Missense_Mutation	SNP	T	T	C			TCGA-AB-2965-03A-01D-0739-09	TCGA-AB-2965-11A-01D-0739-09	T	T	T	C	T	T	Verified	Valid	Somatic	Phase_IV	WXS	Hybrid_Capture_Illumina_Seq	1	dbGAP	Illumina HiSeq
EGFL8	0	genome.wustl.edu	36	6	32243129	32243129	+	Missense_Mutation	SNP	G	G	A			TCGA-AB-2963-03A-01D-0739-09	TCGA-AB-2963-11A-01D-0739-09	G	G	G	A	G	G	Verified	Valid	Somatic	Phase_IV	WXS	Hybrid_Capture_Illumina_Seq	1	dbGAP	Illumina HiSeq
EGFLAM	0	genome.wustl.edu	36	5	38487301	38487301	+	Missense_Mutation	SNP	G	G	A			TCGA-AB-2890-03A-01W-0732-08	TCGA-AB-2890-11A-01W-0732-08	G	G	G	A	G	G	Verified	Valid	Somatic	Phase_IV	WXS	Hybrid_Capture_Illumina_Seq	1	dbGAP	Illumina HiSeq
EGFR	0	genome.wustl.edu	36	7	55206394	55206394	+	Missense_Mutation	SNP	C	C	T			TCGA-AB-2878-03A-01W-0732-08	TCGA-AB-2878-11A-01W-0732-08	C	C	C	T	C	C	Verified	Valid	Somatic	Phase_IV	WXS	Hybrid_Capture_Illumina_Seq	1	dbGAP	Illumina HiSeq
EGFR	0	genome.wustl.edu	36	7	55240593	55240593	+	Missense_Mutation	SNP	C	C	G			TCGA-AB-2863-03D-01W-0755-09	TCGA-AB-2863-11D-01W-0755-09	C	C	C	G	C	C	Verified	Valid	Somatic	Phase_IV	WXS	Hybrid_Capture_Illumina_Seq	1	dbGAP	Illumina HiSeq
EGLN2	0	genome.wustl.edu	36	19	45998824	45998824	+	Silent	SNP	G	G	A			TCGA-AB-2913-03A-01W-0732-08	TCGA-AB-2913-11A-01W-0732-08	G	G	G	A	G	G	Verified	Valid	Somatic	Phase_IV	WXS	Hybrid_Capture_Illumina_Seq	1	dbGAP	Illumina HiSeq
EHD1	0	genome.wustl.edu	36	11	64384284	64384284	+	Silent	SNP	C	C	T			TCGA-AB-2950-03A-01W-0733-08	TCGA-AB-2950-11A-01W-0732-08	C	C	C	T	C	C	Verified	Valid	Somatic	Phase_IV	WXS	Hybrid_Capture_Illumina_Seq	1	dbGAP	Illumina HiSeq
EHD2	0	genome.wustl.edu	36	19	52921252	52921252	+	Missense_Mutation	SNP	C	C	T			TCGA-AB-2921-03A-01W-0755-09	TCGA-AB-2921-11A-01W-0755-09	C	C	C	T	C	C	Verified	Valid	Somatic	Phase_IV	WXS	Hybrid_Capture_Illumina_Seq	1	dbGAP	Illumina HiSeq
EHHADH	0	genome.wustl.edu	36	3	186393047	186393047	+	Silent	SNP	T	T	C			TCGA-AB-2819-03B-01W-0728-08	TCGA-AB-2819-11B-01W-0728-08	T	T	T	C	T	T	Verified	Valid	Somatic	Phase_IV	WXS	Hybrid_Capture_Illumina_Seq	1	dbGAP	Illumina HiSeq
EIF4B	0	genome.wustl.edu	36	12	51699990	51699990	+	Silent	SNP	C	C	G			TCGA-AB-2968-03A-01D-0739-09	TCGA-AB-2968-11A-01D-0739-09	C	C	C	G	C	C	Verified	Valid	Somatic	Phase_IV	WXS	Hybrid_Capture_Illumina_Seq	1	dbGAP	Illumina HiSeq
ELANE	0	genome.wustl.edu	36	19	806779	806779	+	Missense_Mutation	SNP	G	G	T			TCGA-AB-2969-03A-01D-0739-09	TCGA-AB-2969-11A-01D-0739-09	G	G	G	T	G	G	Verified	Valid	Somatic	Phase_IV	WXS	Hybrid_Capture_Illumina_Seq	1	dbGAP	Illumina HiSeq
ELAVL4	0	genome.wustl.edu	36	1	50348217	50348217	+	Silent	SNP	G	G	A			TCGA-AB-2928-03A-01W-0745-08	TCGA-AB-2928-11A-01W-0745-08	G	G	G	A	G	G	Verified	Valid	Somatic	Phase_IV	WXS	Hybrid_Capture_Illumina_Seq	1	dbGAP	Illumina HiSeq
ELF1	0	genome.wustl.edu	36	13	40406066	40406066	+	Missense_Mutation	SNP	A	A	G			TCGA-AB-2983-03A-01D-0739-09	TCGA-AB-2983-11A-01D-0739-09	A	A	A	G	A	A	Verified	Valid	Somatic	Phase_IV	WXS	Hybrid_Capture_Illumina_Seq	1	dbGAP	Illumina HiSeq
ELF4	0	genome.wustl.edu	36	X	129032705	129032705	+	Missense_Mutation	SNP	C	C	T			TCGA-AB-2871-03A-01W-0732-08	TCGA-AB-2871-11A-01W-0732-08	C	C	C	T	C	C	Verified	Valid	Somatic	Phase_IV	WXS	Hybrid_Capture_Illumina_Seq	1	dbGAP	Illumina HiSeq
ELF5	0	genome.wustl.edu	36	11	34471642	34471642	+	Silent	SNP	G	G	A			TCGA-AB-2854-03B-01W-0728-08	TCGA-AB-2854-11B-01W-0729-08	G	G	G	A	G	G	Verified	Valid	Somatic	Phase_IV	WXS	Hybrid_Capture_Illumina_Seq	1	dbGAP	Illumina HiSeq
ELL	0	genome.wustl.edu	36	19	18422476	18422476	+	Missense_Mutation	SNP	C	C	T			TCGA-AB-3005-03A-01D-0739-09	TCGA-AB-3005-11A-01D-0739-09	C	C	C	T	C	C	Verified	Valid	Somatic	Phase_IV	WXS	Hybrid_Capture_Illumina_Seq	1	dbGAP	Illumina HiSeq
ELMOD1	0	genome.wustl.edu	36	11	107006491	107006491	+	Missense_Mutation	SNP	G	G	A			TCGA-AB-2877-03A-01W-0732-08	TCGA-AB-2877-11A-01W-0732-08	G	G	G	A	G	G	Verified	Valid	Somatic	Phase_IV	WXS	Hybrid_Capture_Illumina_Seq	1	dbGAP	Illumina HiSeq
ELN	0	genome.wustl.edu	36	7	73089974	73089974	+	Silent	SNP	G	G	A			TCGA-AB-2964-03A-01D-0739-09	TCGA-AB-2964-11A-01D-0739-09	G	G	G	A	G	G	Verified	Valid	Somatic	Phase_IV	WXS	Hybrid_Capture_Illumina_Seq	1	dbGAP	Illumina HiSeq
EMX2OS	0	genome.wustl.edu	36	10	119239116	119239116	+	RNA	SNP	T	T	C			TCGA-AB-2970-03A-01D-0739-09	TCGA-AB-2970-11A-01D-0739-09	T	T	T	C	T	T	Verified	Valid	Somatic	Phase_IV	WXS	Hybrid_Capture_Illumina_Seq	1	dbGAP	Illumina HiSeq
ENC1	0	genome.wustl.edu	36	5	73966654	73966654	+	Missense_Mutation	SNP	C	C	G			TCGA-AB-2987-03A-01D-0739-09	TCGA-AB-2987-11A-01D-0739-09	C	C	C	G	C	C	Verified	Valid	Somatic	Phase_IV	WXS	Hybrid_Capture_Illumina_Seq	1	dbGAP	Illumina HiSeq
ENPEP	0	genome.wustl.edu	36	4	111617157	111617157	+	Silent	SNP	C	C	T			TCGA-AB-2869-03A-01W-0761-09	TCGA-AB-2869-11A-01W-0732-08	C	C	C	T	C	C	Verified	Valid	Somatic	Phase_IV	WXS	Hybrid_Capture_Illumina_Seq	1	dbGAP	Illumina HiSeq
ENSG00000103832	0	genome.wustl.edu	36	15	28880384	28880384	+	Missense_Mutation	SNP	G	G	T			TCGA-AB-2955-03A-01W-0733-08	TCGA-AB-2955-11A-01W-0732-08	G	G	G	T	G	G	Verified	Valid	Somatic	Phase_IV	WXS	Hybrid_Capture_Illumina_Seq	1	dbGAP	Illumina HiSeq
ENSG00000124399	0	genome.wustl.edu	36	4	43595902	43595902	+	Missense_Mutation	SNP	G	G	A			TCGA-AB-2922-03A-01W-0745-08	TCGA-AB-2922-11A-01W-0745-08	G	G	G	A	G	G	Verified	Valid	Somatic	Phase_IV	WXS	Hybrid_Capture_Illumina_Seq	1	dbGAP	Illumina HiSeq
ENSG00000159247	0	genome.wustl.edu	36	9	140190562	140190562	+	Silent	SNP	C	C	G			TCGA-AB-2947-03A-01W-0745-08	TCGA-AB-2947-11A-01W-0745-08	C	C	C	G	C	C	Verified	Valid	Somatic	Phase_IV	WXS	Hybrid_Capture_Illumina_Seq	1	dbGAP	Illumina HiSeq
ENSG00000163098	0	genome.wustl.edu	36	2	113327591	113327592	+	Frame_Shift_Ins	INS	-	-	G			TCGA-AB-2933-03A-01W-0732-08	TCGA-AB-2933-11A-01W-0732-08	-	-	-	G	-	-	Verified	Valid	Somatic	Phase_IV	WXS	Hybrid_Capture_Illumina_Seq	1	dbGAP	Illumina HiSeq
ENSG00000167390	0	genome.wustl.edu	36	20	23919112	23919112	+	Silent	SNP	C	C	T			TCGA-AB-2971-03A-01D-0739-09	TCGA-AB-2971-11A-01D-0739-09	C	C	C	T	C	C	Verified	Valid	Somatic	Phase_IV	WXS	Hybrid_Capture_Illumina_Seq	1	dbGAP	Illumina HiSeq
ENSG00000169164	0	genome.wustl.edu	36	X	55700094	55700094	+	Silent	SNP	G	G	A			TCGA-AB-2973-03A-01D-0739-09	TCGA-AB-2973-11A-01D-0739-09	G	G	G	A	G	G	Verified	Valid	Somatic	Phase_IV	WXS	Hybrid_Capture_Illumina_Seq	1	dbGAP	Illumina HiSeq
ENSG00000198229	0	genome.wustl.edu	36	16	33537438	33537438	+	Missense_Mutation	SNP	C	C	G			TCGA-AB-2980-03A-01D-0739-09	TCGA-AB-2980-11A-01D-0739-09	C	C	C	G	C	C	Verified	Valid	Somatic	Phase_IV	WXS	Hybrid_Capture_Illumina_Seq	1	dbGAP	Illumina HiSeq
ENSG00000200463	0	genome.wustl.edu	36	17	8017594	8017595	+	RNA	INS	-	-	GGA			TCGA-AB-2952-03A-01W-0733-08	TCGA-AB-2952-11A-01W-0732-08	-	-	-	GGA	-	-	Verified	Valid	Somatic	Phase_IV	WXS	Hybrid_Capture_Illumina_Seq	1	dbGAP	Illumina HiSeq
ENSG00000201010	0	genome.wustl.edu	36	2	48298360	48298360	+	RNA	SNP	A	A	G			TCGA-AB-2970-03A-01D-0739-09	TCGA-AB-2970-11A-01D-0739-09	A	A	A	G	A	A	Verified	Valid	Somatic	Phase_IV	WXS	Hybrid_Capture_Illumina_Seq	1	dbGAP	Illumina HiSeq
ENSG00000204989	0	genome.wustl.edu	36	11	59016357	59016357	+	Missense_Mutation	SNP	G	G	T			TCGA-AB-2920-03A-01W-0732-08	TCGA-AB-2920-11A-01W-0732-08	G	G	G	T	G	G	Verified	Valid	Somatic	Phase_IV	WXS	Hybrid_Capture_Illumina_Seq	1	dbGAP	Illumina HiSeq
ENSG00000209508	0	genome.wustl.edu	36	16	3357715	3357715	+	RNA	SNP	G	G	A			TCGA-AB-3005-03A-01D-0739-09	TCGA-AB-3005-11A-01D-0739-09	G	G	G	A	G	G	Verified	Valid	Somatic	Phase_IV	WXS	Hybrid_Capture_Illumina_Seq	1	dbGAP	Illumina HiSeq
ENSG00000209624	0	genome.wustl.edu	36	12	25647538	25647538	+	RNA	SNP	G	G	A			TCGA-AB-2939-03A-01W-0745-08	TCGA-AB-2939-11A-01W-0745-08	G	G	G	A	G	G	Verified	Valid	Somatic	Phase_IV	WXS	Hybrid_Capture_Illumina_Seq	1	dbGAP	Illumina HiSeq
ENSG00000209722	0	genome.wustl.edu	36	21	17725817	17725817	+	RNA	SNP	G	G	A			TCGA-AB-2966-03A-01D-0739-09	TCGA-AB-2966-11A-01D-0739-09	G	G	G	A	G	G	Verified	Valid	Somatic	Phase_IV	WXS	Hybrid_Capture_Illumina_Seq	1	dbGAP	Illumina HiSeq
ENSG00000209815	0	genome.wustl.edu	36	11	59023087	59023087	+	RNA	SNP	C	C	T			TCGA-AB-2972-03A-01D-0739-09	TCGA-AB-2972-11A-01D-0739-09	C	C	C	T	C	C	Verified	Valid	Somatic	Phase_IV	WXS	Hybrid_Capture_Illumina_Seq	1	dbGAP	Illumina HiSeq
ENSG00000210082	0	genome.wustl.edu	36	MT	1872	1872	+	RNA	SNP	A	A	G			TCGA-AB-2908-03A-01W-0745-08	TCGA-AB-2908-11A-01W-0745-08	A	A	A	G	A	A	Verified	Valid	Somatic	Phase_IV	WXS	Hybrid_Capture_Illumina_Seq	1	dbGAP	Illumina HiSeq
ENSG00000210082	0	genome.wustl.edu	36	MT	2779	2779	+	RNA	SNP	G	G	A			TCGA-AB-2811-03B-01W-0728-08	TCGA-AB-2811-11B-01W-0728-08	G	G	G	A	G	G	Verified	Valid	Somatic	Phase_IV	WXS	Hybrid_Capture_Illumina_Seq	1	dbGAP	Illumina HiSeq
ENSG00000210184	0	genome.wustl.edu	36	MT	12256	12256	+	RNA	SNP	T	T	G			TCGA-AB-2919-03A-01W-0745-08	TCGA-AB-2919-11A-01W-0745-08	T	T	T	G	T	T	Verified	Valid	Somatic	Phase_IV	WXS	Hybrid_Capture_Illumina_Seq	1	dbGAP	Illumina HiSeq
ENSG00000210408	0	genome.wustl.edu	36	14	83286553	83286553	+	RNA	SNP	G	G	A			TCGA-AB-2986-03A-01D-0739-09	TCGA-AB-2986-11A-01D-0739-09	G	G	G	A	G	G	Verified	Valid	Somatic	Phase_IV	WXS	Hybrid_Capture_Illumina_Seq	1	dbGAP	Illumina HiSeq
ENSG00000210557	0	genome.wustl.edu	36	1	51469521	51469521	+	RNA	SNP	C	C	T			TCGA-AB-2966-03A-01D-0739-09	TCGA-AB-2966-11A-01D-0739-09	C	C	C	T	C	C	Verified	Valid	Somatic	Phase_IV	WXS	Hybrid_Capture_Illumina_Seq	1	dbGAP	Illumina HiSeq
ENSG00000211459	0	genome.wustl.edu	36	MT	651	651	+	RNA	SNP	A	A	G			TCGA-AB-2921-03A-01W-0755-09	TCGA-AB-2921-11A-01W-0755-09	A	A	A	G	A	A	Verified	Valid	Somatic	Phase_IV	WXS	Hybrid_Capture_Illumina_Seq	1	dbGAP	Illumina HiSeq
ENSG00000211459	0	genome.wustl.edu	36	MT	913	913	+	RNA	SNP	T	T	C			TCGA-AB-2931-03A-01W-0745-08	TCGA-AB-2931-11A-01W-0745-08	T	T	T	C	T	T	Verified	Valid	Somatic	Phase_IV	WXS	Hybrid_Capture_Illumina_Seq	1	dbGAP	Illumina HiSeq
ENSG00000211459	0	genome.wustl.edu	36	MT	1149	1149	+	RNA	SNP	G	G	A			TCGA-AB-2845-03D-01W-0755-09	TCGA-AB-2845-11D-01W-0755-09	G	G	G	A	G	G	Verified	Valid	Somatic	Phase_IV	WXS	Hybrid_Capture_Illumina_Seq	1	dbGAP	Illumina HiSeq
ENSG00000211459	0	genome.wustl.edu	36	MT	1311	1311	+	RNA	SNP	A	A	G			TCGA-AB-2817-03B-01W-0728-08	TCGA-AB-2817-11B-01W-0728-08	A	A	A	G	A	A	Verified	Valid	Somatic	Phase_IV	WXS	Hybrid_Capture_Illumina_Seq	1	dbGAP	Illumina HiSeq
ENSG00000211619	0	genome.wustl.edu	36	2	89411214	89411214	+	Missense_Mutation	SNP	C	C	T			TCGA-AB-2877-03A-01W-0732-08	TCGA-AB-2877-11A-01W-0732-08	C	C	C	T	C	C	Verified	Valid	Somatic	Phase_IV	WXS	Hybrid_Capture_Illumina_Seq	1	dbGAP	Illumina HiSeq
ENSG00000211894	0	genome.wustl.edu	36	14	105206164	105206164	+	Missense_Mutation	SNP	T	T	C			TCGA-AB-2864-03D-01W-0755-09	TCGA-AB-2864-11D-01W-0755-09	T	T	T	C	T	T	Verified	Valid	Somatic	Phase_IV	WXS	Hybrid_Capture_Illumina_Seq	1	dbGAP	Illumina HiSeq
ENSG00000212358	0	genome.wustl.edu	36	12	17115644	17115644	+	RNA	SNP	G	G	A			TCGA-AB-2966-03A-01D-0739-09	TCGA-AB-2966-11A-01D-0739-09	G	G	G	A	G	G	Verified	Valid	Somatic	Phase_IV	WXS	Hybrid_Capture_Illumina_Seq	1	dbGAP	Illumina HiSeq
ENSG00000214135	0	genome.wustl.edu	36	3	196875734	196875734	+	Missense_Mutation	SNP	A	A	G			TCGA-AB-2929-03A-01W-0732-08	TCGA-AB-2929-11A-01W-0732-08	A	A	A	G	A	A	Verified	Valid	Somatic	Phase_IV	WXS	Hybrid_Capture_Illumina_Seq	1	dbGAP	Illumina HiSeq
ENSG00000215720	0	genome.wustl.edu	36	1	15391332	15391333	+	Splice_Site	INS	-	-	AGCGTAAGTACACGGGTGG			TCGA-AB-2982-03A-01D-0739-09	TCGA-AB-2982-11A-01D-0739-09	-	-	-	AGCGTAAGTACACGGGTGG	-	-	Verified	Valid	Somatic	Phase_IV	WXS	Hybrid_Capture_Illumina_Seq	1	dbGAP	Illumina HiSeq
ENSG00000216522	0	genome.wustl.edu	36	NT_113923	88049	88050	+	Splice_Site	SNP	G	G	A			TCGA-AB-2937-03A-01W-0732-08	TCGA-AB-2937-11A-01W-0732-08	G	G	G	A	G	G	Verified	Valid	Somatic	Phase_IV	WXS	Hybrid_Capture_Illumina_Seq	1	dbGAP	Illumina HiSeq
ENSG00000220279	0	genome.wustl.edu	36	8	105463270	105463289	+	Frame_Shift_Del	DEL	ACACACACACACACACACAT	ACACACACACACACACACAT	-	rs71889021		TCGA-AB-2982-03A-01D-0739-09	TCGA-AB-2982-11A-01D-0739-09	ACACACACACACACACACAT	ACACACACACACACACACAT	ACACACACACACACACACAT	-	ACACACACACACACACACAT	ACACACACACACACACACAT	Verified	Valid	Somatic	Phase_IV	WXS	Hybrid_Capture_Illumina_Seq	1	dbGAP	Illumina HiSeq
ENSG00000223073	0	genome.wustl.edu	36	MT	530	530	+	RNA	SNP	T	T	C			TCGA-AB-2819-03B-01W-0728-08	TCGA-AB-2819-11B-01W-0728-08	T	T	T	C	T	T	Verified	Valid	Somatic	Phase_IV	WXS	Hybrid_Capture_Illumina_Seq	1	dbGAP	Illumina HiSeq
ENTPD1	0	genome.wustl.edu	36	10	97597217	97597217	+	Missense_Mutation	SNP	G	G	A			TCGA-AB-2860-03B-01W-0728-08	TCGA-AB-2860-11B-01W-0729-08	G	G	G	A	G	G	Verified	Valid	Somatic	Phase_IV	WXS	Hybrid_Capture_Illumina_Seq	1	dbGAP	Illumina HiSeq
EP400	0	genome.wustl.edu	36	12	131032838	131032838	+	Silent	SNP	G	G	A			TCGA-AB-2802-03B-01W-0728-08	TCGA-AB-2802-11B-01W-0728-08	G	G	G	A	G	G	Verified	Valid	Somatic	Phase_IV	WXS	Hybrid_Capture_Illumina_Seq	1	dbGAP	Illumina HiSeq
EPAS1	0	genome.wustl.edu	36	2	46456394	46456394	+	Silent	SNP	C	C	T			TCGA-AB-2898-03A-01W-0733-08	TCGA-AB-2898-11A-01W-0732-08	C	C	C	T	C	C	Verified	Valid	Somatic	Phase_IV	WXS	Hybrid_Capture_Illumina_Seq	1	dbGAP	Illumina HiSeq
EPB41L3	0	genome.wustl.edu	36	18	5405927	5405928	+	Frame_Shift_Ins	INS	-	-	A			TCGA-AB-2892-03A-01W-0733-08	TCGA-AB-2892-11A-01W-0732-08	-	-	-	A	-	-	Verified	Valid	Somatic	Phase_IV	WXS	Hybrid_Capture_Illumina_Seq	1	dbGAP	Illumina HiSeq
EPB41L5	0	genome.wustl.edu	36	2	120565690	120565690	+	Missense_Mutation	SNP	G	G	A			TCGA-AB-2990-03A-01D-0739-09	TCGA-AB-2990-11A-01D-0739-09	G	G	G	A	G	G	Verified	Valid	Somatic	Phase_IV	WXS	Hybrid_Capture_Illumina_Seq	1	dbGAP	Illumina HiSeq
EPGN	0	genome.wustl.edu	36	4	75393698	75393698	+	Missense_Mutation	SNP	C	C	A			TCGA-AB-2900-03A-01W-0733-08	TCGA-AB-2900-11A-01W-0732-08	C	C	C	A	C	C	Verified	Valid	Somatic	Phase_IV	WXS	Hybrid_Capture_Illumina_Seq	1	dbGAP	Illumina HiSeq
EPHA10	0	genome.wustl.edu	36	1	37959089	37959089	+	Missense_Mutation	SNP	T	T	C			TCGA-AB-2891-03A-01W-0733-08	TCGA-AB-2891-11A-01W-0732-08	T	T	T	C	T	T	Verified	Valid	Somatic	Phase_IV	WXS	Hybrid_Capture_Illumina_Seq	1	dbGAP	Illumina HiSeq
EPHA10	0	genome.wustl.edu	36	1	38000163	38000163	+	Silent	SNP	G	G	A			TCGA-AB-2827-03B-01W-0728-08	TCGA-AB-2827-11B-01W-0728-08	G	G	G	A	G	G	Verified	Valid	Somatic	Phase_IV	WXS	Hybrid_Capture_Illumina_Seq	1	dbGAP	Illumina HiSeq
EPHA2	0	genome.wustl.edu	36	1	16347846	16347846	+	Missense_Mutation	SNP	G	G	A			TCGA-AB-2845-03D-01W-0755-09	TCGA-AB-2845-11D-01W-0755-09	G	G	G	A	G	G	Verified	Valid	Somatic	Phase_IV	WXS	Hybrid_Capture_Illumina_Seq	1	dbGAP	Illumina HiSeq
EPHA3	0	genome.wustl.edu	36	3	89611262	89611262	+	Missense_Mutation	SNP	G	G	A			TCGA-AB-2943-03A-01W-0745-08	TCGA-AB-2943-11A-01W-0745-08	G	G	G	A	G	G	Verified	Valid	Somatic	Phase_IV	WXS	Hybrid_Capture_Illumina_Seq	1	dbGAP	Illumina HiSeq
EPHA7	0	genome.wustl.edu	36	6	94023922	94023922	+	Silent	SNP	T	T	C			TCGA-AB-2915-03A-01W-0745-08	TCGA-AB-2915-11A-01W-0745-08	T	T	T	C	T	T	Verified	Valid	Somatic	Phase_IV	WXS	Hybrid_Capture_Illumina_Seq	1	dbGAP	Illumina HiSeq
EPHA8	0	genome.wustl.edu	36	1	22788115	22788115	+	Missense_Mutation	SNP	G	G	A			TCGA-AB-2963-03A-01D-0739-09	TCGA-AB-2963-11A-01D-0739-09	G	G	G	A	G	G	Verified	Valid	Somatic	Phase_IV	WXS	Hybrid_Capture_Illumina_Seq	1	dbGAP	Illumina HiSeq
EPHB1	0	genome.wustl.edu	36	3	136355761	136355761	+	Nonsense_Mutation	SNP	C	C	T			TCGA-AB-2906-03A-01D-0739-09	TCGA-AB-2906-11A-01D-0739-09	C	C	C	T	C	C	Verified	Valid	Somatic	Phase_IV	WXS	Hybrid_Capture_Illumina_Seq	1	dbGAP	Illumina HiSeq
EPPK1	0	genome.wustl.edu	36	8	145012278	145012278	+	Missense_Mutation	SNP	C	C	G			TCGA-AB-2868-03B-01W-0728-08	TCGA-AB-2868-11B-01W-0729-08	C	C	C	G	C	C	Verified	Valid	Somatic	Phase_IV	WXS	Hybrid_Capture_Illumina_Seq	1	dbGAP	Illumina HiSeq
EPPK1	0	genome.wustl.edu	36	8	145012319	145012319	+	Missense_Mutation	SNP	C	C	T			TCGA-AB-2913-03A-01W-0732-08	TCGA-AB-2913-11A-01W-0732-08	C	C	C	T	C	C	Verified	Valid	Somatic	Phase_IV	WXS	Hybrid_Capture_Illumina_Seq	1	dbGAP	Illumina HiSeq
ESCO2	0	genome.wustl.edu	36	8	27690517	27690517	+	Missense_Mutation	SNP	G	G	A			TCGA-AB-2908-03A-01W-0745-08	TCGA-AB-2908-11A-01W-0745-08	G	G	G	A	G	G	Verified	Valid	Somatic	Phase_IV	WXS	Hybrid_Capture_Illumina_Seq	1	dbGAP	Illumina HiSeq
ESM1	0	genome.wustl.edu	36	5	54316851	54316851	+	Silent	SNP	C	C	T			TCGA-AB-2881-03A-01W-0732-08	TCGA-AB-2881-11A-01W-0732-08	C	C	C	T	C	C	Verified	Valid	Somatic	Phase_IV	WXS	Hybrid_Capture_Illumina_Seq	1	dbGAP	Illumina HiSeq
ETF1	0	genome.wustl.edu	36	5	137881160	137881160	+	Missense_Mutation	SNP	A	A	C			TCGA-AB-2963-03A-01D-0739-09	TCGA-AB-2963-11A-01D-0739-09	A	A	A	C	A	A	Verified	Valid	Somatic	Phase_IV	WXS	Hybrid_Capture_Illumina_Seq	1	dbGAP	Illumina HiSeq
ETV3	0	genome.wustl.edu	36	1	155371935	155371935	+	Missense_Mutation	SNP	C	C	T			TCGA-AB-2874-03A-01W-0732-08	TCGA-AB-2874-11A-01W-0732-08	C	C	C	T	C	C	Verified	Valid	Somatic	Phase_IV	WXS	Hybrid_Capture_Illumina_Seq	1	dbGAP	Illumina HiSeq
ETV6	0	genome.wustl.edu	36	12	11883488	11883500	+	Frame_Shift_Del	DEL	ATCGATCTCCTCA	ATCGATCTCCTCA	-			TCGA-AB-3012-03A-01D-0739-09	TCGA-AB-3012-11A-01D-0739-09	ATCGATCTCCTCA	ATCGATCTCCTCA	ATCGATCTCCTCA	-	ATCGATCTCCTCA	ATCGATCTCCTCA	Verified	Valid	Somatic	Phase_IV	WXS	Hybrid_Capture_Illumina_Seq	1	dbGAP	Illumina HiSeq
ETV6	0	genome.wustl.edu	36	12	11930226	11930226	+	Missense_Mutation	SNP	A	A	G			TCGA-AB-2891-03A-01W-0733-08	TCGA-AB-2891-11A-01W-0732-08	A	A	A	G	A	A	Verified	Valid	Somatic	Phase_IV	WXS	Hybrid_Capture_Illumina_Seq	1	dbGAP	Illumina HiSeq
EWSR1	0	genome.wustl.edu	36	22	28018596	28018596	+	Splice_Site	SNP	G	G	T			TCGA-AB-3012-03A-01D-0739-09	TCGA-AB-3012-11A-01D-0739-09	G	G	G	T	G	G	Verified	Valid	Somatic	Phase_IV	WXS	Hybrid_Capture_Illumina_Seq	1	dbGAP	Illumina HiSeq
EXD1	0	genome.wustl.edu	36	15	39269594	39269594	+	Nonsense_Mutation	SNP	G	G	A			TCGA-AB-2872-03A-01W-0732-08	TCGA-AB-2872-11A-01W-0761-09	G	G	G	A	G	G	Verified	Valid	Somatic	Phase_IV	WXS	Hybrid_Capture_Illumina_Seq	1	dbGAP	Illumina HiSeq
EXOC2	0	genome.wustl.edu	36	6	537581	537581	+	Silent	SNP	C	C	G			TCGA-AB-2968-03A-01D-0739-09	TCGA-AB-2968-11A-01D-0739-09	C	C	C	G	C	C	Verified	Valid	Somatic	Phase_IV	WXS	Hybrid_Capture_Illumina_Seq	1	dbGAP	Illumina HiSeq
EYA4	0	genome.wustl.edu	36	6	133831555	133831555	+	Missense_Mutation	SNP	C	C	A			TCGA-AB-2862-03B-01W-0728-08	TCGA-AB-2862-11B-01W-0729-08	C	C	C	A	C	C	Verified	Valid	Somatic	Phase_IV	WXS	Hybrid_Capture_Illumina_Seq	1	dbGAP	Illumina HiSeq
EZH2	0	genome.wustl.edu	36	7	148135695	148135696	+	Frame_Shift_Ins	INS	-	-	ATGCA			TCGA-AB-2817-03B-01W-0728-08	TCGA-AB-2817-11B-01W-0728-08	-	-	-	ATGCA	-	-	Verified	Valid	Somatic	Phase_IV	WXS	Hybrid_Capture_Illumina_Seq	1	dbGAP	Illumina HiSeq
EZH2	0	genome.wustl.edu	36	7	148135696	148135697	+	Frame_Shift_Ins	INS	-	-	ATGCA			TCGA-AB-2817-03B-01W-0728-08	TCGA-AB-2817-11B-01W-0728-08	-	-	-	ATGCA	-	-	Verified	Valid	Somatic	Phase_IV	WXS	Hybrid_Capture_Illumina_Seq	1	dbGAP	Illumina HiSeq
EZH2	0	genome.wustl.edu	36	7	148137095	148137095	+	Splice_Site	SNP	C	C	T			TCGA-AB-2865-03B-01W-0728-08	TCGA-AB-2865-11B-01W-0729-08	C	C	C	T	C	C	Verified	Valid	Somatic	Phase_IV	WXS	Hybrid_Capture_Illumina_Seq	1	dbGAP	Illumina HiSeq
EZH2	0	genome.wustl.edu	36	7	148137376	148137376	+	Missense_Mutation	SNP	C	C	T			TCGA-AB-2887-03A-01W-0732-08	TCGA-AB-2887-11A-01W-0732-08	C	C	C	T	C	C	Verified	Valid	Somatic	Phase_IV	WXS	Hybrid_Capture_Illumina_Seq	1	dbGAP	Illumina HiSeq
EZR	0	genome.wustl.edu	36	6	159108034	159108034	+	Missense_Mutation	SNP	T	T	C			TCGA-AB-3002-03A-01D-0739-09	TCGA-AB-3002-11A-01D-0739-09	T	T	T	C	T	T	Verified	Valid	Somatic	Phase_IV	WXS	Hybrid_Capture_Illumina_Seq	1	dbGAP	Illumina HiSeq
FAIM2	0	genome.wustl.edu	36	12	48569229	48569229	+	Silent	SNP	G	G	C			TCGA-AB-2816-03B-01W-0728-08	TCGA-AB-2816-11B-01W-0728-08	G	G	G	C	G	G	Verified	Valid	Somatic	Phase_IV	WXS	Hybrid_Capture_Illumina_Seq	1	dbGAP	Illumina HiSeq
FAM115A	0	genome.wustl.edu	36	7	143204057	143204057	+	Missense_Mutation	SNP	A	A	G			TCGA-AB-2817-03B-01W-0728-08	TCGA-AB-2817-11B-01W-0728-08	A	A	A	G	A	A	Verified	Valid	Somatic	Phase_IV	WXS	Hybrid_Capture_Illumina_Seq	1	dbGAP	Illumina HiSeq
FAM123A	0	genome.wustl.edu	36	13	24641843	24641843	+	Missense_Mutation	SNP	T	T	G			TCGA-AB-2966-03A-01D-0739-09	TCGA-AB-2966-11A-01D-0739-09	T	T	T	G	T	T	Verified	Valid	Somatic	Phase_IV	WXS	Hybrid_Capture_Illumina_Seq	1	dbGAP	Illumina HiSeq
FAM154B	0	genome.wustl.edu	36	15	80361550	80361550	+	Missense_Mutation	SNP	C	C	T			TCGA-AB-2807-03D-01W-0755-09	TCGA-AB-2807-11D-01W-0755-09	C	C	C	T	C	C	Verified	Valid	Somatic	Phase_IV	WXS	Hybrid_Capture_Illumina_Seq	1	dbGAP	Illumina HiSeq
FAM154B	0	genome.wustl.edu	36	15	80361580	80361580	+	Missense_Mutation	SNP	C	C	T			TCGA-AB-2925-03A-01W-0732-08	TCGA-AB-2925-11A-01W-0732-08	C	C	C	T	C	C	Verified	Valid	Somatic	Phase_IV	WXS	Hybrid_Capture_Illumina_Seq	1	dbGAP	Illumina HiSeq
FAM155A	0	genome.wustl.edu	36	13	106620903	106620903	+	Silent	SNP	G	G	A			TCGA-AB-2897-03A-01W-0733-08	TCGA-AB-2897-11A-01W-0732-08	G	G	G	A	G	G	Verified	Valid	Somatic	Phase_IV	WXS	Hybrid_Capture_Illumina_Seq	1	dbGAP	Illumina HiSeq
FAM166A	0	genome.wustl.edu	36	9	139259932	139259932	+	Missense_Mutation	SNP	G	G	A			TCGA-AB-2920-03A-01W-0732-08	TCGA-AB-2920-11A-01W-0732-08	G	G	G	A	G	G	Verified	Valid	Somatic	Phase_IV	WXS	Hybrid_Capture_Illumina_Seq	1	dbGAP	Illumina HiSeq
FAM171A1	0	genome.wustl.edu	36	10	15330670	15330670	+	Missense_Mutation	SNP	G	G	A			TCGA-AB-2996-03A-01D-0739-09	TCGA-AB-2996-11A-01D-0739-09	G	G	G	A	G	G	Verified	Valid	Somatic	Phase_IV	WXS	Hybrid_Capture_Illumina_Seq	1	dbGAP	Illumina HiSeq
FAM176A	0	genome.wustl.edu	36	2	75574230	75574230	+	Silent	SNP	T	T	C			TCGA-AB-2863-03D-01W-0755-09	TCGA-AB-2863-11D-01W-0755-09	T	T	T	C	T	T	Verified	Valid	Somatic	Phase_IV	WXS	Hybrid_Capture_Illumina_Seq	1	dbGAP	Illumina HiSeq
FAM193A	0	genome.wustl.edu	36	4	2668082	2668082	+	Silent	SNP	G	G	A			TCGA-AB-2898-03A-01W-0733-08	TCGA-AB-2898-11A-01W-0732-08	G	G	G	A	G	G	Verified	Valid	Somatic	Phase_IV	WXS	Hybrid_Capture_Illumina_Seq	1	dbGAP	Illumina HiSeq
FAM194A	0	genome.wustl.edu	36	3	151867361	151867361	+	Missense_Mutation	SNP	C	C	T			TCGA-AB-2957-03A-01W-0733-08	TCGA-AB-2957-11A-01W-0732-08	C	C	C	T	C	C	Verified	Valid	Somatic	Phase_IV	WXS	Hybrid_Capture_Illumina_Seq	1	dbGAP	Illumina HiSeq
FAM19A4	0	genome.wustl.edu	36	3	68884727	68884727	+	Missense_Mutation	SNP	C	C	T			TCGA-AB-2905-03A-01D-0739-09	TCGA-AB-2905-11A-01D-0739-09	C	C	C	T	C	C	Verified	Valid	Somatic	Phase_IV	WXS	Hybrid_Capture_Illumina_Seq	1	dbGAP	Illumina HiSeq
FAM208B	0	genome.wustl.edu	36	10	5812591	5812591	+	Missense_Mutation	SNP	G	G	A			TCGA-AB-2830-03B-01W-0728-08	TCGA-AB-2830-11B-01W-0728-08	G	G	G	A	G	G	Verified	Valid	Somatic	Phase_IV	WXS	Hybrid_Capture_Illumina_Seq	1	dbGAP	Illumina HiSeq
FAM212B	0	genome.wustl.edu	36	1	112071820	112071820	+	Missense_Mutation	SNP	C	C	T			TCGA-AB-2859-03B-01W-0728-08	TCGA-AB-2859-11B-01W-0729-08	C	C	C	T	C	C	Verified	Valid	Somatic	Phase_IV	WXS	Hybrid_Capture_Illumina_Seq	1	dbGAP	Illumina HiSeq
FAM214A	0	genome.wustl.edu	36	15	50673187	50673187	+	Silent	SNP	A	A	G			TCGA-AB-2862-03B-01W-0728-08	TCGA-AB-2862-11B-01W-0729-08	A	A	A	G	A	A	Verified	Valid	Somatic	Phase_IV	WXS	Hybrid_Capture_Illumina_Seq	1	dbGAP	Illumina HiSeq
FAM27L	0	genome.wustl.edu	36	17	21750328	21750328	+	Silent	SNP	C	C	T			TCGA-AB-2974-03A-01D-0739-09	TCGA-AB-2974-11A-01D-0739-09	C	C	C	T	C	C	Verified	Valid	Somatic	Phase_IV	WXS	Hybrid_Capture_Illumina_Seq	1	dbGAP	Illumina HiSeq
FAM40B	0	genome.wustl.edu	36	7	128878758	128878758	+	Missense_Mutation	SNP	C	C	T			TCGA-AB-2877-03A-01W-0732-08	TCGA-AB-2877-11A-01W-0732-08	C	C	C	T	C	C	Verified	Valid	Somatic	Phase_IV	WXS	Hybrid_Capture_Illumina_Seq	1	dbGAP	Illumina HiSeq
FAM40B	0	genome.wustl.edu	36	7	128881232	128881232	+	Missense_Mutation	SNP	T	T	C			TCGA-AB-2885-03A-01W-0732-08	TCGA-AB-2885-11A-01W-0732-08	T	T	T	C	T	T	Verified	Valid	Somatic	Phase_IV	WXS	Hybrid_Capture_Illumina_Seq	1	dbGAP	Illumina HiSeq
FAM47A	0	genome.wustl.edu	36	X	34059994	34059994	+	Missense_Mutation	SNP	G	G	A			TCGA-AB-2939-03A-01W-0745-08	TCGA-AB-2939-11A-01W-0745-08	G	G	G	A	G	G	Verified	Valid	Somatic	Phase_IV	WXS	Hybrid_Capture_Illumina_Seq	1	dbGAP	Illumina HiSeq
FAM47A	0	genome.wustl.edu	36	X	34060095	34060095	+	Silent	SNP	G	G	A			TCGA-AB-2955-03A-01W-0733-08	TCGA-AB-2955-11A-01W-0732-08	G	G	G	A	G	G	Verified	Valid	Somatic	Phase_IV	WXS	Hybrid_Capture_Illumina_Seq	1	dbGAP	Illumina HiSeq
FAM47B	0	genome.wustl.edu	36	X	34872429	34872429	+	Silent	SNP	C	C	T			TCGA-AB-2888-03A-01W-0732-08	TCGA-AB-2888-11A-01W-0732-08	C	C	C	T	C	C	Verified	Valid	Somatic	Phase_IV	WXS	Hybrid_Capture_Illumina_Seq	1	dbGAP	Illumina HiSeq
FAM48A	0	genome.wustl.edu	36	13	36489471	36489471	+	Missense_Mutation	SNP	G	G	C			TCGA-AB-2919-03A-01W-0745-08	TCGA-AB-2919-11A-01W-0745-08	G	G	G	C	G	G	Verified	Valid	Somatic	Phase_IV	WXS	Hybrid_Capture_Illumina_Seq	1	dbGAP	Illumina HiSeq
FAM57B	0	genome.wustl.edu	36	16	29944069	29944069	+	Missense_Mutation	SNP	C	C	T			TCGA-AB-2981-03A-01D-0739-09	TCGA-AB-2981-11A-01D-0739-09	C	C	C	T	C	C	Verified	Valid	Somatic	Phase_IV	WXS	Hybrid_Capture_Illumina_Seq	1	dbGAP	Illumina HiSeq
FAM57B	0	genome.wustl.edu	36	16	29944637	29944637	+	Nonsense_Mutation	SNP	G	G	A			TCGA-AB-2967-03A-01D-0739-09	TCGA-AB-2967-11A-01D-0739-09	G	G	G	A	G	G	Verified	Valid	Somatic	Phase_IV	WXS	Hybrid_Capture_Illumina_Seq	1	dbGAP	Illumina HiSeq
FAM58BP	0	genome.wustl.edu	36	1	198449681	198449681	+	Missense_Mutation	SNP	G	G	A			TCGA-AB-2859-03B-01W-0728-08	TCGA-AB-2859-11B-01W-0729-08	G	G	G	A	G	G	Verified	Valid	Somatic	Phase_IV	WXS	Hybrid_Capture_Illumina_Seq	1	dbGAP	Illumina HiSeq
FAM5C	0	genome.wustl.edu	36	1	188333917	188333917	+	Missense_Mutation	SNP	G	G	A			TCGA-AB-2998-03A-01D-0739-09	TCGA-AB-2998-11A-01D-0739-09	G	G	G	A	G	G	Verified	Valid	Somatic	Phase_IV	WXS	Hybrid_Capture_Illumina_Seq	1	dbGAP	Illumina HiSeq
FAM5C	0	genome.wustl.edu	36	1	188334484	188334484	+	Missense_Mutation	SNP	G	G	A			TCGA-AB-2817-03B-01W-0728-08	TCGA-AB-2817-11B-01W-0728-08	G	G	G	A	G	G	Verified	Valid	Somatic	Phase_IV	WXS	Hybrid_Capture_Illumina_Seq	1	dbGAP	Illumina HiSeq
FAM5C	0	genome.wustl.edu	36	1	188334613	188334613	+	Missense_Mutation	SNP	C	C	T			TCGA-AB-2965-03A-01D-0739-09	TCGA-AB-2965-11A-01D-0739-09	C	C	C	T	C	C	Verified	Valid	Somatic	Phase_IV	WXS	Hybrid_Capture_Illumina_Seq	1	dbGAP	Illumina HiSeq
FAM5C	0	genome.wustl.edu	36	1	188334865	188334865	+	Missense_Mutation	SNP	G	G	A			TCGA-AB-2838-03A-01W-0726-08	TCGA-AB-2838-11A-01W-0727-08	G	G	G	A	G	G	Verified	Valid	Somatic	Phase_IV	WXS	Hybrid_Capture_Illumina_Seq	1	dbGAP	Illumina HiSeq
FAM5C	0	genome.wustl.edu	36	1	188517385	188517385	+	Missense_Mutation	SNP	T	T	A			TCGA-AB-2976-03A-01D-0739-09	TCGA-AB-2976-11A-01D-0739-09	T	T	T	A	T	T	Verified	Valid	Somatic	Phase_IV	WXS	Hybrid_Capture_Illumina_Seq	1	dbGAP	Illumina HiSeq
FAM5C	0	genome.wustl.edu	36	1	188517414	188517414	+	Missense_Mutation	SNP	C	C	T			TCGA-AB-2838-03A-01W-0726-08	TCGA-AB-2838-11A-01W-0727-08	C	C	C	T	C	C	Verified	Valid	Somatic	Phase_IV	WXS	Hybrid_Capture_Illumina_Seq	1	dbGAP	Illumina HiSeq
FAM65A	0	genome.wustl.edu	36	16	66131490	66131490	+	Missense_Mutation	SNP	C	C	T			TCGA-AB-2827-03B-01W-0728-08	TCGA-AB-2827-11B-01W-0728-08	C	C	C	T	C	C	Verified	Valid	Somatic	Phase_IV	WXS	Hybrid_Capture_Illumina_Seq	1	dbGAP	Illumina HiSeq
FAM65A	0	genome.wustl.edu	36	16	66136380	66136380	+	Missense_Mutation	SNP	C	C	T			TCGA-AB-2814-03D-01W-0755-09	TCGA-AB-2814-11D-01W-0755-09	C	C	C	T	C	C	Verified	Valid	Somatic	Phase_IV	WXS	Hybrid_Capture_Illumina_Seq	1	dbGAP	Illumina HiSeq
FAM69A	0	genome.wustl.edu	36	1	93082134	93082134	+	Silent	SNP	C	C	T			TCGA-AB-2963-03A-01D-0739-09	TCGA-AB-2963-11A-01D-0739-09	C	C	C	T	C	C	Verified	Valid	Somatic	Phase_IV	WXS	Hybrid_Capture_Illumina_Seq	1	dbGAP	Illumina HiSeq
FAM70B	0	genome.wustl.edu	36	13	113606057	113606057	+	Missense_Mutation	SNP	G	G	A			TCGA-AB-3005-03A-01D-0739-09	TCGA-AB-3005-11A-01D-0739-09	G	G	G	A	G	G	Verified	Valid	Somatic	Phase_IV	WXS	Hybrid_Capture_Illumina_Seq	1	dbGAP	Illumina HiSeq
FAM82B	0	genome.wustl.edu	36	8	87588410	87588410	+	Silent	SNP	A	A	G			TCGA-AB-2923-03A-01W-0745-08	TCGA-AB-2923-11A-01W-0745-08	A	A	A	G	A	A	Verified	Valid	Somatic	Phase_IV	WXS	Hybrid_Capture_Illumina_Seq	1	dbGAP	Illumina HiSeq
FAM83A	0	genome.wustl.edu	36	8	124290957	124290957	+	3'UTR	SNP	G	G	T			TCGA-AB-2838-03A-01W-0726-08	TCGA-AB-2838-11A-01W-0727-08	G	G	G	T	G	G	Verified	Valid	Somatic	Phase_IV	WXS	Hybrid_Capture_Illumina_Seq	1	dbGAP	Illumina HiSeq
FAM90A1	0	genome.wustl.edu	36	12	8268635	8268635	+	Frame_Shift_Del	DEL	G	G	-			TCGA-AB-2823-03B-01W-0728-08	TCGA-AB-2823-11B-01W-0728-08	G	G	G	-	G	G	Verified	Valid	Somatic	Phase_IV	WXS	Hybrid_Capture_Illumina_Seq	1	dbGAP	Illumina HiSeq
FANCC	0	genome.wustl.edu	36	9	97051267	97051267	+	Missense_Mutation	SNP	T	T	C			TCGA-AB-2891-03A-01W-0733-08	TCGA-AB-2891-11A-01W-0732-08	T	T	T	C	T	T	Verified	Valid	Somatic	Phase_IV	WXS	Hybrid_Capture_Illumina_Seq	1	dbGAP	Illumina HiSeq
FANCI	0	genome.wustl.edu	36	15	87648123	87648123	+	Missense_Mutation	SNP	T	T	A			TCGA-AB-2972-03A-01D-0739-09	TCGA-AB-2972-11A-01D-0739-09	T	T	T	A	T	T	Verified	Valid	Somatic	Phase_IV	WXS	Hybrid_Capture_Illumina_Seq	1	dbGAP	Illumina HiSeq
FANCM	0	genome.wustl.edu	36	14	44703333	44703333	+	Missense_Mutation	SNP	G	G	A			TCGA-AB-2844-03B-01W-0728-08	TCGA-AB-2844-11B-01W-0729-08	G	G	G	A	G	G	Verified	Valid	Somatic	Phase_IV	WXS	Hybrid_Capture_Illumina_Seq	1	dbGAP	Illumina HiSeq
FASTKD3	0	genome.wustl.edu	36	5	7920321	7920321	+	Silent	SNP	A	A	G			TCGA-AB-2946-03A-01W-0755-09	TCGA-AB-2946-11A-01W-0755-09	A	A	A	G	A	A	Verified	Valid	Somatic	Phase_IV	WXS	Hybrid_Capture_Illumina_Seq	1	dbGAP	Illumina HiSeq
FAT1	0	genome.wustl.edu	36	4	187821731	187821731	+	Missense_Mutation	SNP	C	C	G			TCGA-AB-2952-03A-01W-0733-08	TCGA-AB-2952-11A-01W-0732-08	C	C	C	G	C	C	Verified	Valid	Somatic	Phase_IV	WXS	Hybrid_Capture_Illumina_Seq	1	dbGAP	Illumina HiSeq
FAT2	0	genome.wustl.edu	36	5	150909157	150909157	+	Missense_Mutation	SNP	C	C	T			TCGA-AB-2821-03B-01W-0728-08	TCGA-AB-2821-11B-01W-0728-08	C	C	C	T	C	C	Verified	Valid	Somatic	Phase_IV	WXS	Hybrid_Capture_Illumina_Seq	1	dbGAP	Illumina HiSeq
FAT3	0	genome.wustl.edu	36	11	92171938	92171938	+	Silent	SNP	G	G	T			TCGA-AB-2813-03B-01W-0728-08	TCGA-AB-2813-11B-01W-0728-08	G	G	G	T	G	G	Verified	Valid	Somatic	Phase_IV	WXS	Hybrid_Capture_Illumina_Seq	1	dbGAP	Illumina HiSeq
FAT4	0	genome.wustl.edu	36	4	126556077	126556077	+	Missense_Mutation	SNP	G	G	A			TCGA-AB-2922-03A-01W-0745-08	TCGA-AB-2922-11A-01W-0745-08	G	G	G	A	G	G	Verified	Valid	Somatic	Phase_IV	WXS	Hybrid_Capture_Illumina_Seq	1	dbGAP	Illumina HiSeq
FBN1	0	genome.wustl.edu	36	15	46576758	46576758	+	Missense_Mutation	SNP	C	C	T			TCGA-AB-2878-03A-01W-0732-08	TCGA-AB-2878-11A-01W-0732-08	C	C	C	T	C	C	Verified	Valid	Somatic	Phase_IV	WXS	Hybrid_Capture_Illumina_Seq	1	dbGAP	Illumina HiSeq
FBN2	0	genome.wustl.edu	36	5	127725400	127725400	+	Silent	SNP	G	G	A			TCGA-AB-3002-03A-01D-0739-09	TCGA-AB-3002-11A-01D-0739-09	G	G	G	A	G	G	Verified	Valid	Somatic	Phase_IV	WXS	Hybrid_Capture_Illumina_Seq	1	dbGAP	Illumina HiSeq
FBXL18	0	genome.wustl.edu	36	7	5506935	5506935	+	Missense_Mutation	SNP	G	G	A			TCGA-AB-2968-03A-01D-0739-09	TCGA-AB-2968-11A-01D-0739-09	G	G	G	A	G	G	Verified	Valid	Somatic	Phase_IV	WXS	Hybrid_Capture_Illumina_Seq	1	dbGAP	Illumina HiSeq
FBXL7	0	genome.wustl.edu	36	5	15989890	15989890	+	Silent	SNP	C	C	T			TCGA-AB-2977-03A-01D-0739-09	TCGA-AB-2977-11A-01D-0739-09	C	C	C	T	C	C	Verified	Valid	Somatic	Phase_IV	WXS	Hybrid_Capture_Illumina_Seq	1	dbGAP	Illumina HiSeq
FBXO11	0	genome.wustl.edu	36	2	47890258	47890259	+	Frame_Shift_Ins	INS	-	-	GA			TCGA-AB-2806-03B-01W-0728-08	TCGA-AB-2806-11B-01W-0728-08	-	-	-	GA	-	-	Verified	Valid	Somatic	Phase_IV	WXS	Hybrid_Capture_Illumina_Seq	1	dbGAP	Illumina HiSeq
FBXO30	0	genome.wustl.edu	36	6	146167649	146167649	+	Missense_Mutation	SNP	C	C	T			TCGA-AB-2818-03B-01W-0728-08	TCGA-AB-2818-11B-01W-0728-08	C	C	C	T	C	C	Verified	Valid	Somatic	Phase_IV	WXS	Hybrid_Capture_Illumina_Seq	1	dbGAP	Illumina HiSeq
FCGBP	0	genome.wustl.edu	36	19	45068786	45068786	+	Missense_Mutation	SNP	G	G	A			TCGA-AB-2828-03C-01W-0761-09	TCGA-AB-2828-11B-01W-0728-08	G	G	G	A	G	G	Verified	Valid	Somatic	Phase_IV	WXS	Hybrid_Capture_Illumina_Seq	1	dbGAP	Illumina HiSeq
FCGBP	0	genome.wustl.edu	36	19	45075876	45075876	+	Missense_Mutation	SNP	C	C	T			TCGA-AB-2923-03A-01W-0745-08	TCGA-AB-2923-11A-01W-0745-08	C	C	C	T	C	C	Verified	Valid	Somatic	Phase_IV	WXS	Hybrid_Capture_Illumina_Seq	1	dbGAP	Illumina HiSeq
FCGBP	0	genome.wustl.edu	36	19	45075959	45075959	+	Missense_Mutation	SNP	C	C	G			TCGA-AB-2874-03A-01W-0732-08	TCGA-AB-2874-11A-01W-0732-08	C	C	C	G	C	C	Verified	Valid	Somatic	Phase_IV	WXS	Hybrid_Capture_Illumina_Seq	1	dbGAP	Illumina HiSeq
FCGBP	0	genome.wustl.edu	36	19	45100137	45100137	+	Silent	SNP	C	C	T			TCGA-AB-2950-03A-01W-0733-08	TCGA-AB-2950-11A-01W-0732-08	C	C	C	T	C	C	Verified	Valid	Somatic	Phase_IV	WXS	Hybrid_Capture_Illumina_Seq	1	dbGAP	Illumina HiSeq
FCGBP	0	genome.wustl.edu	36	19	45125275	45125275	+	Silent	SNP	G	G	A			TCGA-AB-2875-03A-01W-0732-08	TCGA-AB-2875-11A-01W-0732-08	G	G	G	A	G	G	Verified	Valid	Somatic	Phase_IV	WXS	Hybrid_Capture_Illumina_Seq	1	dbGAP	Illumina HiSeq
FCHSD1	0	genome.wustl.edu	36	5	141009287	141009287	+	Silent	SNP	C	C	T			TCGA-AB-2810-03B-01W-0728-08	TCGA-AB-2810-11B-01W-0728-08	C	C	C	T	C	C	Verified	Valid	Somatic	Phase_IV	WXS	Hybrid_Capture_Illumina_Seq	1	dbGAP	Illumina HiSeq
FEZF2	0	genome.wustl.edu	36	3	62331988	62331988	+	Missense_Mutation	SNP	T	T	A			TCGA-AB-2838-03A-01W-0726-08	TCGA-AB-2838-11A-01W-0727-08	T	T	T	A	T	T	Verified	Valid	Somatic	Phase_IV	WXS	Hybrid_Capture_Illumina_Seq	1	dbGAP	Illumina HiSeq
FFAR1	0	genome.wustl.edu	36	19	40534990	40534990	+	Silent	SNP	G	G	A			TCGA-AB-3009-03A-01D-0739-09	TCGA-AB-3009-11A-01D-0739-09	G	G	G	A	G	G	Verified	Valid	Somatic	Phase_IV	WXS	Hybrid_Capture_Illumina_Seq	1	dbGAP	Illumina HiSeq
FGD6	0	genome.wustl.edu	36	12	94128011	94128011	+	Missense_Mutation	SNP	C	C	T			TCGA-AB-2887-03A-01W-0732-08	TCGA-AB-2887-11A-01W-0732-08	C	C	C	T	C	C	Verified	Valid	Somatic	Phase_IV	WXS	Hybrid_Capture_Illumina_Seq	1	dbGAP	Illumina HiSeq
FGL2	0	genome.wustl.edu	36	7	76663891	76663891	+	Missense_Mutation	SNP	C	C	A			TCGA-AB-2982-03A-01D-0739-09	TCGA-AB-2982-11A-01D-0739-09	C	C	C	A	C	C	Verified	Valid	Somatic	Phase_IV	WXS	Hybrid_Capture_Illumina_Seq	1	dbGAP	Illumina HiSeq
FILIP1	0	genome.wustl.edu	36	6	76079603	76079603	+	Nonsense_Mutation	SNP	G	G	A			TCGA-AB-2808-03D-01W-0755-09	TCGA-AB-2808-11D-01W-0755-09	G	G	G	A	G	G	Verified	Valid	Somatic	Phase_IV	WXS	Hybrid_Capture_Illumina_Seq	1	dbGAP	Illumina HiSeq
FKBP11	0	genome.wustl.edu	36	12	47602220	47602220	+	Silent	SNP	C	C	A			TCGA-AB-2812-03B-01W-0728-08	TCGA-AB-2812-11B-01W-0728-08	C	C	C	A	C	C	Verified	Valid	Somatic	Phase_IV	WXS	Hybrid_Capture_Illumina_Seq	1	dbGAP	Illumina HiSeq
FKBP8	0	genome.wustl.edu	36	19	18513580	18513580	+	Silent	SNP	C	C	T			TCGA-AB-2913-03A-01W-0732-08	TCGA-AB-2913-11A-01W-0732-08	C	C	C	T	C	C	Verified	Valid	Somatic	Phase_IV	WXS	Hybrid_Capture_Illumina_Seq	1	dbGAP	Illumina HiSeq
FKBP8	0	genome.wustl.edu	36	19	18513593	18513593	+	Missense_Mutation	SNP	G	G	A			TCGA-AB-2863-03D-01W-0755-09	TCGA-AB-2863-11D-01W-0755-09	G	G	G	A	G	G	Verified	Valid	Somatic	Phase_IV	WXS	Hybrid_Capture_Illumina_Seq	1	dbGAP	Illumina HiSeq
FKTN	0	genome.wustl.edu	36	9	107403451	107403451	+	Splice_Site	SNP	G	G	T			TCGA-AB-2907-03A-01D-0739-09	TCGA-AB-2907-11A-01D-0739-09	G	G	G	T	G	G	Verified	Valid	Somatic	Phase_IV	WXS	Hybrid_Capture_Illumina_Seq	1	dbGAP	Illumina HiSeq
FLG	0	genome.wustl.edu	36	1	150544072	150544072	+	Missense_Mutation	SNP	C	C	T			TCGA-AB-2875-03A-01W-0732-08	TCGA-AB-2875-11A-01W-0732-08	C	C	C	T	C	C	Verified	Valid	Somatic	Phase_IV	WXS	Hybrid_Capture_Illumina_Seq	1	dbGAP	Illumina HiSeq
FLG	0	genome.wustl.edu	36	1	150545333	150545333	+	Missense_Mutation	SNP	T	T	A			TCGA-AB-2915-03A-01W-0745-08	TCGA-AB-2915-11A-01W-0745-08	T	T	T	A	T	T	Verified	Valid	Somatic	Phase_IV	WXS	Hybrid_Capture_Illumina_Seq	1	dbGAP	Illumina HiSeq
FLG	0	genome.wustl.edu	36	1	150548358	150548358	+	Silent	SNP	G	G	A			TCGA-AB-2998-03A-01D-0739-09	TCGA-AB-2998-11A-01D-0739-09	G	G	G	A	G	G	Verified	Valid	Somatic	Phase_IV	WXS	Hybrid_Capture_Illumina_Seq	1	dbGAP	Illumina HiSeq
FLJ22167	0	genome.wustl.edu	36	16	74134048	74134048	+	Missense_Mutation	SNP	T	T	C			TCGA-AB-2822-03D-01W-0755-09	TCGA-AB-2822-11D-01W-0755-09	T	T	T	C	T	T	Verified	Valid	Somatic	Phase_IV	WXS	Hybrid_Capture_Illumina_Seq	1	dbGAP	Illumina HiSeq
FLJ43860	0	genome.wustl.edu	36	8	142550446	142550446	+	Missense_Mutation	SNP	G	G	T			TCGA-AB-2908-03A-01W-0745-08	TCGA-AB-2908-11A-01W-0745-08	G	G	G	T	G	G	Verified	Valid	Somatic	Phase_IV	WXS	Hybrid_Capture_Illumina_Seq	1	dbGAP	Illumina HiSeq
FLJ43860	0	genome.wustl.edu	36	8	142555396	142555396	+	Silent	SNP	C	C	T			TCGA-AB-2868-03B-01W-0728-08	TCGA-AB-2868-11B-01W-0729-08	C	C	C	T	C	C	Verified	Valid	Somatic	Phase_IV	WXS	Hybrid_Capture_Illumina_Seq	1	dbGAP	Illumina HiSeq
FLNC	0	genome.wustl.edu	36	7	128267950	128267950	+	Silent	SNP	C	C	T			TCGA-AB-2807-03D-01W-0755-09	TCGA-AB-2807-11D-01W-0755-09	C	C	C	T	C	C	Verified	Valid	Somatic	Phase_IV	WXS	Hybrid_Capture_Illumina_Seq	1	dbGAP	Illumina HiSeq
FLRT1	0	genome.wustl.edu	36	11	63640760	63640760	+	Missense_Mutation	SNP	C	C	T			TCGA-AB-2877-03A-01W-0732-08	TCGA-AB-2877-11A-01W-0732-08	C	C	C	T	C	C	Verified	Valid	Somatic	Phase_IV	WXS	Hybrid_Capture_Illumina_Seq	1	dbGAP	Illumina HiSeq
FLRT2	0	genome.wustl.edu	36	14	85157866	85157866	+	Silent	SNP	C	C	T			TCGA-AB-2877-03A-01W-0732-08	TCGA-AB-2877-11A-01W-0732-08	C	C	C	T	C	C	Verified	Valid	Somatic	Phase_IV	WXS	Hybrid_Capture_Illumina_Seq	1	dbGAP	Illumina HiSeq
FLRT2	0	genome.wustl.edu	36	14	85159164	85159164	+	Missense_Mutation	SNP	A	A	T			TCGA-AB-2986-03A-01D-0739-09	TCGA-AB-2986-11A-01D-0739-09	A	A	A	T	A	A	Verified	Valid	Somatic	Phase_IV	WXS	Hybrid_Capture_Illumina_Seq	1	dbGAP	Illumina HiSeq
FLT1	0	genome.wustl.edu	36	13	27778869	27778869	+	Missense_Mutation	SNP	A	A	G			TCGA-AB-2959-03A-01W-0733-08	TCGA-AB-2959-11A-01W-0732-08	A	A	A	G	A	A	Verified	Valid	Somatic	Phase_IV	WXS	Hybrid_Capture_Illumina_Seq	1	dbGAP	Illumina HiSeq
FLT1	0	genome.wustl.edu	36	13	27899448	27899448	+	Silent	SNP	G	G	C			TCGA-AB-2943-03A-01W-0745-08	TCGA-AB-2943-11A-01W-0745-08	G	G	G	C	G	G	Verified	Valid	Somatic	Phase_IV	WXS	Hybrid_Capture_Illumina_Seq	1	dbGAP	Illumina HiSeq
FLT3	0	genome.wustl.edu	36	13	27490629	27490629	+	Missense_Mutation	SNP	T	T	C			TCGA-AB-2928-03A-01W-0745-08	TCGA-AB-2928-11A-01W-0745-08	T	T	T	C	T	T	Verified	Valid	Somatic	Phase_IV	WXS	Hybrid_Capture_Illumina_Seq	1	dbGAP	Illumina HiSeq
FLT3	0	genome.wustl.edu	36	13	27490640	27490640	+	Missense_Mutation	SNP	A	A	C	rs121913487		TCGA-AB-2814-03D-01W-0755-09	TCGA-AB-2814-11D-01W-0755-09	A	A	A	C	A	A	Verified	Valid	Somatic	Phase_IV	WXS	Hybrid_Capture_Illumina_Seq	1	dbGAP	Illumina HiSeq
FLT3	0	genome.wustl.edu	36	13	27490640	27490640	+	Missense_Mutation	SNP	A	A	T	rs121913487		TCGA-AB-2834-03B-01W-0728-08	TCGA-AB-2834-11B-01W-0729-08	A	A	A	T	A	A	Verified	Valid	Somatic	Phase_IV	WXS	Hybrid_Capture_Illumina_Seq	1	dbGAP	Illumina HiSeq
FLT3	0	genome.wustl.edu	36	13	27490640	27490640	+	Missense_Mutation	SNP	A	A	T	rs121913487		TCGA-AB-2945-03A-01W-0733-08	TCGA-AB-2945-11A-01W-0732-08	A	A	A	T	A	A	Verified	Valid	Somatic	Phase_IV	WXS	Hybrid_Capture_Illumina_Seq	1	dbGAP	Illumina HiSeq
FLT3	0	genome.wustl.edu	36	13	27490642	27490642	+	Missense_Mutation	SNP	C	C	A	rs121913488		TCGA-AB-2811-03B-01W-0728-08	TCGA-AB-2811-11B-01W-0728-08	C	C	C	A	C	C	Verified	Valid	Somatic	Phase_IV	WXS	Hybrid_Capture_Illumina_Seq	1	dbGAP	Illumina HiSeq
FLT3	0	genome.wustl.edu	36	13	27490642	27490642	+	Missense_Mutation	SNP	C	C	A	rs121913488		TCGA-AB-2816-03B-01W-0728-08	TCGA-AB-2816-11B-01W-0728-08	C	C	C	A	C	C	Verified	Valid	Somatic	Phase_IV	WXS	Hybrid_Capture_Illumina_Seq	1	dbGAP	Illumina HiSeq
FLT3	0	genome.wustl.edu	36	13	27490642	27490642	+	Missense_Mutation	SNP	C	C	A	rs121913488		TCGA-AB-2818-03B-01W-0728-08	TCGA-AB-2818-11B-01W-0728-08	C	C	C	A	C	C	Verified	Valid	Somatic	Phase_IV	WXS	Hybrid_Capture_Illumina_Seq	1	dbGAP	Illumina HiSeq
FLT3	0	genome.wustl.edu	36	13	27490642	27490642	+	Missense_Mutation	SNP	C	C	A	rs121913488		TCGA-AB-2851-03B-01W-0728-08	TCGA-AB-2851-11B-01W-0729-08	C	C	C	A	C	C	Verified	Valid	Somatic	Phase_IV	WXS	Hybrid_Capture_Illumina_Seq	1	dbGAP	Illumina HiSeq
FLT3	0	genome.wustl.edu	36	13	27490642	27490642	+	Missense_Mutation	SNP	C	C	A	rs121913488		TCGA-AB-2900-03A-01W-0733-08	TCGA-AB-2900-11A-01W-0732-08	C	C	C	A	C	C	Verified	Valid	Somatic	Phase_IV	WXS	Hybrid_Capture_Illumina_Seq	1	dbGAP	Illumina HiSeq
FLT3	0	genome.wustl.edu	36	13	27490642	27490642	+	Missense_Mutation	SNP	C	C	G	rs121913488		TCGA-AB-2910-03A-01W-0745-08	TCGA-AB-2910-11A-01W-0745-08	C	C	C	G	C	C	Verified	Valid	Somatic	Phase_IV	WXS	Hybrid_Capture_Illumina_Seq	1	dbGAP	Illumina HiSeq
FLT3	0	genome.wustl.edu	36	13	27490642	27490642	+	Missense_Mutation	SNP	C	C	A	rs121913488		TCGA-AB-2924-03A-01W-0745-08	TCGA-AB-2924-11A-01W-0745-08	C	C	C	A	C	C	Verified	Valid	Somatic	Phase_IV	WXS	Hybrid_Capture_Illumina_Seq	1	dbGAP	Illumina HiSeq
FLT3	0	genome.wustl.edu	36	13	27490642	27490642	+	Missense_Mutation	SNP	C	C	A	rs121913488		TCGA-AB-2926-03A-01W-0732-08	TCGA-AB-2926-11A-01W-0761-09	C	C	C	A	C	C	Verified	Valid	Somatic	Phase_IV	WXS	Hybrid_Capture_Illumina_Seq	1	dbGAP	Illumina HiSeq
FLT3	0	genome.wustl.edu	36	13	27490642	27490642	+	Missense_Mutation	SNP	C	C	A	rs121913488		TCGA-AB-2947-03A-01W-0745-08	TCGA-AB-2947-11A-01W-0745-08	C	C	C	A	C	C	Verified	Valid	Somatic	Phase_IV	WXS	Hybrid_Capture_Illumina_Seq	1	dbGAP	Illumina HiSeq
FLT3	0	genome.wustl.edu	36	13	27490642	27490642	+	Missense_Mutation	SNP	C	C	A	rs121913488		TCGA-AB-2957-03A-01W-0733-08	TCGA-AB-2957-11A-01W-0732-08	C	C	C	A	C	C	Verified	Valid	Somatic	Phase_IV	WXS	Hybrid_Capture_Illumina_Seq	1	dbGAP	Illumina HiSeq
FLT3	0	genome.wustl.edu	36	13	27490642	27490642	+	Missense_Mutation	SNP	C	C	A	rs121913488		TCGA-AB-2963-03A-01D-0739-09	TCGA-AB-2963-11A-01D-0739-09	C	C	C	A	C	C	Verified	Valid	Somatic	Phase_IV	WXS	Hybrid_Capture_Illumina_Seq	1	dbGAP	Illumina HiSeq
FLT3	0	genome.wustl.edu	36	13	27490642	27490642	+	Missense_Mutation	SNP	C	C	G	rs121913488		TCGA-AB-2969-03A-01D-0739-09	TCGA-AB-2969-11A-01D-0739-09	C	C	C	G	C	C	Verified	Valid	Somatic	Phase_IV	WXS	Hybrid_Capture_Illumina_Seq	1	dbGAP	Illumina HiSeq
FLT3	0	genome.wustl.edu	36	13	27490642	27490642	+	Missense_Mutation	SNP	C	C	A	rs121913488		TCGA-AB-2974-03A-01D-0739-09	TCGA-AB-2974-11A-01D-0739-09	C	C	C	A	C	C	Verified	Valid	Somatic	Phase_IV	WXS	Hybrid_Capture_Illumina_Seq	1	dbGAP	Illumina HiSeq
FLT3	0	genome.wustl.edu	36	13	27506214	27506215	+	In_Frame_Ins	INS	-	-	TTACCAAACTCTAAATTTTCTCTTGGAAACTCCCATTTGAGATCATATTCATATTCTCTGAAATCAACGTAGAAGTACTCATTATCT			TCGA-AB-2844-03B-01W-0728-08	TCGA-AB-2844-11B-01W-0729-08	-	-	-	TTACCAAACTCTAAATTTTCTCTTGGAAACTCCCATTTGAGATCATATTCATATTCTCTGAAATCAACGTAGAAGTACTCATTATCT	-	-	Verified	Valid	Somatic	Phase_IV	WXS	Hybrid_Capture_Illumina_Seq	1	dbGAP	Illumina HiSeq
FLT3	0	genome.wustl.edu	36	13	27506214	27506215	+	In_Frame_Ins	INS	-	-	TTACCAAACTCTAAATTTTCTCTTGGAAACTCCCAT			TCGA-AB-2988-03A-01D-0739-09	TCGA-AB-2988-11A-01D-0739-09	-	-	-	TTACCAAACTCTAAATTTTCTCTTGGAAACTCCCAT	-	-	Verified	Valid	Somatic	Phase_IV	WXS	Hybrid_Capture_Illumina_Seq	1	dbGAP	Illumina HiSeq
FLT3	0	genome.wustl.edu	36	13	27506217	27506218	+	In_Frame_Ins	INS	-	-	CCAAACTCTAAATTTTCTCTTGGAAACTCCCATTTGAGATCATATTCATATTCTCTGAAATCAACGTAGAAGTACTCATTATCTGAGGAGCCGGTATTCGTG			TCGA-AB-2825-03D-01W-0755-09	TCGA-AB-2825-11D-01W-0755-09	-	-	-	CCAAACTCTAAATTTTCTCTTGGAAACTCCCATTTGAGATCATATTCATATTCTCTGAAATCAACGTAGAAGTACTCATTATCTGAGGAGCCGGTATTCGTG	-	-	Verified	Valid	Somatic	Phase_IV	WXS	Hybrid_Capture_Illumina_Seq	1	dbGAP	Illumina HiSeq
FLT3	0	genome.wustl.edu	36	13	27506218	27506219	+	In_Frame_Ins	INS	-	-	CAAACTCTAAATTTTCTCTTGGAAACTCCCATTTGAGATCATATT			TCGA-AB-2895-03A-01W-0733-08	TCGA-AB-2895-11A-01W-0732-08	-	-	-	CAAACTCTAAATTTTCTCTTGGAAACTCCCATTTGAGATCATATT	-	-	Verified	Valid	Somatic	Phase_IV	WXS	Hybrid_Capture_Illumina_Seq	1	dbGAP	Illumina HiSeq
FLT3	0	genome.wustl.edu	36	13	27506219	27506220	+	In_Frame_Ins	INS	-	-	AAACTCTAAATTTTCTCTTGGAAACTCCCATTTGAGATCATATTCATATTCTCTGAAATCAACGTAGAAGCCCTG			TCGA-AB-2931-03A-01W-0745-08	TCGA-AB-2931-11A-01W-0745-08	-	-	-	AAACTCTAAATTTTCTCTTGGAAACTCCCATTTGAGATCATATTCATATTCTCTGAAATCAACGTAGAAGCCCTG	-	-	Verified	Valid	Somatic	Phase_IV	WXS	Hybrid_Capture_Illumina_Seq	1	dbGAP	Illumina HiSeq
FLT3	0	genome.wustl.edu	36	13	27506240	27506241	+	In_Frame_Ins	INS	-	-	AAACTCCCATTTGAGATCATATTCATATTCTCTGAAATCAACGTAGAAGTACTCATTATCTGAGGA			TCGA-AB-2913-03A-01W-0732-08	TCGA-AB-2913-11A-01W-0732-08	-	-	-	AAACTCCCATTTGAGATCATATTCATATTCTCTGAAATCAACGTAGAAGTACTCATTATCTGAGGA	-	-	Verified	Valid	Somatic	Phase_IV	WXS	Hybrid_Capture_Illumina_Seq	1	dbGAP	Illumina HiSeq
FLT3	0	genome.wustl.edu	36	13	27506242	27506243	+	In_Frame_Ins	INS	-	-	ACTCCCATTTGAGATCATATTCATATTCTCTGAAATCAACGTAGAAGTACTCATTACCCCCTCGGGGGG			TCGA-AB-2830-03B-01W-0728-08	TCGA-AB-2830-11B-01W-0728-08	-	-	-	ACTCCCATTTGAGATCATATTCATATTCTCTGAAATCAACGTAGAAGTACTCATTACCCCCTCGGGGGG	-	-	Verified	Valid	Somatic	Phase_IV	WXS	Hybrid_Capture_Illumina_Seq	1	dbGAP	Illumina HiSeq
FLT3	0	genome.wustl.edu	36	13	27506244	27506245	+	In_Frame_Ins	INS	-	-	TCCCATTTGAGATCATAT			TCGA-AB-2877-03A-01W-0732-08	TCGA-AB-2877-11A-01W-0732-08	-	-	-	TCCCATTTGAGATCATAT	-	-	Verified	Valid	Somatic	Phase_IV	WXS	Hybrid_Capture_Illumina_Seq	1	dbGAP	Illumina HiSeq
FLT3	0	genome.wustl.edu	36	13	27506248	27506249	+	In_Frame_Ins	INS	-	-	ATTTGAGATCATATTCAT			TCGA-AB-2840-03D-01W-0755-09	TCGA-AB-2840-11D-01W-0755-09	-	-	-	ATTTGAGATCATATTCAT	-	-	Verified	Valid	Somatic	Phase_IV	WXS	Hybrid_Capture_Illumina_Seq	1	dbGAP	Illumina HiSeq
FLT3	0	genome.wustl.edu	36	13	27506250	27506251	+	In_Frame_Ins	INS	-	-	TTGAGATCATATTCATATTCTCTGAAATCAACG			TCGA-AB-2879-03A-01W-0732-08	TCGA-AB-2879-11A-01W-0732-08	-	-	-	TTGAGATCATATTCATATTCTCTGAAATCAACG	-	-	Verified	Valid	Somatic	Phase_IV	WXS	Hybrid_Capture_Illumina_Seq	1	dbGAP	Illumina HiSeq
FLT3	0	genome.wustl.edu	36	13	27506251	27506252	+	In_Frame_Ins	INS	-	-	TGAGATCATATTCATATTCTC			TCGA-AB-2880-03A-01W-0732-08	TCGA-AB-2880-11A-01W-0732-08	-	-	-	TGAGATCATATTCATATTCTC	-	-	Verified	Valid	Somatic	Phase_IV	WXS	Hybrid_Capture_Illumina_Seq	1	dbGAP	Illumina HiSeq
FLT3	0	genome.wustl.edu	36	13	27506253	27506254	+	In_Frame_Ins	INS	-	-	GATCATATTCATATTCTCCAAACTCTAAATTTTCTCTTGGAAACTCCCATTTGA			TCGA-AB-2869-03A-01W-0761-09	TCGA-AB-2869-11A-01W-0732-08	-	-	-	GATCATATTCATATTCTCCAAACTCTAAATTTTCTCTTGGAAACTCCCATTTGA	-	-	Verified	Valid	Somatic	Phase_IV	WXS	Hybrid_Capture_Illumina_Seq	1	dbGAP	Illumina HiSeq
FLT3	0	genome.wustl.edu	36	13	27506254	27506255	+	In_Frame_Ins	INS	-	-	ATCATATTCATATTCTCTGAA			TCGA-AB-2918-03A-01W-0745-08	TCGA-AB-2918-11A-01W-0761-09	-	-	-	ATCATATTCATATTCTCTGAA	-	-	Verified	Valid	Somatic	Phase_IV	WXS	Hybrid_Capture_Illumina_Seq	1	dbGAP	Illumina HiSeq
FLT3	0	genome.wustl.edu	36	13	27506255	27506256	+	In_Frame_Ins	INS	-	-	ATCATATTCATATTCTCTGAA			TCGA-AB-2906-03A-01D-0739-09	TCGA-AB-2906-11A-01D-0739-09	-	-	-	ATCATATTCATATTCTCTGAA	-	-	Verified	Valid	Somatic	Phase_IV	WXS	Hybrid_Capture_Illumina_Seq	1	dbGAP	Illumina HiSeq
FLT3	0	genome.wustl.edu	36	13	27506255	27506256	+	In_Frame_Ins	INS	-	-	ATCATATTCATATTCTCTGAAATCAACGTAGAAGTACTCATT			TCGA-AB-2925-03A-01W-0732-08	TCGA-AB-2925-11A-01W-0732-08	-	-	-	ATCATATTCATATTCTCTGAAATCAACGTAGAAGTACTCATT	-	-	Verified	Valid	Somatic	Phase_IV	WXS	Hybrid_Capture_Illumina_Seq	1	dbGAP	Illumina HiSeq
FLT3	0	genome.wustl.edu	36	13	27506255	27506256	+	In_Frame_Ins	INS	-	-	ATCATATTCATATTCTCTGAA			TCGA-AB-2980-03A-01D-0739-09	TCGA-AB-2980-11A-01D-0739-09	-	-	-	ATCATATTCATATTCTCTGAA	-	-	Verified	Valid	Somatic	Phase_IV	WXS	Hybrid_Capture_Illumina_Seq	1	dbGAP	Illumina HiSeq
FLT3	0	genome.wustl.edu	36	13	27506255	27506256	+	In_Frame_Ins	INS	-	-	ATCATATTCATATTCTCTGAA			TCGA-AB-2994-03A-01D-0739-09	TCGA-AB-2994-11A-01D-0739-09	-	-	-	ATCATATTCATATTCTCTGAA	-	-	Verified	Valid	Somatic	Phase_IV	WXS	Hybrid_Capture_Illumina_Seq	1	dbGAP	Illumina HiSeq
FLT3	0	genome.wustl.edu	36	13	27506255	27506256	+	In_Frame_Ins	INS	-	-	ATCATATTCATATTCTCTGAA			TCGA-AB-2998-03A-01D-0739-09	TCGA-AB-2998-11A-01D-0739-09	-	-	-	ATCATATTCATATTCTCTGAA	-	-	Verified	Valid	Somatic	Phase_IV	WXS	Hybrid_Capture_Illumina_Seq	1	dbGAP	Illumina HiSeq
FLT3	0	genome.wustl.edu	36	13	27506255	27506256	+	In_Frame_Ins	INS	-	-	ATCATATTCATATTCTCTGAA			TCGA-AB-3007-03A-01D-0739-09	TCGA-AB-3007-11A-01D-0739-09	-	-	-	ATCATATTCATATTCTCTGAA	-	-	Verified	Valid	Somatic	Phase_IV	WXS	Hybrid_Capture_Illumina_Seq	1	dbGAP	Illumina HiSeq
FLT3	0	genome.wustl.edu	36	13	27506256	27506257	+	In_Frame_Ins	INS	-	-	TCATATTCATATTCTCTGAAATCAACGTAGAAGTACTCATTATCTGAGGAG			TCGA-AB-2812-03B-01W-0728-08	TCGA-AB-2812-11B-01W-0728-08	-	-	-	TCATATTCATATTCTCTGAAATCAACGTAGAAGTACTCATTATCTGAGGAG	-	-	Verified	Valid	Somatic	Phase_IV	WXS	Hybrid_Capture_Illumina_Seq	1	dbGAP	Illumina HiSeq
FLT3	0	genome.wustl.edu	36	13	27506256	27506257	+	In_Frame_Ins	INS	-	-	TCATATTCATATTCATATTCATAT			TCGA-AB-2976-03A-01D-0739-09	TCGA-AB-2976-11A-01D-0739-09	-	-	-	TCATATTCATATTCATATTCATAT	-	-	Verified	Valid	Somatic	Phase_IV	WXS	Hybrid_Capture_Illumina_Seq	1	dbGAP	Illumina HiSeq
FLT3	0	genome.wustl.edu	36	13	27506257	27506258	+	In_Frame_Ins	INS	-	-	CATATTCATATTCTCTGAAATCAACGTAGAAGTACTCATTATCTTAGGAGCCGGTCC			TCGA-AB-2934-03A-01W-0755-09	TCGA-AB-2934-11A-01W-0755-09	-	-	-	CATATTCATATTCTCTGAAATCAACGTAGAAGTACTCATTATCTTAGGAGCCGGTCC	-	-	Verified	Valid	Somatic	Phase_IV	WXS	Hybrid_Capture_Illumina_Seq	1	dbGAP	Illumina HiSeq
FLT3	0	genome.wustl.edu	36	13	27506258	27506259	+	In_Frame_Ins	INS	-	-	TATTCATATTCTCTGAAATCAACG			TCGA-AB-2942-03A-01W-0733-08	TCGA-AB-2942-11A-01W-0732-08	-	-	-	TATTCATATTCTCTGAAATCAACG	-	-	Verified	Valid	Somatic	Phase_IV	WXS	Hybrid_Capture_Illumina_Seq	1	dbGAP	Illumina HiSeq
FLT3	0	genome.wustl.edu	36	13	27506258	27506259	+	In_Frame_Ins	INS	-	-	GGCGATATTCATATTCTCTGAAATCAACGTAGAAGTACTCATTATCTGAGGAGCCGG			TCGA-AB-2970-03A-01D-0739-09	TCGA-AB-2970-11A-01D-0739-09	-	-	-	GGCGATATTCATATTCTCTGAAATCAACGTAGAAGTACTCATTATCTGAGGAGCCGG	-	-	Verified	Valid	Somatic	Phase_IV	WXS	Hybrid_Capture_Illumina_Seq	1	dbGAP	Illumina HiSeq
FLT3	0	genome.wustl.edu	36	13	27506258	27506275	+	In_Frame_Ins	DEL	CATATTCATATTCTCTGA	CATATTCATATTCTCTGA	GGGGTGGGGGGG			TCGA-AB-2870-03A-01W-0732-08	TCGA-AB-2870-11A-01W-0732-08	CATATTCATATTCTCTGA	CATATTCATATTCTCTGA	CATATTCATATTCTCTGA	GGGGTGGGGGGG	CATATTCATATTCTCTGA	CATATTCATATTCTCTGA	Verified	Valid	Somatic	Phase_IV	WXS	Hybrid_Capture_Illumina_Seq	1	dbGAP	Illumina HiSeq
FLT3	0	genome.wustl.edu	36	13	27506260	27506261	+	In_Frame_Ins	INS	-	-	ATTCATATTCTCTGAAATCAACGTAGAAGTACTCATTATCTGAGGAGCCAG			TCGA-AB-2915-03A-01W-0745-08	TCGA-AB-2915-11A-01W-0745-08	-	-	-	ATTCATATTCTCTGAAATCAACGTAGAAGTACTCATTATCTGAGGAGCCAG	-	-	Verified	Valid	Somatic	Phase_IV	WXS	Hybrid_Capture_Illumina_Seq	1	dbGAP	Illumina HiSeq
FLT3	0	genome.wustl.edu	36	13	27506261	27506262	+	In_Frame_Ins	INS	-	-	TTCATATTCTCTGAAATCAACGTAGGCCAC			TCGA-AB-2875-03A-01W-0732-08	TCGA-AB-2875-11A-01W-0732-08	-	-	-	TTCATATTCTCTGAAATCAACGTAGGCCAC	-	-	Verified	Valid	Somatic	Phase_IV	WXS	Hybrid_Capture_Illumina_Seq	1	dbGAP	Illumina HiSeq
FLT3	0	genome.wustl.edu	36	13	27506262	27506263	+	In_Frame_Ins	INS	-	-	TCATATTCTCTGAAATCAACGTAGAAGTACTCATTATCTGAGGAGCCGGTCACCTGTACCATC			TCGA-AB-2871-03A-01W-0732-08	TCGA-AB-2871-11A-01W-0732-08	-	-	-	TCATATTCTCTGAAATCAACGTAGAAGTACTCATTATCTGAGGAGCCGGTCACCTGTACCATC	-	-	Verified	Valid	Somatic	Phase_IV	WXS	Hybrid_Capture_Illumina_Seq	1	dbGAP	Illumina HiSeq
FLT3	0	genome.wustl.edu	36	13	27506262	27506263	+	In_Frame_Ins	INS	-	-	CATATTCTCTGAAATCAACGTATC			TCGA-AB-2921-03A-01W-0755-09	TCGA-AB-2921-11A-01W-0755-09	-	-	-	CATATTCTCTGAAATCAACGTATC	-	-	Verified	Valid	Somatic	Phase_IV	WXS	Hybrid_Capture_Illumina_Seq	1	dbGAP	Illumina HiSeq
FLT3	0	genome.wustl.edu	36	13	27506262	27506263	+	In_Frame_Ins	INS	-	-	TCATATTCTCTGAAATCAACGTAGAAGTACTCA			TCGA-AB-3006-03A-01D-0739-09	TCGA-AB-3006-11A-01D-0739-09	-	-	-	TCATATTCTCTGAAATCAACGTAGAAGTACTCA	-	-	Verified	Valid	Somatic	Phase_IV	WXS	Hybrid_Capture_Illumina_Seq	1	dbGAP	Illumina HiSeq
FLT3	0	genome.wustl.edu	36	13	27506263	27506264	+	In_Frame_Ins	INS	-	-	CATATTCTCTGAAATCAACGTAGAAGTACTCATTATCTGAGGAGCCGG			TCGA-AB-2986-03A-01D-0739-09	TCGA-AB-2986-11A-01D-0739-09	-	-	-	CATATTCTCTGAAATCAACGTAGAAGTACTCATTATCTGAGGAGCCGG	-	-	Verified	Valid	Somatic	Phase_IV	WXS	Hybrid_Capture_Illumina_Seq	1	dbGAP	Illumina HiSeq
FLT3	0	genome.wustl.edu	36	13	27506267	27506268	+	In_Frame_Ins	INS	-	-	TTCTCTGAAATCAACGTAGAAGTACTCATTATC			TCGA-AB-2836-03B-01W-0728-08	TCGA-AB-2836-11B-01W-0729-08	-	-	-	TTCTCTGAAATCAACGTAGAAGTACTCATTATC	-	-	Verified	Valid	Somatic	Phase_IV	WXS	Hybrid_Capture_Illumina_Seq	1	dbGAP	Illumina HiSeq
FLT3	0	genome.wustl.edu	36	13	27506268	27506269	+	In_Frame_Ins	INS	-	-	TCTCTGAAATCAACGTAG			TCGA-AB-2853-03D-01W-0755-09	TCGA-AB-2853-11D-01W-0755-09	-	-	-	TCTCTGAAATCAACGTAG	-	-	Verified	Valid	Somatic	Phase_IV	WXS	Hybrid_Capture_Illumina_Seq	1	dbGAP	Illumina HiSeq
FLT3	0	genome.wustl.edu	36	13	27506271	27506272	+	In_Frame_Ins	INS	-	-	ATTCTG			TCGA-AB-2909-03A-01W-0755-09	TCGA-AB-2909-11A-01W-0755-09	-	-	-	ATTCTG	-	-	Verified	Valid	Somatic	Phase_IV	WXS	Hybrid_Capture_Illumina_Seq	1	dbGAP	Illumina HiSeq
FLT3	0	genome.wustl.edu	36	13	27506273	27506274	+	In_Frame_Ins	INS	-	-	GAAATCAACGTAGAAGTACTCATTATCTGAGGAGCCGGTACC			TCGA-AB-2930-03A-01W-0761-09	TCGA-AB-2930-11A-01W-0745-08	-	-	-	GAAATCAACGTAGAAGTACTCATTATCTGAGGAGCCGGTACC	-	-	Verified	Valid	Somatic	Phase_IV	WXS	Hybrid_Capture_Illumina_Seq	1	dbGAP	Illumina HiSeq
FLT3	0	genome.wustl.edu	36	13	27506273	27506274	+	In_Frame_Ins	INS	-	-	GAAATCAACGTAGAAGTACTCATTATCTGA			TCGA-AB-2993-03A-01D-0739-09	TCGA-AB-2993-11A-01D-0739-09	-	-	-	GAAATCAACGTAGAAGTACTCATTATCTGA	-	-	Verified	Valid	Somatic	Phase_IV	WXS	Hybrid_Capture_Illumina_Seq	1	dbGAP	Illumina HiSeq
FLT3	0	genome.wustl.edu	36	13	27506275	27506276	+	In_Frame_Ins	INS	-	-	AATCAACGTAGAAGTACTCATTATCTTCCGGGG			TCGA-AB-2922-03A-01W-0745-08	TCGA-AB-2922-11A-01W-0745-08	-	-	-	AATCAACGTAGAAGTACTCATTATCTTCCGGGG	-	-	Verified	Valid	Somatic	Phase_IV	WXS	Hybrid_Capture_Illumina_Seq	1	dbGAP	Illumina HiSeq
FLT3	0	genome.wustl.edu	36	13	27506311	27506312	+	In_Frame_Ins	INS	-	-	ATTCATATTCTCTGAAATCAACGTAGAAGTACTCATTATCTGAGGAGCCGGCCA			TCGA-AB-2981-03A-01D-0739-09	TCGA-AB-2981-11A-01D-0739-09	-	-	-	ATTCATATTCTCTGAAATCAACGTAGAAGTACTCATTATCTGAGGAGCCGGCCA	-	-	Verified	Valid	Somatic	Phase_IV	WXS	Hybrid_Capture_Illumina_Seq	1	dbGAP	Illumina HiSeq
FLT3	0	genome.wustl.edu	36	13	27506338	27506339	+	In_Frame_Ins	INS	-	-	TTCTCTGAAATCAACGTAGAAGTACTCATTATCTGAGGAGCCGGTCACCTGTACCATCTGTAGCTGGCTTTT			TCGA-AB-2965-03A-01D-0739-09	TCGA-AB-2965-11A-01D-0739-09	-	-	-	TTCTCTGAAATCAACGTAGAAGTACTCATTATCTGAGGAGCCGGTCACCTGTACCATCTGTAGCTGGCTTTT	-	-	Verified	Valid	Somatic	Phase_IV	WXS	Hybrid_Capture_Illumina_Seq	1	dbGAP	Illumina HiSeq
FN1	0	genome.wustl.edu	36	2	215946317	215946317	+	Nonsense_Mutation	SNP	C	C	A			TCGA-AB-2863-03D-01W-0755-09	TCGA-AB-2863-11D-01W-0755-09	C	C	C	A	C	C	Verified	Valid	Somatic	Phase_IV	WXS	Hybrid_Capture_Illumina_Seq	1	dbGAP	Illumina HiSeq
FNDC1	0	genome.wustl.edu	36	6	159573533	159573533	+	Missense_Mutation	SNP	C	C	T			TCGA-AB-3005-03A-01D-0739-09	TCGA-AB-3005-11A-01D-0739-09	C	C	C	T	C	C	Verified	Valid	Somatic	Phase_IV	WXS	Hybrid_Capture_Illumina_Seq	1	dbGAP	Illumina HiSeq
FNIP2	0	genome.wustl.edu	36	4	159974210	159974210	+	Missense_Mutation	SNP	G	G	A			TCGA-AB-2803-03B-01W-0728-08	TCGA-AB-2803-11B-01W-0728-08	G	G	G	A	G	G	Verified	Valid	Somatic	Phase_IV	WXS	Hybrid_Capture_Illumina_Seq	1	dbGAP	Illumina HiSeq
FOXP1	0	genome.wustl.edu	36	3	71109483	71109483	+	Splice_Site	SNP	C	C	G			TCGA-AB-2969-03A-01D-0739-09	TCGA-AB-2969-11A-01D-0739-09	C	C	C	G	C	C	Verified	Valid	Somatic	Phase_IV	WXS	Hybrid_Capture_Illumina_Seq	1	dbGAP	Illumina HiSeq
FOXP4	0	genome.wustl.edu	36	6	41663552	41663553	+	Frame_Shift_Ins	INS	-	-	A			TCGA-AB-2885-03A-01W-0732-08	TCGA-AB-2885-11A-01W-0732-08	-	-	-	A	-	-	Verified	Valid	Somatic	Phase_IV	WXS	Hybrid_Capture_Illumina_Seq	1	dbGAP	Illumina HiSeq
FPR1	0	genome.wustl.edu	36	19	56941085	56941085	+	Silent	SNP	G	G	A			TCGA-AB-2805-03B-01W-0728-08	TCGA-AB-2805-11B-01W-0728-08	G	G	G	A	G	G	Verified	Valid	Somatic	Phase_IV	WXS	Hybrid_Capture_Illumina_Seq	1	dbGAP	Illumina HiSeq
FRAS1	0	genome.wustl.edu	36	4	79407574	79407574	+	Silent	SNP	C	C	T			TCGA-AB-2860-03B-01W-0728-08	TCGA-AB-2860-11B-01W-0729-08	C	C	C	T	C	C	Verified	Valid	Somatic	Phase_IV	WXS	Hybrid_Capture_Illumina_Seq	1	dbGAP	Illumina HiSeq
FREM2	0	genome.wustl.edu	36	13	38320657	38320657	+	Missense_Mutation	SNP	C	C	G			TCGA-AB-2984-03A-01D-0739-09	TCGA-AB-2984-11A-01D-0739-09	C	C	C	G	C	C	Verified	Valid	Somatic	Phase_IV	WXS	Hybrid_Capture_Illumina_Seq	1	dbGAP	Illumina HiSeq
FREM2	0	genome.wustl.edu	36	13	38350970	38350970	+	Silent	SNP	C	C	T			TCGA-AB-2935-03A-01W-0755-09	TCGA-AB-2935-11A-01W-0755-09	C	C	C	T	C	C	Verified	Valid	Somatic	Phase_IV	WXS	Hybrid_Capture_Illumina_Seq	1	dbGAP	Illumina HiSeq
FRMD8	0	genome.wustl.edu	36	11	64917675	64917675	+	Silent	SNP	G	G	A			TCGA-AB-2972-03A-01D-0739-09	TCGA-AB-2972-11A-01D-0739-09	G	G	G	A	G	G	Verified	Valid	Somatic	Phase_IV	WXS	Hybrid_Capture_Illumina_Seq	1	dbGAP	Illumina HiSeq
FRMPD3	0	genome.wustl.edu	36	X	106728014	106728014	+	Missense_Mutation	SNP	C	C	A			TCGA-AB-2986-03A-01D-0739-09	TCGA-AB-2986-11A-01D-0739-09	C	C	C	A	C	C	Verified	Valid	Somatic	Phase_IV	WXS	Hybrid_Capture_Illumina_Seq	1	dbGAP	Illumina HiSeq
FRYL	0	genome.wustl.edu	36	4	48262466	48262466	+	Splice_Site	SNP	C	C	T			TCGA-AB-2854-03B-01W-0728-08	TCGA-AB-2854-11B-01W-0729-08	C	C	C	T	C	C	Verified	Valid	Somatic	Phase_IV	WXS	Hybrid_Capture_Illumina_Seq	1	dbGAP	Illumina HiSeq
FRYL	0	genome.wustl.edu	36	4	48271967	48271967	+	Missense_Mutation	SNP	T	T	C			TCGA-AB-3012-03A-01D-0739-09	TCGA-AB-3012-11A-01D-0739-09	T	T	T	C	T	T	Verified	Valid	Somatic	Phase_IV	WXS	Hybrid_Capture_Illumina_Seq	1	dbGAP	Illumina HiSeq
FRZB	0	genome.wustl.edu	36	2	183439321	183439321	+	Missense_Mutation	SNP	T	T	C			TCGA-AB-2907-03A-01D-0739-09	TCGA-AB-2907-11A-01D-0739-09	T	T	T	C	T	T	Verified	Valid	Somatic	Phase_IV	WXS	Hybrid_Capture_Illumina_Seq	1	dbGAP	Illumina HiSeq
FSD2	0	genome.wustl.edu	36	15	81252794	81252794	+	Missense_Mutation	SNP	C	C	T			TCGA-AB-2803-03B-01W-0728-08	TCGA-AB-2803-11B-01W-0728-08	C	C	C	T	C	C	Verified	Valid	Somatic	Phase_IV	WXS	Hybrid_Capture_Illumina_Seq	1	dbGAP	Illumina HiSeq
FZD1	0	genome.wustl.edu	36	7	90733681	90733681	+	Missense_Mutation	SNP	G	G	A			TCGA-AB-3009-03A-01D-0739-09	TCGA-AB-3009-11A-01D-0739-09	G	G	G	A	G	G	Verified	Valid	Somatic	Phase_IV	WXS	Hybrid_Capture_Illumina_Seq	1	dbGAP	Illumina HiSeq
G6PC	0	genome.wustl.edu	36	17	38316527	38316527	+	Missense_Mutation	SNP	T	T	G			TCGA-AB-3007-03A-01D-0739-09	TCGA-AB-3007-11A-01D-0739-09	T	T	T	G	T	T	Verified	Valid	Somatic	Phase_IV	WXS	Hybrid_Capture_Illumina_Seq	1	dbGAP	Illumina HiSeq
GABBR1	0	genome.wustl.edu	36	6	29689157	29689157	+	Missense_Mutation	SNP	C	C	A			TCGA-AB-2925-03A-01W-0732-08	TCGA-AB-2925-11A-01W-0732-08	C	C	C	A	C	C	Verified	Valid	Somatic	Phase_IV	WXS	Hybrid_Capture_Illumina_Seq	1	dbGAP	Illumina HiSeq
GABRA4	0	genome.wustl.edu	36	4	46667971	46667971	+	Missense_Mutation	SNP	G	G	A			TCGA-AB-2956-03A-01W-0733-08	TCGA-AB-2956-11A-01W-0732-08	G	G	G	A	G	G	Verified	Valid	Somatic	Phase_IV	WXS	Hybrid_Capture_Illumina_Seq	1	dbGAP	Illumina HiSeq
GABRB1	0	genome.wustl.edu	36	4	47100206	47100206	+	Missense_Mutation	SNP	C	C	T			TCGA-AB-2891-03A-01W-0733-08	TCGA-AB-2891-11A-01W-0732-08	C	C	C	T	C	C	Verified	Valid	Somatic	Phase_IV	WXS	Hybrid_Capture_Illumina_Seq	1	dbGAP	Illumina HiSeq
GABRG2	0	genome.wustl.edu	36	5	161508763	161508763	+	Missense_Mutation	SNP	G	G	T			TCGA-AB-2900-03A-01W-0733-08	TCGA-AB-2900-11A-01W-0732-08	G	G	G	T	G	G	Verified	Valid	Somatic	Phase_IV	WXS	Hybrid_Capture_Illumina_Seq	1	dbGAP	Illumina HiSeq
GABRG3	0	genome.wustl.edu	36	15	25446355	25446355	+	Silent	SNP	G	G	A			TCGA-AB-2989-03A-01D-0739-09	TCGA-AB-2989-11A-01D-0739-09	G	G	G	A	G	G	Verified	Valid	Somatic	Phase_IV	WXS	Hybrid_Capture_Illumina_Seq	1	dbGAP	Illumina HiSeq
GABRR1	0	genome.wustl.edu	36	6	89948418	89948418	+	Missense_Mutation	SNP	C	C	T			TCGA-AB-3009-03A-01D-0739-09	TCGA-AB-3009-11A-01D-0739-09	C	C	C	T	C	C	Verified	Valid	Somatic	Phase_IV	WXS	Hybrid_Capture_Illumina_Seq	1	dbGAP	Illumina HiSeq
GALNT2	0	genome.wustl.edu	36	1	228481673	228481673	+	Missense_Mutation	SNP	A	A	C			TCGA-AB-2821-03B-01W-0728-08	TCGA-AB-2821-11B-01W-0728-08	A	A	A	C	A	A	Verified	Valid	Somatic	Phase_IV	WXS	Hybrid_Capture_Illumina_Seq	1	dbGAP	Illumina HiSeq
GALNT7	0	genome.wustl.edu	36	4	174456015	174456015	+	Silent	SNP	A	A	G			TCGA-AB-2817-03B-01W-0728-08	TCGA-AB-2817-11B-01W-0728-08	A	A	A	G	A	A	Verified	Valid	Somatic	Phase_IV	WXS	Hybrid_Capture_Illumina_Seq	1	dbGAP	Illumina HiSeq
GALNTL4	0	genome.wustl.edu	36	11	11271283	11271283	+	Missense_Mutation	SNP	C	C	T			TCGA-AB-2915-03A-01W-0745-08	TCGA-AB-2915-11A-01W-0745-08	C	C	C	T	C	C	Verified	Valid	Somatic	Phase_IV	WXS	Hybrid_Capture_Illumina_Seq	1	dbGAP	Illumina HiSeq
GALNTL4	0	genome.wustl.edu	36	11	11355462	11355462	+	Missense_Mutation	SNP	G	G	A			TCGA-AB-2939-03A-01W-0745-08	TCGA-AB-2939-11A-01W-0745-08	G	G	G	A	G	G	Verified	Valid	Somatic	Phase_IV	WXS	Hybrid_Capture_Illumina_Seq	1	dbGAP	Illumina HiSeq
GALNTL6	0	genome.wustl.edu	36	4	172972307	172972307	+	Missense_Mutation	SNP	A	A	G			TCGA-AB-2820-03B-01W-0728-08	TCGA-AB-2820-11B-01W-0728-08	A	A	A	G	A	A	Verified	Valid	Somatic	Phase_IV	WXS	Hybrid_Capture_Illumina_Seq	1	dbGAP	Illumina HiSeq
GANC	0	genome.wustl.edu	36	15	40428888	40428888	+	Missense_Mutation	SNP	G	G	A			TCGA-AB-3012-03A-01D-0739-09	TCGA-AB-3012-11A-01D-0739-09	G	G	G	A	G	G	Verified	Valid	Somatic	Phase_IV	WXS	Hybrid_Capture_Illumina_Seq	1	dbGAP	Illumina HiSeq
GAS7	0	genome.wustl.edu	36	17	9770743	9770743	+	Silent	SNP	G	G	A			TCGA-AB-2895-03A-01W-0733-08	TCGA-AB-2895-11A-01W-0732-08	G	G	G	A	G	G	Verified	Valid	Somatic	Phase_IV	WXS	Hybrid_Capture_Illumina_Seq	1	dbGAP	Illumina HiSeq
GATA2	0	genome.wustl.edu	36	3	129682841	129682841	+	Missense_Mutation	SNP	G	G	A			TCGA-AB-2925-03A-01W-0732-08	TCGA-AB-2925-11A-01W-0732-08	G	G	G	A	G	G	Verified	Valid	Somatic	Phase_IV	WXS	Hybrid_Capture_Illumina_Seq	1	dbGAP	Illumina HiSeq
GATA2	0	genome.wustl.edu	36	3	129685499	129685499	+	Missense_Mutation	SNP	G	G	T			TCGA-AB-2955-03A-01W-0733-08	TCGA-AB-2955-11A-01W-0732-08	G	G	G	T	G	G	Verified	Valid	Somatic	Phase_IV	WXS	Hybrid_Capture_Illumina_Seq	1	dbGAP	Illumina HiSeq
GATAD2B	0	genome.wustl.edu	36	1	152057953	152057953	+	Nonsense_Mutation	SNP	G	G	A			TCGA-AB-2976-03A-01D-0739-09	TCGA-AB-2976-11A-01D-0739-09	G	G	G	A	G	G	Verified	Valid	Somatic	Phase_IV	WXS	Hybrid_Capture_Illumina_Seq	1	dbGAP	Illumina HiSeq
GBP1	0	genome.wustl.edu	36	1	89293100	89293100	+	Missense_Mutation	SNP	C	C	A			TCGA-AB-2849-03B-01W-0728-08	TCGA-AB-2849-11B-01W-0729-08	C	C	C	A	C	C	Verified	Valid	Somatic	Phase_IV	WXS	Hybrid_Capture_Illumina_Seq	1	dbGAP	Illumina HiSeq
GBP4	0	genome.wustl.edu	36	1	89424735	89424735	+	Missense_Mutation	SNP	C	C	T			TCGA-AB-2979-03A-01D-0739-09	TCGA-AB-2979-11A-01D-0739-09	C	C	C	T	C	C	Verified	Valid	Somatic	Phase_IV	WXS	Hybrid_Capture_Illumina_Seq	1	dbGAP	Illumina HiSeq
GBP4	0	genome.wustl.edu	36	1	89425289	89425289	+	Missense_Mutation	SNP	C	C	T			TCGA-AB-2858-03D-01W-0755-09	TCGA-AB-2858-12A-01W-0755-09	C	C	C	T	C	C	Verified	Valid	Somatic	Phase_IV	WXS	Hybrid_Capture_Illumina_Seq	1	dbGAP	Illumina HiSeq
GBP4	0	genome.wustl.edu	36	1	89433568	89433568	+	Missense_Mutation	SNP	C	C	A			TCGA-AB-3002-03A-01D-0739-09	TCGA-AB-3002-11A-01D-0739-09	C	C	C	A	C	C	Verified	Valid	Somatic	Phase_IV	WXS	Hybrid_Capture_Illumina_Seq	1	dbGAP	Illumina HiSeq
GCAT	0	genome.wustl.edu	36	22	36539478	36539478	+	Silent	SNP	C	C	T			TCGA-AB-3005-03A-01D-0739-09	TCGA-AB-3005-11A-01D-0739-09	C	C	C	T	C	C	Verified	Valid	Somatic	Phase_IV	WXS	Hybrid_Capture_Illumina_Seq	1	dbGAP	Illumina HiSeq
GCLM	0	genome.wustl.edu	36	1	94134956	94134956	+	Missense_Mutation	SNP	C	C	T			TCGA-AB-2926-03A-01W-0732-08	TCGA-AB-2926-11A-01W-0761-09	C	C	C	T	C	C	Verified	Valid	Somatic	Phase_IV	WXS	Hybrid_Capture_Illumina_Seq	1	dbGAP	Illumina HiSeq
GCM2	0	genome.wustl.edu	36	6	10985374	10985374	+	Missense_Mutation	SNP	G	G	A			TCGA-AB-2822-03D-01W-0755-09	TCGA-AB-2822-11D-01W-0755-09	G	G	G	A	G	G	Verified	Valid	Somatic	Phase_IV	WXS	Hybrid_Capture_Illumina_Seq	1	dbGAP	Illumina HiSeq
GCN1L1	0	genome.wustl.edu	36	12	119056525	119056525	+	Missense_Mutation	SNP	G	G	A			TCGA-AB-2807-03D-01W-0755-09	TCGA-AB-2807-11D-01W-0755-09	G	G	G	A	G	G	Verified	Valid	Somatic	Phase_IV	WXS	Hybrid_Capture_Illumina_Seq	1	dbGAP	Illumina HiSeq
GDF10	0	genome.wustl.edu	36	10	48049363	48049363	+	Missense_Mutation	SNP	G	G	A			TCGA-AB-2907-03A-01D-0739-09	TCGA-AB-2907-11A-01D-0739-09	G	G	G	A	G	G	Verified	Valid	Somatic	Phase_IV	WXS	Hybrid_Capture_Illumina_Seq	1	dbGAP	Illumina HiSeq
GDF5	0	genome.wustl.edu	36	20	33485469	33485469	+	Silent	SNP	A	A	T			TCGA-AB-3009-03A-01D-0739-09	TCGA-AB-3009-11A-01D-0739-09	A	A	A	T	A	A	Verified	Valid	Somatic	Phase_IV	WXS	Hybrid_Capture_Illumina_Seq	1	dbGAP	Illumina HiSeq
GDPD4	0	genome.wustl.edu	36	11	76659860	76659860	+	Nonsense_Mutation	SNP	C	C	T			TCGA-AB-2999-03A-01D-0739-09	TCGA-AB-2999-11A-01D-0739-09	C	C	C	T	C	C	Verified	Valid	Somatic	Phase_IV	WXS	Hybrid_Capture_Illumina_Seq	1	dbGAP	Illumina HiSeq
GDPD5	0	genome.wustl.edu	36	11	74824213	74824213	+	Missense_Mutation	SNP	C	C	T			TCGA-AB-2996-03A-01D-0739-09	TCGA-AB-2996-11A-01D-0739-09	C	C	C	T	C	C	Verified	Valid	Somatic	Phase_IV	WXS	Hybrid_Capture_Illumina_Seq	1	dbGAP	Illumina HiSeq
GEMIN4	0	genome.wustl.edu	36	17	596213	596213	+	Missense_Mutation	SNP	A	A	T			TCGA-AB-2846-03B-01W-0728-08	TCGA-AB-2846-11B-01W-0729-08	A	A	A	T	A	A	Verified	Valid	Somatic	Phase_IV	WXS	Hybrid_Capture_Illumina_Seq	1	dbGAP	Illumina HiSeq
GIGYF2	0	genome.wustl.edu	36	2	233389923	233389924	+	Frame_Shift_Ins	INS	-	-	CGGTAGGACGGGTC			TCGA-AB-2806-03B-01W-0728-08	TCGA-AB-2806-11B-01W-0728-08	-	-	-	CGGTAGGACGGGTC	-	-	Verified	Valid	Somatic	Phase_IV	WXS	Hybrid_Capture_Illumina_Seq	1	dbGAP	Illumina HiSeq
GIGYF2	0	genome.wustl.edu	36	2	233389924	233389925	+	Frame_Shift_Ins	INS	-	-	GGCT			TCGA-AB-2886-03A-01W-0732-08	TCGA-AB-2886-11A-01W-0732-08	-	-	-	GGCT	-	-	Verified	Valid	Somatic	Phase_IV	WXS	Hybrid_Capture_Illumina_Seq	1	dbGAP	Illumina HiSeq
GJA4	0	genome.wustl.edu	36	1	35033304	35033304	+	Silent	SNP	G	G	A			TCGA-AB-2808-03D-01W-0755-09	TCGA-AB-2808-11D-01W-0755-09	G	G	G	A	G	G	Verified	Valid	Somatic	Phase_IV	WXS	Hybrid_Capture_Illumina_Seq	1	dbGAP	Illumina HiSeq
GJB3	0	genome.wustl.edu	36	1	35023379	35023379	+	Missense_Mutation	SNP	C	C	G			TCGA-AB-2935-03A-01W-0755-09	TCGA-AB-2935-11A-01W-0755-09	C	C	C	G	C	C	Verified	Valid	Somatic	Phase_IV	WXS	Hybrid_Capture_Illumina_Seq	1	dbGAP	Illumina HiSeq
GJB3	0	genome.wustl.edu	36	1	35023596	35023596	+	Nonsense_Mutation	SNP	C	C	T			TCGA-AB-2917-03A-01W-0732-08	TCGA-AB-2917-11A-01W-0732-08	C	C	C	T	C	C	Verified	Valid	Somatic	Phase_IV	WXS	Hybrid_Capture_Illumina_Seq	1	dbGAP	Illumina HiSeq
GJB4	0	genome.wustl.edu	36	1	34999735	34999735	+	Missense_Mutation	SNP	G	G	A			TCGA-AB-2832-03B-01W-0728-08	TCGA-AB-2832-11B-01W-0729-08	G	G	G	A	G	G	Verified	Valid	Somatic	Phase_IV	WXS	Hybrid_Capture_Illumina_Seq	1	dbGAP	Illumina HiSeq
GLI1	0	genome.wustl.edu	36	12	56144791	56144791	+	Missense_Mutation	SNP	C	C	A			TCGA-AB-2969-03A-01D-0739-09	TCGA-AB-2969-11A-01D-0739-09	C	C	C	A	C	C	Verified	Valid	Somatic	Phase_IV	WXS	Hybrid_Capture_Illumina_Seq	1	dbGAP	Illumina HiSeq
GLIS3	0	genome.wustl.edu	36	9	3818379	3818379	+	Missense_Mutation	SNP	G	G	A			TCGA-AB-2952-03A-01W-0733-08	TCGA-AB-2952-11A-01W-0732-08	G	G	G	A	G	G	Verified	Valid	Somatic	Phase_IV	WXS	Hybrid_Capture_Illumina_Seq	1	dbGAP	Illumina HiSeq
GLRA1	0	genome.wustl.edu	36	5	151284287	151284287	+	Missense_Mutation	SNP	G	G	A			TCGA-AB-2986-03A-01D-0739-09	TCGA-AB-2986-11A-01D-0739-09	G	G	G	A	G	G	Verified	Valid	Somatic	Phase_IV	WXS	Hybrid_Capture_Illumina_Seq	1	dbGAP	Illumina HiSeq
GNA15	0	genome.wustl.edu	36	19	3101277	3101277	+	Missense_Mutation	SNP	C	C	T			TCGA-AB-2881-03A-01W-0732-08	TCGA-AB-2881-11A-01W-0732-08	C	C	C	T	C	C	Verified	Valid	Somatic	Phase_IV	WXS	Hybrid_Capture_Illumina_Seq	1	dbGAP	Illumina HiSeq
GNAI2	0	genome.wustl.edu	36	3	50268699	50268699	+	Missense_Mutation	SNP	G	G	A	rs137853227		TCGA-AB-3009-03A-01D-0739-09	TCGA-AB-3009-11A-01D-0739-09	G	G	G	A	G	G	Verified	Valid	Somatic	Phase_IV	WXS	Hybrid_Capture_Illumina_Seq	1	dbGAP	Illumina HiSeq
GNB1	0	genome.wustl.edu	36	1	1737088	1737088	+	Missense_Mutation	SNP	T	T	G			TCGA-AB-2805-03B-01W-0728-08	TCGA-AB-2805-11B-01W-0728-08	T	T	T	G	T	T	Verified	Valid	Somatic	Phase_IV	WXS	Hybrid_Capture_Illumina_Seq	1	dbGAP	Illumina HiSeq
GNPTAB	0	genome.wustl.edu	36	12	100704096	100704096	+	Silent	SNP	G	G	A			TCGA-AB-2813-03B-01W-0728-08	TCGA-AB-2813-11B-01W-0728-08	G	G	G	A	G	G	Verified	Valid	Somatic	Phase_IV	WXS	Hybrid_Capture_Illumina_Seq	1	dbGAP	Illumina HiSeq
GNRHR	0	genome.wustl.edu	36	4	68302234	68302234	+	Missense_Mutation	SNP	G	G	A			TCGA-AB-2804-03B-01W-0728-08	TCGA-AB-2804-11B-01W-0728-08	G	G	G	A	G	G	Verified	Valid	Somatic	Phase_IV	WXS	Hybrid_Capture_Illumina_Seq	1	dbGAP	Illumina HiSeq
GPATCH8	0	genome.wustl.edu	36	17	39831216	39831216	+	Missense_Mutation	SNP	G	G	A			TCGA-AB-2874-03A-01W-0732-08	TCGA-AB-2874-11A-01W-0732-08	G	G	G	A	G	G	Verified	Valid	Somatic	Phase_IV	WXS	Hybrid_Capture_Illumina_Seq	1	dbGAP	Illumina HiSeq
GPBP1	0	genome.wustl.edu	36	5	56578691	56578692	+	Frame_Shift_Ins	INS	-	-	A			TCGA-AB-2989-03A-01D-0739-09	TCGA-AB-2989-11A-01D-0739-09	-	-	-	A	-	-	Verified	Valid	Somatic	Phase_IV	WXS	Hybrid_Capture_Illumina_Seq	1	dbGAP	Illumina HiSeq
GPM6A	0	genome.wustl.edu	36	4	176810076	176810076	+	Silent	SNP	G	G	A			TCGA-AB-2869-03A-01W-0761-09	TCGA-AB-2869-11A-01W-0732-08	G	G	G	A	G	G	Verified	Valid	Somatic	Phase_IV	WXS	Hybrid_Capture_Illumina_Seq	1	dbGAP	Illumina HiSeq
GPR101	0	genome.wustl.edu	36	X	135941370	135941370	+	Missense_Mutation	SNP	C	C	T			TCGA-AB-2952-03A-01W-0733-08	TCGA-AB-2952-11A-01W-0732-08	C	C	C	T	C	C	Verified	Valid	Somatic	Phase_IV	WXS	Hybrid_Capture_Illumina_Seq	1	dbGAP	Illumina HiSeq
GPR112	0	genome.wustl.edu	36	X	135254814	135254814	+	Missense_Mutation	SNP	T	T	A			TCGA-AB-2849-03B-01W-0728-08	TCGA-AB-2849-11B-01W-0729-08	T	T	T	A	T	T	Verified	Valid	Somatic	Phase_IV	WXS	Hybrid_Capture_Illumina_Seq	1	dbGAP	Illumina HiSeq
GPR112	0	genome.wustl.edu	36	X	135259212	135259212	+	Missense_Mutation	SNP	C	C	T			TCGA-AB-2877-03A-01W-0732-08	TCGA-AB-2877-11A-01W-0732-08	C	C	C	T	C	C	Verified	Valid	Somatic	Phase_IV	WXS	Hybrid_Capture_Illumina_Seq	1	dbGAP	Illumina HiSeq
GPR115	0	genome.wustl.edu	36	6	47789760	47789760	+	Nonsense_Mutation	SNP	C	C	T			TCGA-AB-2937-03A-01W-0732-08	TCGA-AB-2937-11A-01W-0732-08	C	C	C	T	C	C	Verified	Valid	Somatic	Phase_IV	WXS	Hybrid_Capture_Illumina_Seq	1	dbGAP	Illumina HiSeq
GPR123	0	genome.wustl.edu	36	10	134734535	134734535	+	Missense_Mutation	SNP	C	C	T	rs181856403		TCGA-AB-2993-03A-01D-0739-09	TCGA-AB-2993-11A-01D-0739-09	C	C	C	T	C	C	Verified	Valid	Somatic	Phase_IV	WXS	Hybrid_Capture_Illumina_Seq	1	dbGAP	Illumina HiSeq
GPR124	0	genome.wustl.edu	36	8	37816921	37816921	+	Missense_Mutation	SNP	C	C	T			TCGA-AB-2807-03D-01W-0755-09	TCGA-AB-2807-11D-01W-0755-09	C	C	C	T	C	C	Verified	Valid	Somatic	Phase_IV	WXS	Hybrid_Capture_Illumina_Seq	1	dbGAP	Illumina HiSeq
GPR125	0	genome.wustl.edu	36	4	21998925	21998925	+	Missense_Mutation	SNP	G	G	A			TCGA-AB-2820-03B-01W-0728-08	TCGA-AB-2820-11B-01W-0728-08	G	G	G	A	G	G	Verified	Valid	Somatic	Phase_IV	WXS	Hybrid_Capture_Illumina_Seq	1	dbGAP	Illumina HiSeq
GPR128	0	genome.wustl.edu	36	3	101856631	101856631	+	Missense_Mutation	SNP	G	G	A			TCGA-AB-2921-03A-01W-0755-09	TCGA-AB-2921-11A-01W-0755-09	G	G	G	A	G	G	Verified	Valid	Somatic	Phase_IV	WXS	Hybrid_Capture_Illumina_Seq	1	dbGAP	Illumina HiSeq
GPR183	0	genome.wustl.edu	36	13	98745388	98745388	+	Missense_Mutation	SNP	G	G	A			TCGA-AB-2993-03A-01D-0739-09	TCGA-AB-2993-11A-01D-0739-09	G	G	G	A	G	G	Verified	Valid	Somatic	Phase_IV	WXS	Hybrid_Capture_Illumina_Seq	1	dbGAP	Illumina HiSeq
GPR183	0	genome.wustl.edu	36	13	98745483	98745483	+	Silent	SNP	A	A	G			TCGA-AB-2888-03A-01W-0732-08	TCGA-AB-2888-11A-01W-0732-08	A	A	A	G	A	A	Verified	Valid	Somatic	Phase_IV	WXS	Hybrid_Capture_Illumina_Seq	1	dbGAP	Illumina HiSeq
GPR6	0	genome.wustl.edu	36	6	110407561	110407561	+	Missense_Mutation	SNP	G	G	A			TCGA-AB-2817-03B-01W-0728-08	TCGA-AB-2817-11B-01W-0728-08	G	G	G	A	G	G	Verified	Valid	Somatic	Phase_IV	WXS	Hybrid_Capture_Illumina_Seq	1	dbGAP	Illumina HiSeq
GPR78	0	genome.wustl.edu	36	4	8639798	8639798	+	Silent	SNP	G	G	A			TCGA-AB-2917-03A-01W-0732-08	TCGA-AB-2917-11A-01W-0732-08	G	G	G	A	G	G	Verified	Valid	Somatic	Phase_IV	WXS	Hybrid_Capture_Illumina_Seq	1	dbGAP	Illumina HiSeq
GPR88	0	genome.wustl.edu	36	1	100777515	100777515	+	Silent	SNP	C	C	A			TCGA-AB-2810-03B-01W-0728-08	TCGA-AB-2810-11B-01W-0728-08	C	C	C	A	C	C	Verified	Valid	Somatic	Phase_IV	WXS	Hybrid_Capture_Illumina_Seq	1	dbGAP	Illumina HiSeq
GPR98	0	genome.wustl.edu	36	5	89961074	89961074	+	Missense_Mutation	SNP	G	G	A			TCGA-AB-2977-03A-01D-0739-09	TCGA-AB-2977-11A-01D-0739-09	G	G	G	A	G	G	Verified	Valid	Somatic	Phase_IV	WXS	Hybrid_Capture_Illumina_Seq	1	dbGAP	Illumina HiSeq
GPRC5B	0	genome.wustl.edu	36	16	19790845	19790845	+	Missense_Mutation	SNP	G	G	A			TCGA-AB-2863-03D-01W-0755-09	TCGA-AB-2863-11D-01W-0755-09	G	G	G	A	G	G	Verified	Valid	Somatic	Phase_IV	WXS	Hybrid_Capture_Illumina_Seq	1	dbGAP	Illumina HiSeq
GPRC6A	0	genome.wustl.edu	36	6	117234348	117234348	+	Missense_Mutation	SNP	C	C	A			TCGA-AB-3009-03A-01D-0739-09	TCGA-AB-3009-11A-01D-0739-09	C	C	C	A	C	C	Verified	Valid	Somatic	Phase_IV	WXS	Hybrid_Capture_Illumina_Seq	1	dbGAP	Illumina HiSeq
GPX2	0	genome.wustl.edu	36	14	64476280	64476280	+	Missense_Mutation	SNP	G	G	C			TCGA-AB-2921-03A-01W-0755-09	TCGA-AB-2921-11A-01W-0755-09	G	G	G	C	G	G	Verified	Valid	Somatic	Phase_IV	WXS	Hybrid_Capture_Illumina_Seq	1	dbGAP	Illumina HiSeq
GRB10	0	genome.wustl.edu	36	7	50641535	50641535	+	Missense_Mutation	SNP	G	G	A			TCGA-AB-2914-03A-01W-0732-08	TCGA-AB-2914-11A-01W-0732-08	G	G	G	A	G	G	Verified	Valid	Somatic	Phase_IV	WXS	Hybrid_Capture_Illumina_Seq	1	dbGAP	Illumina HiSeq
GREB1	0	genome.wustl.edu	36	2	11658497	11658497	+	Silent	SNP	C	C	T			TCGA-AB-2900-03A-01W-0733-08	TCGA-AB-2900-11A-01W-0732-08	C	C	C	T	C	C	Verified	Valid	Somatic	Phase_IV	WXS	Hybrid_Capture_Illumina_Seq	1	dbGAP	Illumina HiSeq
GREM2	0	genome.wustl.edu	36	1	238723327	238723327	+	Missense_Mutation	SNP	G	G	T			TCGA-AB-2874-03A-01W-0732-08	TCGA-AB-2874-11A-01W-0732-08	G	G	G	T	G	G	Verified	Valid	Somatic	Phase_IV	WXS	Hybrid_Capture_Illumina_Seq	1	dbGAP	Illumina HiSeq
GRID1	0	genome.wustl.edu	36	10	87369739	87369739	+	Missense_Mutation	SNP	T	T	A			TCGA-AB-2822-03D-01W-0755-09	TCGA-AB-2822-11D-01W-0755-09	T	T	T	A	T	T	Verified	Valid	Somatic	Phase_IV	WXS	Hybrid_Capture_Illumina_Seq	1	dbGAP	Illumina HiSeq
GRID1	0	genome.wustl.edu	36	10	87397062	87397062	+	Nonsense_Mutation	SNP	G	G	T			TCGA-AB-2950-03A-01W-0733-08	TCGA-AB-2950-11A-01W-0732-08	G	G	G	T	G	G	Verified	Valid	Somatic	Phase_IV	WXS	Hybrid_Capture_Illumina_Seq	1	dbGAP	Illumina HiSeq
GRIK2	0	genome.wustl.edu	36	6	102176522	102176522	+	Missense_Mutation	SNP	A	A	G			TCGA-AB-2900-03A-01W-0733-08	TCGA-AB-2900-11A-01W-0732-08	A	A	A	G	A	A	Verified	Valid	Somatic	Phase_IV	WXS	Hybrid_Capture_Illumina_Seq	1	dbGAP	Illumina HiSeq
GRIK2	0	genome.wustl.edu	36	6	102618564	102618564	+	Missense_Mutation	SNP	C	C	T			TCGA-AB-3005-03A-01D-0739-09	TCGA-AB-3005-11A-01D-0739-09	C	C	C	T	C	C	Verified	Valid	Somatic	Phase_IV	WXS	Hybrid_Capture_Illumina_Seq	1	dbGAP	Illumina HiSeq
GRIK2	0	genome.wustl.edu	36	6	102622973	102622973	+	Missense_Mutation	SNP	G	G	A			TCGA-AB-2919-03A-01W-0745-08	TCGA-AB-2919-11A-01W-0745-08	G	G	G	A	G	G	Verified	Valid	Somatic	Phase_IV	WXS	Hybrid_Capture_Illumina_Seq	1	dbGAP	Illumina HiSeq
GRIK3	0	genome.wustl.edu	36	1	37080106	37080106	+	Missense_Mutation	SNP	G	G	A			TCGA-AB-2813-03B-01W-0728-08	TCGA-AB-2813-11B-01W-0728-08	G	G	G	A	G	G	Verified	Valid	Somatic	Phase_IV	WXS	Hybrid_Capture_Illumina_Seq	1	dbGAP	Illumina HiSeq
GRIK4	0	genome.wustl.edu	36	11	120207797	120207797	+	Missense_Mutation	SNP	C	C	T			TCGA-AB-2952-03A-01W-0733-08	TCGA-AB-2952-11A-01W-0732-08	C	C	C	T	C	C	Verified	Valid	Somatic	Phase_IV	WXS	Hybrid_Capture_Illumina_Seq	1	dbGAP	Illumina HiSeq
GRIK4	0	genome.wustl.edu	36	11	120338459	120338459	+	Missense_Mutation	SNP	G	G	A			TCGA-AB-2858-03D-01W-0755-09	TCGA-AB-2858-12A-01W-0755-09	G	G	G	A	G	G	Verified	Valid	Somatic	Phase_IV	WXS	Hybrid_Capture_Illumina_Seq	1	dbGAP	Illumina HiSeq
GRIP1	0	genome.wustl.edu	36	12	65124752	65124752	+	Silent	SNP	G	G	A			TCGA-AB-2967-03A-01D-0739-09	TCGA-AB-2967-11A-01D-0739-09	G	G	G	A	G	G	Verified	Valid	Somatic	Phase_IV	WXS	Hybrid_Capture_Illumina_Seq	1	dbGAP	Illumina HiSeq
GRM3	0	genome.wustl.edu	36	7	86253906	86253906	+	Missense_Mutation	SNP	G	G	A			TCGA-AB-2925-03A-01W-0732-08	TCGA-AB-2925-11A-01W-0732-08	G	G	G	A	G	G	Verified	Valid	Somatic	Phase_IV	WXS	Hybrid_Capture_Illumina_Seq	1	dbGAP	Illumina HiSeq
GRM3	0	genome.wustl.edu	36	7	86306304	86306304	+	Missense_Mutation	SNP	G	G	C			TCGA-AB-2908-03A-01W-0745-08	TCGA-AB-2908-11A-01W-0745-08	G	G	G	C	G	G	Verified	Valid	Somatic	Phase_IV	WXS	Hybrid_Capture_Illumina_Seq	1	dbGAP	Illumina HiSeq
GRM7	0	genome.wustl.edu	36	3	7478316	7478316	+	Silent	SNP	T	T	A			TCGA-AB-2802-03B-01W-0728-08	TCGA-AB-2802-11B-01W-0728-08	T	T	T	A	T	T	Verified	Valid	Somatic	Phase_IV	WXS	Hybrid_Capture_Illumina_Seq	1	dbGAP	Illumina HiSeq
GRM8	0	genome.wustl.edu	36	7	125960487	125960487	+	Missense_Mutation	SNP	G	G	A			TCGA-AB-3006-03A-01D-0739-09	TCGA-AB-3006-11A-01D-0739-09	G	G	G	A	G	G	Verified	Valid	Somatic	Phase_IV	WXS	Hybrid_Capture_Illumina_Seq	1	dbGAP	Illumina HiSeq
GRM8	0	genome.wustl.edu	36	7	125960615	125960615	+	Missense_Mutation	SNP	G	G	A			TCGA-AB-2974-03A-01D-0739-09	TCGA-AB-2974-11A-01D-0739-09	G	G	G	A	G	G	Verified	Valid	Somatic	Phase_IV	WXS	Hybrid_Capture_Illumina_Seq	1	dbGAP	Illumina HiSeq
GRWD1	0	genome.wustl.edu	36	19	53646208	53646208	+	Missense_Mutation	SNP	G	G	A			TCGA-AB-2861-03B-01W-0728-08	TCGA-AB-2861-11B-01W-0729-08	G	G	G	A	G	G	Verified	Valid	Somatic	Phase_IV	WXS	Hybrid_Capture_Illumina_Seq	1	dbGAP	Illumina HiSeq
GSTCD	0	genome.wustl.edu	36	4	106858234	106858234	+	Silent	SNP	G	G	A			TCGA-AB-2915-03A-01W-0745-08	TCGA-AB-2915-11A-01W-0745-08	G	G	G	A	G	G	Verified	Valid	Somatic	Phase_IV	WXS	Hybrid_Capture_Illumina_Seq	1	dbGAP	Illumina HiSeq
GSTK1	0	genome.wustl.edu	36	7	142670736	142670736	+	Missense_Mutation	SNP	C	C	A			TCGA-AB-2937-03A-01W-0732-08	TCGA-AB-2937-11A-01W-0732-08	C	C	C	A	C	C	Verified	Valid	Somatic	Phase_IV	WXS	Hybrid_Capture_Illumina_Seq	1	dbGAP	Illumina HiSeq
GSTK1	0	genome.wustl.edu	36	7	142670742	142670742	+	Missense_Mutation	SNP	C	C	T			TCGA-AB-2931-03A-01W-0745-08	TCGA-AB-2931-11A-01W-0745-08	C	C	C	T	C	C	Verified	Valid	Somatic	Phase_IV	WXS	Hybrid_Capture_Illumina_Seq	1	dbGAP	Illumina HiSeq
GSTM3	0	genome.wustl.edu	36	1	110082336	110082336	+	Missense_Mutation	SNP	C	C	A			TCGA-AB-2995-03A-01D-0739-09	TCGA-AB-2995-11A-01D-0739-09	C	C	C	A	C	C	Verified	Valid	Somatic	Phase_IV	WXS	Hybrid_Capture_Illumina_Seq	1	dbGAP	Illumina HiSeq
GTF3A	0	genome.wustl.edu	36	13	26906981	26906981	+	Missense_Mutation	SNP	G	G	A			TCGA-AB-3011-03A-01D-0739-09	TCGA-AB-3011-11A-01D-0739-09	G	G	G	A	G	G	Verified	Valid	Somatic	Phase_IV	WXS	Hybrid_Capture_Illumina_Seq	1	dbGAP	Illumina HiSeq
GUCA2A	0	genome.wustl.edu	36	1	42401777	42401777	+	Missense_Mutation	SNP	A	A	G			TCGA-AB-2988-03A-01D-0739-09	TCGA-AB-2988-11A-01D-0739-09	A	A	A	G	A	A	Verified	Valid	Somatic	Phase_IV	WXS	Hybrid_Capture_Illumina_Seq	1	dbGAP	Illumina HiSeq
GUCY2C	0	genome.wustl.edu	36	12	14689506	14689506	+	Missense_Mutation	SNP	T	T	A			TCGA-AB-2838-03A-01W-0726-08	TCGA-AB-2838-11A-01W-0727-08	T	T	T	A	T	T	Verified	Valid	Somatic	Phase_IV	WXS	Hybrid_Capture_Illumina_Seq	1	dbGAP	Illumina HiSeq
GUCY2D	0	genome.wustl.edu	36	17	7857964	7857964	+	Missense_Mutation	SNP	C	C	T			TCGA-AB-2895-03A-01W-0733-08	TCGA-AB-2895-11A-01W-0732-08	C	C	C	T	C	C	Verified	Valid	Somatic	Phase_IV	WXS	Hybrid_Capture_Illumina_Seq	1	dbGAP	Illumina HiSeq
GXYLT1	0	genome.wustl.edu	36	12	40799117	40799117	+	Silent	SNP	T	T	C			TCGA-AB-2812-03B-01W-0728-08	TCGA-AB-2812-11B-01W-0728-08	T	T	T	C	T	T	Verified	Valid	Somatic	Phase_IV	WXS	Hybrid_Capture_Illumina_Seq	1	dbGAP	Illumina HiSeq
GYG2	0	genome.wustl.edu	36	X	2803884	2803884	+	Missense_Mutation	SNP	G	G	A			TCGA-AB-2830-03B-01W-0728-08	TCGA-AB-2830-11B-01W-0728-08	G	G	G	A	G	G	Verified	Valid	Somatic	Phase_IV	WXS	Hybrid_Capture_Illumina_Seq	1	dbGAP	Illumina HiSeq
GZMB	0	genome.wustl.edu	36	14	24171052	24171052	+	Missense_Mutation	SNP	G	G	A			TCGA-AB-2959-03A-01W-0733-08	TCGA-AB-2959-11A-01W-0732-08	G	G	G	A	G	G	Verified	Valid	Somatic	Phase_IV	WXS	Hybrid_Capture_Illumina_Seq	1	dbGAP	Illumina HiSeq
HADH	0	genome.wustl.edu	36	4	109168302	109168302	+	Missense_Mutation	SNP	G	G	T			TCGA-AB-2900-03A-01W-0733-08	TCGA-AB-2900-11A-01W-0732-08	G	G	G	T	G	G	Verified	Valid	Somatic	Phase_IV	WXS	Hybrid_Capture_Illumina_Seq	1	dbGAP	Illumina HiSeq
HAO1	0	genome.wustl.edu	36	20	7814398	7814398	+	Silent	SNP	C	C	T			TCGA-AB-2882-03A-01W-0761-09	TCGA-AB-2882-11A-01W-0732-08	C	C	C	T	C	C	Verified	Valid	Somatic	Phase_IV	WXS	Hybrid_Capture_Illumina_Seq	1	dbGAP	Illumina HiSeq
HCFC1	0	genome.wustl.edu	36	X	152883350	152883350	+	Missense_Mutation	SNP	G	G	A			TCGA-AB-2966-03A-01D-0739-09	TCGA-AB-2966-11A-01D-0739-09	G	G	G	A	G	G	Verified	Valid	Somatic	Phase_IV	WXS	Hybrid_Capture_Illumina_Seq	1	dbGAP	Illumina HiSeq
HCLS1	0	genome.wustl.edu	36	3	122859868	122859868	+	Missense_Mutation	SNP	A	A	C			TCGA-AB-2863-03D-01W-0755-09	TCGA-AB-2863-11D-01W-0755-09	A	A	A	C	A	A	Verified	Valid	Somatic	Phase_IV	WXS	Hybrid_Capture_Illumina_Seq	1	dbGAP	Illumina HiSeq
HCN1	0	genome.wustl.edu	36	5	45297941	45297941	+	Missense_Mutation	SNP	G	G	T			TCGA-AB-2806-03B-01W-0728-08	TCGA-AB-2806-11B-01W-0728-08	G	G	G	T	G	G	Verified	Valid	Somatic	Phase_IV	WXS	Hybrid_Capture_Illumina_Seq	1	dbGAP	Illumina HiSeq
HCN4	0	genome.wustl.edu	36	15	71411572	71411572	+	Silent	SNP	G	G	A			TCGA-AB-2870-03A-01W-0732-08	TCGA-AB-2870-11A-01W-0732-08	G	G	G	A	G	G	Verified	Valid	Somatic	Phase_IV	WXS	Hybrid_Capture_Illumina_Seq	1	dbGAP	Illumina HiSeq
HDAC2	0	genome.wustl.edu	36	6	114381250	114381250	+	Missense_Mutation	SNP	C	C	T			TCGA-AB-2861-03B-01W-0728-08	TCGA-AB-2861-11B-01W-0729-08	C	C	C	T	C	C	Verified	Valid	Somatic	Phase_IV	WXS	Hybrid_Capture_Illumina_Seq	1	dbGAP	Illumina HiSeq
HDAC3	0	genome.wustl.edu	36	5	140989468	140989468	+	Missense_Mutation	SNP	T	T	C			TCGA-AB-2819-03B-01W-0728-08	TCGA-AB-2819-11B-01W-0728-08	T	T	T	C	T	T	Verified	Valid	Somatic	Phase_IV	WXS	Hybrid_Capture_Illumina_Seq	1	dbGAP	Illumina HiSeq
HDGF	0	genome.wustl.edu	36	1	154980220	154980220	+	Silent	SNP	C	C	T			TCGA-AB-2938-03A-01W-0732-08	TCGA-AB-2938-11A-01W-0732-08	C	C	C	T	C	C	Verified	Valid	Somatic	Phase_IV	WXS	Hybrid_Capture_Illumina_Seq	1	dbGAP	Illumina HiSeq
HEATR4	0	genome.wustl.edu	36	14	73059207	73059207	+	Missense_Mutation	SNP	C	C	T			TCGA-AB-2871-03A-01W-0732-08	TCGA-AB-2871-11A-01W-0732-08	C	C	C	T	C	C	Verified	Valid	Somatic	Phase_IV	WXS	Hybrid_Capture_Illumina_Seq	1	dbGAP	Illumina HiSeq
HEATR7B2	0	genome.wustl.edu	36	5	41094054	41094054	+	Missense_Mutation	SNP	G	G	T			TCGA-AB-2854-03B-01W-0728-08	TCGA-AB-2854-11B-01W-0729-08	G	G	G	T	G	G	Verified	Valid	Somatic	Phase_IV	WXS	Hybrid_Capture_Illumina_Seq	1	dbGAP	Illumina HiSeq
HECW1	0	genome.wustl.edu	36	7	43514204	43514204	+	Missense_Mutation	SNP	G	G	A			TCGA-AB-2862-03B-01W-0728-08	TCGA-AB-2862-11B-01W-0729-08	G	G	G	A	G	G	Verified	Valid	Somatic	Phase_IV	WXS	Hybrid_Capture_Illumina_Seq	1	dbGAP	Illumina HiSeq
HECW1	0	genome.wustl.edu	36	7	43558414	43558414	+	Silent	SNP	G	G	A			TCGA-AB-2901-03A-01W-0733-08	TCGA-AB-2901-11A-01W-0732-08	G	G	G	A	G	G	Verified	Valid	Somatic	Phase_IV	WXS	Hybrid_Capture_Illumina_Seq	1	dbGAP	Illumina HiSeq
HECW1	0	genome.wustl.edu	36	7	43567983	43567983	+	Missense_Mutation	SNP	C	C	T			TCGA-AB-2925-03A-01W-0732-08	TCGA-AB-2925-11A-01W-0732-08	C	C	C	T	C	C	Verified	Valid	Somatic	Phase_IV	WXS	Hybrid_Capture_Illumina_Seq	1	dbGAP	Illumina HiSeq
HELZ	0	genome.wustl.edu	36	17	62504938	62504938	+	Missense_Mutation	SNP	C	C	A			TCGA-AB-2939-03A-01W-0745-08	TCGA-AB-2939-11A-01W-0745-08	C	C	C	A	C	C	Verified	Valid	Somatic	Phase_IV	WXS	Hybrid_Capture_Illumina_Seq	1	dbGAP	Illumina HiSeq
HERC1	0	genome.wustl.edu	36	15	61753611	61753611	+	Missense_Mutation	SNP	C	C	T			TCGA-AB-2998-03A-01D-0739-09	TCGA-AB-2998-11A-01D-0739-09	C	C	C	T	C	C	Verified	Valid	Somatic	Phase_IV	WXS	Hybrid_Capture_Illumina_Seq	1	dbGAP	Illumina HiSeq
HERC2	0	genome.wustl.edu	36	15	26062848	26062848	+	Missense_Mutation	SNP	G	G	T			TCGA-AB-2935-03A-01W-0755-09	TCGA-AB-2935-11A-01W-0755-09	G	G	G	T	G	G	Verified	Valid	Somatic	Phase_IV	WXS	Hybrid_Capture_Illumina_Seq	1	dbGAP	Illumina HiSeq
HERC2P2	0	genome.wustl.edu	36	15	18902635	18902635	+	Missense_Mutation	SNP	G	G	C			TCGA-AB-2878-03A-01W-0732-08	TCGA-AB-2878-11A-01W-0732-08	G	G	G	C	G	G	Verified	Valid	Somatic	Phase_IV	WXS	Hybrid_Capture_Illumina_Seq	1	dbGAP	Illumina HiSeq
HERC2P4	0	genome.wustl.edu	36	16	32071067	32071067	+	RNA	SNP	G	G	A			TCGA-AB-2854-03B-01W-0728-08	TCGA-AB-2854-11B-01W-0729-08	G	G	G	A	G	G	Verified	Valid	Somatic	Phase_IV	WXS	Hybrid_Capture_Illumina_Seq	1	dbGAP	Illumina HiSeq
HIST1H3D	0	genome.wustl.edu	36	6	26305375	26305375	+	Nonsense_Mutation	SNP	T	T	A			TCGA-AB-2927-03A-01W-0755-09	TCGA-AB-2927-11A-01W-0755-09	T	T	T	A	T	T	Verified	Valid	Somatic	Phase_IV	WXS	Hybrid_Capture_Illumina_Seq	1	dbGAP	Illumina HiSeq
HIST3H3	0	genome.wustl.edu	36	1	226679386	226679386	+	Silent	SNP	C	C	T			TCGA-AB-2914-03A-01W-0732-08	TCGA-AB-2914-11A-01W-0732-08	C	C	C	T	C	C	Verified	Valid	Somatic	Phase_IV	WXS	Hybrid_Capture_Illumina_Seq	1	dbGAP	Illumina HiSeq
HIVEP1	0	genome.wustl.edu	36	6	12230515	12230515	+	Missense_Mutation	SNP	T	T	C			TCGA-AB-3001-03A-01D-0739-09	TCGA-AB-3001-11A-01D-0739-09	T	T	T	C	T	T	Verified	Valid	Somatic	Phase_IV	WXS	Hybrid_Capture_Illumina_Seq	1	dbGAP	Illumina HiSeq
HIVEP1	0	genome.wustl.edu	36	6	12233870	12233870	+	Silent	SNP	G	G	A			TCGA-AB-2929-03A-01W-0732-08	TCGA-AB-2929-11A-01W-0732-08	G	G	G	A	G	G	Verified	Valid	Somatic	Phase_IV	WXS	Hybrid_Capture_Illumina_Seq	1	dbGAP	Illumina HiSeq
HIVEP2	0	genome.wustl.edu	36	6	143135644	143135644	+	Missense_Mutation	SNP	C	C	T			TCGA-AB-2830-03B-01W-0728-08	TCGA-AB-2830-11B-01W-0728-08	C	C	C	T	C	C	Verified	Valid	Somatic	Phase_IV	WXS	Hybrid_Capture_Illumina_Seq	1	dbGAP	Illumina HiSeq
HJURP	0	genome.wustl.edu	36	2	234415280	234415280	+	Silent	SNP	G	G	A			TCGA-AB-3002-03A-01D-0739-09	TCGA-AB-3002-11A-01D-0739-09	G	G	G	A	G	G	Verified	Valid	Somatic	Phase_IV	WXS	Hybrid_Capture_Illumina_Seq	1	dbGAP	Illumina HiSeq
HK1	0	genome.wustl.edu	36	10	70828539	70828539	+	Missense_Mutation	SNP	G	G	A			TCGA-AB-2965-03A-01D-0739-09	TCGA-AB-2965-11A-01D-0739-09	G	G	G	A	G	G	Verified	Valid	Somatic	Phase_IV	WXS	Hybrid_Capture_Illumina_Seq	1	dbGAP	Illumina HiSeq
HKDC1	0	genome.wustl.edu	36	10	70687136	70687136	+	Silent	SNP	C	C	A			TCGA-AB-2985-03A-01D-0739-09	TCGA-AB-2985-11A-01D-0739-09	C	C	C	A	C	C	Verified	Valid	Somatic	Phase_IV	WXS	Hybrid_Capture_Illumina_Seq	1	dbGAP	Illumina HiSeq
HKR1	0	genome.wustl.edu	36	19	42546341	42546341	+	Missense_Mutation	SNP	G	G	A			TCGA-AB-2806-03B-01W-0728-08	TCGA-AB-2806-11B-01W-0728-08	G	G	G	A	G	G	Verified	Valid	Somatic	Phase_IV	WXS	Hybrid_Capture_Illumina_Seq	1	dbGAP	Illumina HiSeq
HLA-B	0	genome.wustl.edu	36	6	31432896	31432896	+	Missense_Mutation	SNP	G	G	C			TCGA-AB-2888-03A-01W-0732-08	TCGA-AB-2888-11A-01W-0732-08	G	G	G	C	G	G	Verified	Valid	Somatic	Phase_IV	WXS	Hybrid_Capture_Illumina_Seq	1	dbGAP	Illumina HiSeq
HLA-DRB1	0	genome.wustl.edu	36	6	32656522	32656522	+	Missense_Mutation	SNP	T	T	G			TCGA-AB-2813-03B-01W-0728-08	TCGA-AB-2813-11B-01W-0728-08	T	T	T	G	T	T	Verified	Valid	Somatic	Phase_IV	WXS	Hybrid_Capture_Illumina_Seq	1	dbGAP	Illumina HiSeq
HMCN1	0	genome.wustl.edu	36	1	184225244	184225244	+	Missense_Mutation	SNP	A	A	G			TCGA-AB-2972-03A-01D-0739-09	TCGA-AB-2972-11A-01D-0739-09	A	A	A	G	A	A	Verified	Valid	Somatic	Phase_IV	WXS	Hybrid_Capture_Illumina_Seq	1	dbGAP	Illumina HiSeq
HMCN1	0	genome.wustl.edu	36	1	184361396	184361396	+	Silent	SNP	G	G	A			TCGA-AB-3008-03A-01D-0739-09	TCGA-AB-3008-11A-01D-0739-09	G	G	G	A	G	G	Verified	Valid	Somatic	Phase_IV	WXS	Hybrid_Capture_Illumina_Seq	1	dbGAP	Illumina HiSeq
HNRNPK	0	genome.wustl.edu	36	9	85781728	85781729	+	Splice_Site	INS	-	-	T			TCGA-AB-2937-03A-01W-0732-08	TCGA-AB-2937-11A-01W-0732-08	-	-	-	T	-	-	Verified	Valid	Somatic	Phase_IV	WXS	Hybrid_Capture_Illumina_Seq	1	dbGAP	Illumina HiSeq
HNRNPK	0	genome.wustl.edu	36	9	85781729	85781730	+	Frame_Shift_Ins	INS	-	-	TA			TCGA-AB-2937-03A-01W-0732-08	TCGA-AB-2937-11A-01W-0732-08	-	-	-	TA	-	-	Verified	Valid	Somatic	Phase_IV	WXS	Hybrid_Capture_Illumina_Seq	1	dbGAP	Illumina HiSeq
HNRNPK	0	genome.wustl.edu	36	9	85781739	85781740	+	Frame_Shift_Del	DEL	GA	GA	-			TCGA-AB-2859-03B-01W-0728-08	TCGA-AB-2859-11B-01W-0729-08	GA	GA	GA	-	GA	GA	Verified	Valid	Somatic	Phase_IV	WXS	Hybrid_Capture_Illumina_Seq	1	dbGAP	Illumina HiSeq
HNRNPUL1	0	genome.wustl.edu	36	19	46478923	46478923	+	Missense_Mutation	SNP	C	C	T			TCGA-AB-2989-03A-01D-0739-09	TCGA-AB-2989-11A-01D-0739-09	C	C	C	T	C	C	Verified	Valid	Somatic	Phase_IV	WXS	Hybrid_Capture_Illumina_Seq	1	dbGAP	Illumina HiSeq
HOOK3	0	genome.wustl.edu	36	8	42942444	42942444	+	Missense_Mutation	SNP	C	C	G			TCGA-AB-2978-03A-01D-0739-09	TCGA-AB-2978-11A-01D-0739-09	C	C	C	G	C	C	Verified	Valid	Somatic	Phase_IV	WXS	Hybrid_Capture_Illumina_Seq	1	dbGAP	Illumina HiSeq
HPS5	0	genome.wustl.edu	36	11	18271034	18271034	+	Missense_Mutation	SNP	G	G	A			TCGA-AB-2818-03B-01W-0728-08	TCGA-AB-2818-11B-01W-0728-08	G	G	G	A	G	G	Verified	Valid	Somatic	Phase_IV	WXS	Hybrid_Capture_Illumina_Seq	1	dbGAP	Illumina HiSeq
HS3ST1	0	genome.wustl.edu	36	4	11010116	11010116	+	Silent	SNP	C	C	T			TCGA-AB-2860-03B-01W-0728-08	TCGA-AB-2860-11B-01W-0729-08	C	C	C	T	C	C	Verified	Valid	Somatic	Phase_IV	WXS	Hybrid_Capture_Illumina_Seq	1	dbGAP	Illumina HiSeq
HSD17B1	0	genome.wustl.edu	36	17	37960014	37960014	+	Missense_Mutation	SNP	A	A	G			TCGA-AB-2913-03A-01W-0732-08	TCGA-AB-2913-11A-01W-0732-08	A	A	A	G	A	A	Verified	Valid	Somatic	Phase_IV	WXS	Hybrid_Capture_Illumina_Seq	1	dbGAP	Illumina HiSeq
HSD17B7P2	0	genome.wustl.edu	36	10	38685318	38685318	+	RNA	SNP	C	C	T			TCGA-AB-2862-03B-01W-0728-08	TCGA-AB-2862-11B-01W-0729-08	C	C	C	T	C	C	Verified	Valid	Somatic	Phase_IV	WXS	Hybrid_Capture_Illumina_Seq	1	dbGAP	Illumina HiSeq
HSD3B1	0	genome.wustl.edu	36	1	119855801	119855801	+	Missense_Mutation	SNP	G	G	A			TCGA-AB-2814-03D-01W-0755-09	TCGA-AB-2814-11D-01W-0755-09	G	G	G	A	G	G	Verified	Valid	Somatic	Phase_IV	WXS	Hybrid_Capture_Illumina_Seq	1	dbGAP	Illumina HiSeq
HSP90B3P	0	genome.wustl.edu	36	1	91880656	91880656	+	Silent	SNP	C	C	T			TCGA-AB-2853-03D-01W-0755-09	TCGA-AB-2853-11D-01W-0755-09	C	C	C	T	C	C	Verified	Valid	Somatic	Phase_IV	WXS	Hybrid_Capture_Illumina_Seq	1	dbGAP	Illumina HiSeq
HSP90B3P	0	genome.wustl.edu	36	1	91881176	91881176	+	Silent	SNP	T	T	C			TCGA-AB-2999-03A-01D-0739-09	TCGA-AB-2999-11A-01D-0739-09	T	T	T	C	T	T	Verified	Valid	Somatic	Phase_IV	WXS	Hybrid_Capture_Illumina_Seq	1	dbGAP	Illumina HiSeq
HSPA13	0	genome.wustl.edu	36	21	14667840	14667840	+	Missense_Mutation	SNP	T	T	C			TCGA-AB-2829-03B-01W-0728-08	TCGA-AB-2829-11B-01W-0728-08	T	T	T	C	T	T	Verified	Valid	Somatic	Phase_IV	WXS	Hybrid_Capture_Illumina_Seq	1	dbGAP	Illumina HiSeq
HSPA4	0	genome.wustl.edu	36	5	132459795	132459795	+	Nonsense_Mutation	SNP	T	T	A			TCGA-AB-2835-03B-01W-0728-08	TCGA-AB-2835-11B-01W-0729-08	T	T	T	A	T	T	Verified	Valid	Somatic	Phase_IV	WXS	Hybrid_Capture_Illumina_Seq	1	dbGAP	Illumina HiSeq
HSPB7	0	genome.wustl.edu	36	1	16214717	16214717	+	Missense_Mutation	SNP	C	C	T			TCGA-AB-2931-03A-01W-0745-08	TCGA-AB-2931-11A-01W-0745-08	C	C	C	T	C	C	Verified	Valid	Somatic	Phase_IV	WXS	Hybrid_Capture_Illumina_Seq	1	dbGAP	Illumina HiSeq
HSPG2	0	genome.wustl.edu	36	1	22051263	22051263	+	Missense_Mutation	SNP	C	C	T			TCGA-AB-2819-03B-01W-0728-08	TCGA-AB-2819-11B-01W-0728-08	C	C	C	T	C	C	Verified	Valid	Somatic	Phase_IV	WXS	Hybrid_Capture_Illumina_Seq	1	dbGAP	Illumina HiSeq
HTR5A	0	genome.wustl.edu	36	7	154493826	154493826	+	Missense_Mutation	SNP	C	C	G			TCGA-AB-2999-03A-01D-0739-09	TCGA-AB-2999-11A-01D-0739-09	C	C	C	G	C	C	Verified	Valid	Somatic	Phase_IV	WXS	Hybrid_Capture_Illumina_Seq	1	dbGAP	Illumina HiSeq
HYAL4	0	genome.wustl.edu	36	7	123296322	123296322	+	Missense_Mutation	SNP	C	C	G			TCGA-AB-2819-03B-01W-0728-08	TCGA-AB-2819-11B-01W-0728-08	C	C	C	G	C	C	Verified	Valid	Somatic	Phase_IV	WXS	Hybrid_Capture_Illumina_Seq	1	dbGAP	Illumina HiSeq
HYDIN	0	genome.wustl.edu	36	16	69431528	69431528	+	Missense_Mutation	SNP	G	G	A			TCGA-AB-2967-03A-01D-0739-09	TCGA-AB-2967-11A-01D-0739-09	G	G	G	A	G	G	Verified	Valid	Somatic	Phase_IV	WXS	Hybrid_Capture_Illumina_Seq	1	dbGAP	Illumina HiSeq
HYDIN	0	genome.wustl.edu	36	16	69535291	69535291	+	Silent	SNP	G	G	A			TCGA-AB-2994-03A-01D-0739-09	TCGA-AB-2994-11A-01D-0739-09	G	G	G	A	G	G	Verified	Valid	Somatic	Phase_IV	WXS	Hybrid_Capture_Illumina_Seq	1	dbGAP	Illumina HiSeq
IDH1	0	genome.wustl.edu	36	2	208821357	208821357	+	Missense_Mutation	SNP	C	C	T	rs121913500		TCGA-AB-2802-03B-01W-0728-08	TCGA-AB-2802-11B-01W-0728-08	C	C	C	T	C	C	Verified	Valid	Somatic	Phase_IV	WXS	Hybrid_Capture_Illumina_Seq	1	dbGAP	Illumina HiSeq
IDH1	0	genome.wustl.edu	36	2	208821357	208821357	+	Missense_Mutation	SNP	C	C	T	rs121913500		TCGA-AB-2884-03A-01W-0732-08	TCGA-AB-2884-11A-01W-0732-08	C	C	C	T	C	C	Verified	Valid	Somatic	Phase_IV	WXS	Hybrid_Capture_Illumina_Seq	1	dbGAP	Illumina HiSeq
IDH1	0	genome.wustl.edu	36	2	208821357	208821357	+	Missense_Mutation	SNP	C	C	T	rs121913500		TCGA-AB-2945-03A-01W-0733-08	TCGA-AB-2945-11A-01W-0732-08	C	C	C	T	C	C	Verified	Valid	Somatic	Phase_IV	WXS	Hybrid_Capture_Illumina_Seq	1	dbGAP	Illumina HiSeq
IDH1	0	genome.wustl.edu	36	2	208821357	208821357	+	Missense_Mutation	SNP	C	C	T	rs121913500		TCGA-AB-2949-03A-01W-0733-08	TCGA-AB-2949-11A-01W-0732-08	C	C	C	T	C	C	Verified	Valid	Somatic	Phase_IV	WXS	Hybrid_Capture_Illumina_Seq	1	dbGAP	Illumina HiSeq
IDH1	0	genome.wustl.edu	36	2	208821357	208821357	+	Missense_Mutation	SNP	C	C	T	rs121913500		TCGA-AB-2969-03A-01D-0739-09	TCGA-AB-2969-11A-01D-0739-09	C	C	C	T	C	C	Verified	Valid	Somatic	Phase_IV	WXS	Hybrid_Capture_Illumina_Seq	1	dbGAP	Illumina HiSeq
IDH1	0	genome.wustl.edu	36	2	208821358	208821358	+	Missense_Mutation	SNP	G	G	A	rs121913499		TCGA-AB-2821-03B-01W-0728-08	TCGA-AB-2821-11B-01W-0728-08	G	G	G	A	G	G	Verified	Valid	Somatic	Phase_IV	WXS	Hybrid_Capture_Illumina_Seq	1	dbGAP	Illumina HiSeq
IDH1	0	genome.wustl.edu	36	2	208821358	208821358	+	Missense_Mutation	SNP	G	G	A	rs121913499		TCGA-AB-2822-03D-01W-0755-09	TCGA-AB-2822-11D-01W-0755-09	G	G	G	A	G	G	Verified	Valid	Somatic	Phase_IV	WXS	Hybrid_Capture_Illumina_Seq	1	dbGAP	Illumina HiSeq
IDH1	0	genome.wustl.edu	36	2	208821358	208821358	+	Missense_Mutation	SNP	G	G	A	rs121913499		TCGA-AB-2863-03D-01W-0755-09	TCGA-AB-2863-11D-01W-0755-09	G	G	G	A	G	G	Verified	Valid	Somatic	Phase_IV	WXS	Hybrid_Capture_Illumina_Seq	1	dbGAP	Illumina HiSeq
IDH1	0	genome.wustl.edu	36	2	208821358	208821358	+	Missense_Mutation	SNP	G	G	A	rs121913499		TCGA-AB-2867-03B-01W-0728-08	TCGA-AB-2867-11B-01W-0729-08	G	G	G	A	G	G	Verified	Valid	Somatic	Phase_IV	WXS	Hybrid_Capture_Illumina_Seq	1	dbGAP	Illumina HiSeq
IDH1	0	genome.wustl.edu	36	2	208821358	208821358	+	Missense_Mutation	SNP	G	G	A	rs121913499		TCGA-AB-2887-03A-01W-0732-08	TCGA-AB-2887-11A-01W-0732-08	G	G	G	A	G	G	Verified	Valid	Somatic	Phase_IV	WXS	Hybrid_Capture_Illumina_Seq	1	dbGAP	Illumina HiSeq
IDH1	0	genome.wustl.edu	36	2	208821358	208821358	+	Missense_Mutation	SNP	G	G	A	rs121913499		TCGA-AB-2901-03A-01W-0733-08	TCGA-AB-2901-11A-01W-0732-08	G	G	G	A	G	G	Verified	Valid	Somatic	Phase_IV	WXS	Hybrid_Capture_Illumina_Seq	1	dbGAP	Illumina HiSeq
IDH1	0	genome.wustl.edu	36	2	208821358	208821358	+	Missense_Mutation	SNP	G	G	A	rs121913499		TCGA-AB-2919-03A-01W-0745-08	TCGA-AB-2919-11A-01W-0745-08	G	G	G	A	G	G	Verified	Valid	Somatic	Phase_IV	WXS	Hybrid_Capture_Illumina_Seq	1	dbGAP	Illumina HiSeq
IDH1	0	genome.wustl.edu	36	2	208821358	208821358	+	Missense_Mutation	SNP	G	G	A	rs121913499		TCGA-AB-2926-03A-01W-0732-08	TCGA-AB-2926-11A-01W-0761-09	G	G	G	A	G	G	Verified	Valid	Somatic	Phase_IV	WXS	Hybrid_Capture_Illumina_Seq	1	dbGAP	Illumina HiSeq
IDH1	0	genome.wustl.edu	36	2	208821358	208821358	+	Missense_Mutation	SNP	G	G	A	rs121913499		TCGA-AB-2928-03A-01W-0745-08	TCGA-AB-2928-11A-01W-0745-08	G	G	G	A	G	G	Verified	Valid	Somatic	Phase_IV	WXS	Hybrid_Capture_Illumina_Seq	1	dbGAP	Illumina HiSeq
IDH1	0	genome.wustl.edu	36	2	208821358	208821358	+	Missense_Mutation	SNP	G	G	A	rs121913499		TCGA-AB-2977-03A-01D-0739-09	TCGA-AB-2977-11A-01D-0739-09	G	G	G	A	G	G	Verified	Valid	Somatic	Phase_IV	WXS	Hybrid_Capture_Illumina_Seq	1	dbGAP	Illumina HiSeq
IDH1	0	genome.wustl.edu	36	2	208821358	208821358	+	Missense_Mutation	SNP	G	G	A	rs121913499		TCGA-AB-2984-03A-01D-0739-09	TCGA-AB-2984-11A-01D-0739-09	G	G	G	A	G	G	Verified	Valid	Somatic	Phase_IV	WXS	Hybrid_Capture_Illumina_Seq	1	dbGAP	Illumina HiSeq
IDH1	0	genome.wustl.edu	36	2	208821358	208821358	+	Missense_Mutation	SNP	G	G	C	rs121913499		TCGA-AB-2990-03A-01D-0739-09	TCGA-AB-2990-11A-01D-0739-09	G	G	G	C	G	G	Verified	Valid	Somatic	Phase_IV	WXS	Hybrid_Capture_Illumina_Seq	1	dbGAP	Illumina HiSeq
IDH1	0	genome.wustl.edu	36	2	208821358	208821358	+	Missense_Mutation	SNP	G	G	A	rs121913499		TCGA-AB-2992-03A-01D-0739-09	TCGA-AB-2992-11A-01D-0739-09	G	G	G	A	G	G	Verified	Valid	Somatic	Phase_IV	WXS	Hybrid_Capture_Illumina_Seq	1	dbGAP	Illumina HiSeq
IDH1	0	genome.wustl.edu	36	2	208821358	208821358	+	Missense_Mutation	SNP	G	G	T	rs121913499		TCGA-AB-3011-03A-01D-0739-09	TCGA-AB-3011-11A-01D-0739-09	G	G	G	T	G	G	Verified	Valid	Somatic	Phase_IV	WXS	Hybrid_Capture_Illumina_Seq	1	dbGAP	Illumina HiSeq
IDH2	0	genome.wustl.edu	36	15	88432842	88432842	+	Missense_Mutation	SNP	C	C	T	rs121913503		TCGA-AB-2821-03B-01W-0728-08	TCGA-AB-2821-11B-01W-0728-08	C	C	C	T	C	C	Verified	Valid	Somatic	Phase_IV	WXS	Hybrid_Capture_Illumina_Seq	1	dbGAP	Illumina HiSeq
IDH2	0	genome.wustl.edu	36	15	88432842	88432842	+	Missense_Mutation	SNP	C	C	T	rs121913503		TCGA-AB-2864-03D-01W-0755-09	TCGA-AB-2864-11D-01W-0755-09	C	C	C	T	C	C	Verified	Valid	Somatic	Phase_IV	WXS	Hybrid_Capture_Illumina_Seq	1	dbGAP	Illumina HiSeq
IDH2	0	genome.wustl.edu	36	15	88432842	88432842	+	Missense_Mutation	SNP	C	C	T	rs121913503		TCGA-AB-2898-03A-01W-0733-08	TCGA-AB-2898-11A-01W-0732-08	C	C	C	T	C	C	Verified	Valid	Somatic	Phase_IV	WXS	Hybrid_Capture_Illumina_Seq	1	dbGAP	Illumina HiSeq
IDH2	0	genome.wustl.edu	36	15	88432938	88432938	+	Missense_Mutation	SNP	C	C	T	rs121913502		TCGA-AB-2805-03B-01W-0728-08	TCGA-AB-2805-11B-01W-0728-08	C	C	C	T	C	C	Verified	Valid	Somatic	Phase_IV	WXS	Hybrid_Capture_Illumina_Seq	1	dbGAP	Illumina HiSeq
IDH2	0	genome.wustl.edu	36	15	88432938	88432938	+	Missense_Mutation	SNP	C	C	T	rs121913502		TCGA-AB-2807-03D-01W-0755-09	TCGA-AB-2807-11D-01W-0755-09	C	C	C	T	C	C	Verified	Valid	Somatic	Phase_IV	WXS	Hybrid_Capture_Illumina_Seq	1	dbGAP	Illumina HiSeq
IDH2	0	genome.wustl.edu	36	15	88432938	88432938	+	Missense_Mutation	SNP	C	C	T	rs121913502		TCGA-AB-2810-03B-01W-0728-08	TCGA-AB-2810-11B-01W-0728-08	C	C	C	T	C	C	Verified	Valid	Somatic	Phase_IV	WXS	Hybrid_Capture_Illumina_Seq	1	dbGAP	Illumina HiSeq
IDH2	0	genome.wustl.edu	36	15	88432938	88432938	+	Missense_Mutation	SNP	C	C	T	rs121913502		TCGA-AB-2826-03B-01W-0728-08	TCGA-AB-2826-11B-01W-0728-08	C	C	C	T	C	C	Verified	Valid	Somatic	Phase_IV	WXS	Hybrid_Capture_Illumina_Seq	1	dbGAP	Illumina HiSeq
IDH2	0	genome.wustl.edu	36	15	88432938	88432938	+	Missense_Mutation	SNP	C	C	T	rs121913502		TCGA-AB-2850-03B-01W-0728-08	TCGA-AB-2850-11B-01W-0729-08	C	C	C	T	C	C	Verified	Valid	Somatic	Phase_IV	WXS	Hybrid_Capture_Illumina_Seq	1	dbGAP	Illumina HiSeq
IDH2	0	genome.wustl.edu	36	15	88432938	88432938	+	Missense_Mutation	SNP	C	C	T	rs121913502		TCGA-AB-2866-03B-01W-0728-08	TCGA-AB-2866-11B-01W-0729-08	C	C	C	T	C	C	Verified	Valid	Somatic	Phase_IV	WXS	Hybrid_Capture_Illumina_Seq	1	dbGAP	Illumina HiSeq
IDH2	0	genome.wustl.edu	36	15	88432938	88432938	+	Missense_Mutation	SNP	C	C	T	rs121913502		TCGA-AB-2874-03A-01W-0732-08	TCGA-AB-2874-11A-01W-0732-08	C	C	C	T	C	C	Verified	Valid	Somatic	Phase_IV	WXS	Hybrid_Capture_Illumina_Seq	1	dbGAP	Illumina HiSeq
IDH2	0	genome.wustl.edu	36	15	88432938	88432938	+	Missense_Mutation	SNP	C	C	T	rs121913502		TCGA-AB-2877-03A-01W-0732-08	TCGA-AB-2877-11A-01W-0732-08	C	C	C	T	C	C	Verified	Valid	Somatic	Phase_IV	WXS	Hybrid_Capture_Illumina_Seq	1	dbGAP	Illumina HiSeq
IDH2	0	genome.wustl.edu	36	15	88432938	88432938	+	Missense_Mutation	SNP	C	C	T	rs121913502		TCGA-AB-2891-03A-01W-0733-08	TCGA-AB-2891-11A-01W-0732-08	C	C	C	T	C	C	Verified	Valid	Somatic	Phase_IV	WXS	Hybrid_Capture_Illumina_Seq	1	dbGAP	Illumina HiSeq
IDH2	0	genome.wustl.edu	36	15	88432938	88432938	+	Missense_Mutation	SNP	C	C	T	rs121913502		TCGA-AB-2907-03A-01D-0739-09	TCGA-AB-2907-11A-01D-0739-09	C	C	C	T	C	C	Verified	Valid	Somatic	Phase_IV	WXS	Hybrid_Capture_Illumina_Seq	1	dbGAP	Illumina HiSeq
IDH2	0	genome.wustl.edu	36	15	88432938	88432938	+	Missense_Mutation	SNP	C	C	T	rs121913502		TCGA-AB-2934-03A-01W-0755-09	TCGA-AB-2934-11A-01W-0755-09	C	C	C	T	C	C	Verified	Valid	Somatic	Phase_IV	WXS	Hybrid_Capture_Illumina_Seq	1	dbGAP	Illumina HiSeq
IDH2	0	genome.wustl.edu	36	15	88432938	88432938	+	Missense_Mutation	SNP	C	C	T	rs121913502		TCGA-AB-2936-03A-01W-0745-08	TCGA-AB-2936-11A-01W-0745-08	C	C	C	T	C	C	Verified	Valid	Somatic	Phase_IV	WXS	Hybrid_Capture_Illumina_Seq	1	dbGAP	Illumina HiSeq
IDH2	0	genome.wustl.edu	36	15	88432938	88432938	+	Missense_Mutation	SNP	C	C	T	rs121913502		TCGA-AB-2948-03A-01W-0755-09	TCGA-AB-2948-11A-01W-0755-09	C	C	C	T	C	C	Verified	Valid	Somatic	Phase_IV	WXS	Hybrid_Capture_Illumina_Seq	1	dbGAP	Illumina HiSeq
IDH2	0	genome.wustl.edu	36	15	88432938	88432938	+	Missense_Mutation	SNP	C	C	T	rs121913502		TCGA-AB-2959-03A-01W-0733-08	TCGA-AB-2959-11A-01W-0732-08	C	C	C	T	C	C	Verified	Valid	Somatic	Phase_IV	WXS	Hybrid_Capture_Illumina_Seq	1	dbGAP	Illumina HiSeq
IDH2	0	genome.wustl.edu	36	15	88432938	88432938	+	Missense_Mutation	SNP	C	C	T	rs121913502		TCGA-AB-2966-03A-01D-0739-09	TCGA-AB-2966-11A-01D-0739-09	C	C	C	T	C	C	Verified	Valid	Somatic	Phase_IV	WXS	Hybrid_Capture_Illumina_Seq	1	dbGAP	Illumina HiSeq
IDH2	0	genome.wustl.edu	36	15	88432938	88432938	+	Missense_Mutation	SNP	C	C	T	rs121913502		TCGA-AB-2973-03A-01D-0739-09	TCGA-AB-2973-11A-01D-0739-09	C	C	C	T	C	C	Verified	Valid	Somatic	Phase_IV	WXS	Hybrid_Capture_Illumina_Seq	1	dbGAP	Illumina HiSeq
IDH2	0	genome.wustl.edu	36	15	88432938	88432938	+	Missense_Mutation	SNP	C	C	A	rs121913502		TCGA-AB-3002-03A-01D-0739-09	TCGA-AB-3002-11A-01D-0739-09	C	C	C	A	C	C	Verified	Valid	Somatic	Phase_IV	WXS	Hybrid_Capture_Illumina_Seq	1	dbGAP	Illumina HiSeq
IFI44	0	genome.wustl.edu	36	1	78897616	78897616	+	Missense_Mutation	SNP	A	A	T			TCGA-AB-2884-03A-01W-0732-08	TCGA-AB-2884-11A-01W-0732-08	A	A	A	T	A	A	Verified	Valid	Somatic	Phase_IV	WXS	Hybrid_Capture_Illumina_Seq	1	dbGAP	Illumina HiSeq
IGHE	0	genome.wustl.edu	36	14	105138389	105138389	+	Missense_Mutation	SNP	G	G	A			TCGA-AB-2966-03A-01D-0739-09	TCGA-AB-2966-11A-01D-0739-09	G	G	G	A	G	G	Verified	Valid	Somatic	Phase_IV	WXS	Hybrid_Capture_Illumina_Seq	1	dbGAP	Illumina HiSeq
IGHG3	0	genome.wustl.edu	36	14	105305233	105305233	+	Silent	SNP	A	A	G			TCGA-AB-2858-03D-01W-0755-09	TCGA-AB-2858-12A-01W-0755-09	A	A	A	G	A	A	Verified	Valid	Somatic	Phase_IV	WXS	Hybrid_Capture_Illumina_Seq	1	dbGAP	Illumina HiSeq
IGHG3	0	genome.wustl.edu	36	14	105305265	105305265	+	Nonsense_Mutation	SNP	G	G	A			TCGA-AB-2911-03A-01W-0732-08	TCGA-AB-2911-11A-01W-0732-08	G	G	G	A	G	G	Verified	Valid	Somatic	Phase_IV	WXS	Hybrid_Capture_Illumina_Seq	1	dbGAP	Illumina HiSeq
IGHMBP2	0	genome.wustl.edu	36	11	68460886	68460886	+	Nonsense_Mutation	SNP	C	C	T			TCGA-AB-3005-03A-01D-0739-09	TCGA-AB-3005-11A-01D-0739-09	C	C	C	T	C	C	Verified	Valid	Somatic	Phase_IV	WXS	Hybrid_Capture_Illumina_Seq	1	dbGAP	Illumina HiSeq
IGLV3-22	0	genome.wustl.edu	36	22	21377140	21377140	+	Missense_Mutation	SNP	C	C	G			TCGA-AB-2923-03A-01W-0745-08	TCGA-AB-2923-11A-01W-0745-08	C	C	C	G	C	C	Verified	Valid	Somatic	Phase_IV	WXS	Hybrid_Capture_Illumina_Seq	1	dbGAP	Illumina HiSeq
IGLV3-27	0	genome.wustl.edu	36	22	21341172	21341172	+	Nonsense_Mutation	SNP	C	C	T			TCGA-AB-2919-03A-01W-0745-08	TCGA-AB-2919-11A-01W-0745-08	C	C	C	T	C	C	Verified	Valid	Somatic	Phase_IV	WXS	Hybrid_Capture_Illumina_Seq	1	dbGAP	Illumina HiSeq
IGSF21	0	genome.wustl.edu	36	1	18534084	18534084	+	Silent	SNP	C	C	T			TCGA-AB-2996-03A-01D-0739-09	TCGA-AB-2996-11A-01D-0739-09	C	C	C	T	C	C	Verified	Valid	Somatic	Phase_IV	WXS	Hybrid_Capture_Illumina_Seq	1	dbGAP	Illumina HiSeq
IGSF5	0	genome.wustl.edu	36	21	40064940	40064940	+	Missense_Mutation	SNP	G	G	A			TCGA-AB-2839-03B-01W-0728-08	TCGA-AB-2839-11B-01W-0729-08	G	G	G	A	G	G	Verified	Valid	Somatic	Phase_IV	WXS	Hybrid_Capture_Illumina_Seq	1	dbGAP	Illumina HiSeq
IGSF9B	0	genome.wustl.edu	36	11	133319468	133319468	+	Missense_Mutation	SNP	C	C	T			TCGA-AB-2877-03A-01W-0732-08	TCGA-AB-2877-11A-01W-0732-08	C	C	C	T	C	C	Verified	Valid	Somatic	Phase_IV	WXS	Hybrid_Capture_Illumina_Seq	1	dbGAP	Illumina HiSeq
IKZF1	0	genome.wustl.edu	36	7	50411953	50411953	+	Missense_Mutation	SNP	A	A	G			TCGA-AB-2906-03A-01D-0739-09	TCGA-AB-2906-11A-01D-0739-09	A	A	A	G	A	A	Verified	Valid	Somatic	Phase_IV	WXS	Hybrid_Capture_Illumina_Seq	1	dbGAP	Illumina HiSeq
IKZF3	0	genome.wustl.edu	36	17	35175680	35175680	+	Silent	SNP	G	G	A			TCGA-AB-2908-03A-01W-0745-08	TCGA-AB-2908-11A-01W-0745-08	G	G	G	A	G	G	Verified	Valid	Somatic	Phase_IV	WXS	Hybrid_Capture_Illumina_Seq	1	dbGAP	Illumina HiSeq
IKZF4	0	genome.wustl.edu	36	12	54703753	54703753	+	Missense_Mutation	SNP	C	C	T			TCGA-AB-2836-03B-01W-0728-08	TCGA-AB-2836-11B-01W-0729-08	C	C	C	T	C	C	Verified	Valid	Somatic	Phase_IV	WXS	Hybrid_Capture_Illumina_Seq	1	dbGAP	Illumina HiSeq
IKZF4	0	genome.wustl.edu	36	12	54706920	54706920	+	Silent	SNP	C	C	T			TCGA-AB-2899-03A-01W-0733-08	TCGA-AB-2899-11A-01W-0732-08	C	C	C	T	C	C	Verified	Valid	Somatic	Phase_IV	WXS	Hybrid_Capture_Illumina_Seq	1	dbGAP	Illumina HiSeq
IL17RD	0	genome.wustl.edu	36	3	57106759	57106759	+	Nonsense_Mutation	SNP	G	G	C			TCGA-AB-2906-03A-01D-0739-09	TCGA-AB-2906-11A-01D-0739-09	G	G	G	C	G	G	Verified	Valid	Somatic	Phase_IV	WXS	Hybrid_Capture_Illumina_Seq	1	dbGAP	Illumina HiSeq
IL1R1	0	genome.wustl.edu	36	2	102159637	102159637	+	Missense_Mutation	SNP	G	G	A			TCGA-AB-2905-03A-01D-0739-09	TCGA-AB-2905-11A-01D-0739-09	G	G	G	A	G	G	Verified	Valid	Somatic	Phase_IV	WXS	Hybrid_Capture_Illumina_Seq	1	dbGAP	Illumina HiSeq
IL1RL2	0	genome.wustl.edu	36	2	102222123	102222123	+	Missense_Mutation	SNP	C	C	T			TCGA-AB-2820-03B-01W-0728-08	TCGA-AB-2820-11B-01W-0728-08	C	C	C	T	C	C	Verified	Valid	Somatic	Phase_IV	WXS	Hybrid_Capture_Illumina_Seq	1	dbGAP	Illumina HiSeq
IL32	0	genome.wustl.edu	36	16	3059298	3059299	+	Frame_Shift_Ins	INS	-	-	G	rs71818662		TCGA-AB-2939-03A-01W-0745-08	TCGA-AB-2939-11A-01W-0745-08	-	-	-	G	-	-	Verified	Valid	Somatic	Phase_IV	WXS	Hybrid_Capture_Illumina_Seq	1	dbGAP	Illumina HiSeq
ILDR1	0	genome.wustl.edu	36	3	123195313	123195313	+	Missense_Mutation	SNP	C	C	T			TCGA-AB-2877-03A-01W-0732-08	TCGA-AB-2877-11A-01W-0732-08	C	C	C	T	C	C	Verified	Valid	Somatic	Phase_IV	WXS	Hybrid_Capture_Illumina_Seq	1	dbGAP	Illumina HiSeq
ILDR1	0	genome.wustl.edu	36	3	123208591	123208591	+	Missense_Mutation	SNP	C	C	T			TCGA-AB-2912-03A-01W-0732-08	TCGA-AB-2912-11A-01W-0761-09	C	C	C	T	C	C	Verified	Valid	Somatic	Phase_IV	WXS	Hybrid_Capture_Illumina_Seq	1	dbGAP	Illumina HiSeq
IMMP2L	0	genome.wustl.edu	36	7	110313941	110313941	+	Missense_Mutation	SNP	T	T	C			TCGA-AB-2899-03A-01W-0733-08	TCGA-AB-2899-11A-01W-0732-08	T	T	T	C	T	T	Verified	Valid	Somatic	Phase_IV	WXS	Hybrid_Capture_Illumina_Seq	1	dbGAP	Illumina HiSeq
IMPG2	0	genome.wustl.edu	36	3	102445364	102445364	+	Missense_Mutation	SNP	C	C	T			TCGA-AB-2984-03A-01D-0739-09	TCGA-AB-2984-11A-01D-0739-09	C	C	C	T	C	C	Verified	Valid	Somatic	Phase_IV	WXS	Hybrid_Capture_Illumina_Seq	1	dbGAP	Illumina HiSeq
INS-IGF2	0	genome.wustl.edu	36	11	2138649	2138649	+	Silent	SNP	G	G	A			TCGA-AB-2979-03A-01D-0739-09	TCGA-AB-2979-11A-01D-0739-09	G	G	G	A	G	G	Verified	Valid	Somatic	Phase_IV	WXS	Hybrid_Capture_Illumina_Seq	1	dbGAP	Illumina HiSeq
IPO7	0	genome.wustl.edu	36	11	9411726	9411726	+	Missense_Mutation	SNP	G	G	A			TCGA-AB-2820-03B-01W-0728-08	TCGA-AB-2820-11B-01W-0728-08	G	G	G	A	G	G	Verified	Valid	Somatic	Phase_IV	WXS	Hybrid_Capture_Illumina_Seq	1	dbGAP	Illumina HiSeq
ISLR	0	genome.wustl.edu	36	15	72254944	72254944	+	Missense_Mutation	SNP	C	C	T			TCGA-AB-2914-03A-01W-0732-08	TCGA-AB-2914-11A-01W-0732-08	C	C	C	T	C	C	Verified	Valid	Somatic	Phase_IV	WXS	Hybrid_Capture_Illumina_Seq	1	dbGAP	Illumina HiSeq
ITGA10	0	genome.wustl.edu	36	1	144253183	144253183	+	Missense_Mutation	SNP	C	C	T			TCGA-AB-2885-03A-01W-0732-08	TCGA-AB-2885-11A-01W-0732-08	C	C	C	T	C	C	Verified	Valid	Somatic	Phase_IV	WXS	Hybrid_Capture_Illumina_Seq	1	dbGAP	Illumina HiSeq
ITGA8	0	genome.wustl.edu	36	10	15698530	15698530	+	Silent	SNP	G	G	A			TCGA-AB-2996-03A-01D-0739-09	TCGA-AB-2996-11A-01D-0739-09	G	G	G	A	G	G	Verified	Valid	Somatic	Phase_IV	WXS	Hybrid_Capture_Illumina_Seq	1	dbGAP	Illumina HiSeq
ITGAV	0	genome.wustl.edu	36	2	187195324	187195324	+	Nonsense_Mutation	SNP	T	T	A			TCGA-AB-2926-03A-01W-0732-08	TCGA-AB-2926-11A-01W-0761-09	T	T	T	A	T	T	Verified	Valid	Somatic	Phase_IV	WXS	Hybrid_Capture_Illumina_Seq	1	dbGAP	Illumina HiSeq
ITGAX	0	genome.wustl.edu	36	16	31290499	31290499	+	Missense_Mutation	SNP	C	C	T			TCGA-AB-3002-03A-01D-0739-09	TCGA-AB-3002-11A-01D-0739-09	C	C	C	T	C	C	Verified	Valid	Somatic	Phase_IV	WXS	Hybrid_Capture_Illumina_Seq	1	dbGAP	Illumina HiSeq
ITGB5	0	genome.wustl.edu	36	3	126010604	126010604	+	Silent	SNP	G	G	A			TCGA-AB-2881-03A-01W-0732-08	TCGA-AB-2881-11A-01W-0732-08	G	G	G	A	G	G	Verified	Valid	Somatic	Phase_IV	WXS	Hybrid_Capture_Illumina_Seq	1	dbGAP	Illumina HiSeq
ITIH2	0	genome.wustl.edu	36	10	7831225	7831225	+	Silent	SNP	C	C	T			TCGA-AB-2929-03A-01W-0732-08	TCGA-AB-2929-11A-01W-0732-08	C	C	C	T	C	C	Verified	Valid	Somatic	Phase_IV	WXS	Hybrid_Capture_Illumina_Seq	1	dbGAP	Illumina HiSeq
ITPR1	0	genome.wustl.edu	36	3	4800546	4800546	+	Missense_Mutation	SNP	G	G	A			TCGA-AB-2829-03B-01W-0728-08	TCGA-AB-2829-11B-01W-0728-08	G	G	G	A	G	G	Verified	Valid	Somatic	Phase_IV	WXS	Hybrid_Capture_Illumina_Seq	1	dbGAP	Illumina HiSeq
ITPR3	0	genome.wustl.edu	36	6	33746445	33746445	+	Missense_Mutation	SNP	G	G	A			TCGA-AB-2886-03A-01W-0732-08	TCGA-AB-2886-11A-01W-0732-08	G	G	G	A	G	G	Verified	Valid	Somatic	Phase_IV	WXS	Hybrid_Capture_Illumina_Seq	1	dbGAP	Illumina HiSeq
ITPR3	0	genome.wustl.edu	36	6	33765099	33765099	+	Silent	SNP	G	G	A			TCGA-AB-2822-03D-01W-0755-09	TCGA-AB-2822-11D-01W-0755-09	G	G	G	A	G	G	Verified	Valid	Somatic	Phase_IV	WXS	Hybrid_Capture_Illumina_Seq	1	dbGAP	Illumina HiSeq
JAK2	0	genome.wustl.edu	36	9	5063770	5063770	+	Missense_Mutation	SNP	G	G	T	rs77375493		TCGA-AB-2865-03B-01W-0728-08	TCGA-AB-2865-11B-01W-0729-08	G	G	G	T	G	G	Verified	Valid	Somatic	Phase_IV	WXS	Hybrid_Capture_Illumina_Seq	1	dbGAP	Illumina HiSeq
JAK3	0	genome.wustl.edu	36	19	17810108	17810108	+	Missense_Mutation	SNP	C	C	T			TCGA-AB-2886-03A-01W-0732-08	TCGA-AB-2886-11A-01W-0732-08	C	C	C	T	C	C	Verified	Valid	Somatic	Phase_IV	WXS	Hybrid_Capture_Illumina_Seq	1	dbGAP	Illumina HiSeq
JAM2	0	genome.wustl.edu	36	21	25988020	25988020	+	Missense_Mutation	SNP	G	G	A			TCGA-AB-2905-03A-01D-0739-09	TCGA-AB-2905-11A-01D-0739-09	G	G	G	A	G	G	Verified	Valid	Somatic	Phase_IV	WXS	Hybrid_Capture_Illumina_Seq	1	dbGAP	Illumina HiSeq
JMJD1C	0	genome.wustl.edu	36	10	64637174	64637174	+	Missense_Mutation	SNP	A	A	G			TCGA-AB-2857-03B-01W-0728-08	TCGA-AB-2857-11B-01W-0729-08	A	A	A	G	A	A	Verified	Valid	Somatic	Phase_IV	WXS	Hybrid_Capture_Illumina_Seq	1	dbGAP	Illumina HiSeq
JMJD5	0	genome.wustl.edu	36	16	27129319	27129319	+	Missense_Mutation	SNP	T	T	G			TCGA-AB-2983-03A-01D-0739-09	TCGA-AB-2983-11A-01D-0739-09	T	T	T	G	T	T	Verified	Valid	Somatic	Phase_IV	WXS	Hybrid_Capture_Illumina_Seq	1	dbGAP	Illumina HiSeq
KALRN	0	genome.wustl.edu	36	3	125706478	125706478	+	Silent	SNP	C	C	T			TCGA-AB-2867-03B-01W-0728-08	TCGA-AB-2867-11B-01W-0729-08	C	C	C	T	C	C	Verified	Valid	Somatic	Phase_IV	WXS	Hybrid_Capture_Illumina_Seq	1	dbGAP	Illumina HiSeq
KANK1	0	genome.wustl.edu	36	9	701981	701981	+	Silent	SNP	C	C	G			TCGA-AB-2827-03B-01W-0728-08	TCGA-AB-2827-11B-01W-0728-08	C	C	C	G	C	C	Verified	Valid	Somatic	Phase_IV	WXS	Hybrid_Capture_Illumina_Seq	1	dbGAP	Illumina HiSeq
KANSL1	0	genome.wustl.edu	36	17	41464770	41464770	+	Silent	SNP	C	C	T			TCGA-AB-3009-03A-01D-0739-09	TCGA-AB-3009-11A-01D-0739-09	C	C	C	T	C	C	Verified	Valid	Somatic	Phase_IV	WXS	Hybrid_Capture_Illumina_Seq	1	dbGAP	Illumina HiSeq
KANSL1	0	genome.wustl.edu	36	17	41604391	41604392	+	Frame_Shift_Ins	INS	-	-	G			TCGA-AB-2914-03A-01W-0732-08	TCGA-AB-2914-11A-01W-0732-08	-	-	-	G	-	-	Verified	Valid	Somatic	Phase_IV	WXS	Hybrid_Capture_Illumina_Seq	1	dbGAP	Illumina HiSeq
KANSL1L	0	genome.wustl.edu	36	2	210648701	210648701	+	Silent	SNP	C	C	G			TCGA-AB-2894-03A-01W-0733-08	TCGA-AB-2894-11A-01W-0732-08	C	C	C	G	C	C	Verified	Valid	Somatic	Phase_IV	WXS	Hybrid_Capture_Illumina_Seq	1	dbGAP	Illumina HiSeq
KAT2B	0	genome.wustl.edu	36	3	20139255	20139255	+	Silent	SNP	G	G	A			TCGA-AB-3008-03A-01D-0739-09	TCGA-AB-3008-11A-01D-0739-09	G	G	G	A	G	G	Verified	Valid	Somatic	Phase_IV	WXS	Hybrid_Capture_Illumina_Seq	1	dbGAP	Illumina HiSeq
KAT6B	0	genome.wustl.edu	36	10	76405901	76405901	+	Missense_Mutation	SNP	C	C	G			TCGA-AB-2849-03B-01W-0728-08	TCGA-AB-2849-11B-01W-0729-08	C	C	C	G	C	C	Verified	Valid	Somatic	Phase_IV	WXS	Hybrid_Capture_Illumina_Seq	1	dbGAP	Illumina HiSeq
KATNAL2	0	genome.wustl.edu	36	18	42879702	42879702	+	Missense_Mutation	SNP	C	C	A			TCGA-AB-2861-03B-01W-0728-08	TCGA-AB-2861-11B-01W-0729-08	C	C	C	A	C	C	Verified	Valid	Somatic	Phase_IV	WXS	Hybrid_Capture_Illumina_Seq	1	dbGAP	Illumina HiSeq
KCNA1	0	genome.wustl.edu	36	12	4891072	4891072	+	Silent	SNP	C	C	T			TCGA-AB-2844-03B-01W-0728-08	TCGA-AB-2844-11B-01W-0729-08	C	C	C	T	C	C	Verified	Valid	Somatic	Phase_IV	WXS	Hybrid_Capture_Illumina_Seq	1	dbGAP	Illumina HiSeq
KCNA3	0	genome.wustl.edu	36	1	111018259	111018259	+	Silent	SNP	C	C	T			TCGA-AB-2979-03A-01D-0739-09	TCGA-AB-2979-11A-01D-0739-09	C	C	C	T	C	C	Verified	Valid	Somatic	Phase_IV	WXS	Hybrid_Capture_Illumina_Seq	1	dbGAP	Illumina HiSeq
KCNA4	0	genome.wustl.edu	36	11	29989637	29989637	+	Missense_Mutation	SNP	G	G	A			TCGA-AB-2916-03A-01W-0732-08	TCGA-AB-2916-11A-01W-0732-08	G	G	G	A	G	G	Verified	Valid	Somatic	Phase_IV	WXS	Hybrid_Capture_Illumina_Seq	1	dbGAP	Illumina HiSeq
KCNA4	0	genome.wustl.edu	36	11	29990509	29990509	+	Missense_Mutation	SNP	C	C	T			TCGA-AB-2920-03A-01W-0732-08	TCGA-AB-2920-11A-01W-0732-08	C	C	C	T	C	C	Verified	Valid	Somatic	Phase_IV	WXS	Hybrid_Capture_Illumina_Seq	1	dbGAP	Illumina HiSeq
KCNA5	0	genome.wustl.edu	36	12	5025095	5025095	+	Silent	SNP	C	C	A			TCGA-AB-2930-03A-01W-0761-09	TCGA-AB-2930-11A-01W-0745-08	C	C	C	A	C	C	Verified	Valid	Somatic	Phase_IV	WXS	Hybrid_Capture_Illumina_Seq	1	dbGAP	Illumina HiSeq
KCNE3	0	genome.wustl.edu	36	11	73846174	73846174	+	Missense_Mutation	SNP	T	T	C			TCGA-AB-2910-03A-01W-0745-08	TCGA-AB-2910-11A-01W-0745-08	T	T	T	C	T	T	Verified	Valid	Somatic	Phase_IV	WXS	Hybrid_Capture_Illumina_Seq	1	dbGAP	Illumina HiSeq
KCNH2	0	genome.wustl.edu	36	7	150274939	150274939	+	Missense_Mutation	SNP	C	C	T			TCGA-AB-2899-03A-01W-0733-08	TCGA-AB-2899-11A-01W-0732-08	C	C	C	T	C	C	Verified	Valid	Somatic	Phase_IV	WXS	Hybrid_Capture_Illumina_Seq	1	dbGAP	Illumina HiSeq
KCNH2	0	genome.wustl.edu	36	7	150280827	150280827	+	Silent	SNP	T	T	G			TCGA-AB-2934-03A-01W-0755-09	TCGA-AB-2934-11A-01W-0755-09	T	T	T	G	T	T	Verified	Valid	Somatic	Phase_IV	WXS	Hybrid_Capture_Illumina_Seq	1	dbGAP	Illumina HiSeq
KCNH5	0	genome.wustl.edu	36	14	62517600	62517600	+	Missense_Mutation	SNP	C	C	T			TCGA-AB-2995-03A-01D-0739-09	TCGA-AB-2995-11A-01D-0739-09	C	C	C	T	C	C	Verified	Valid	Somatic	Phase_IV	WXS	Hybrid_Capture_Illumina_Seq	1	dbGAP	Illumina HiSeq
KCNH8	0	genome.wustl.edu	36	3	19473266	19473266	+	Missense_Mutation	SNP	A	A	C			TCGA-AB-2904-03A-01W-0732-08	TCGA-AB-2904-11A-01W-0732-08	A	A	A	C	A	A	Verified	Valid	Somatic	Phase_IV	WXS	Hybrid_Capture_Illumina_Seq	1	dbGAP	Illumina HiSeq
KCNJ6	0	genome.wustl.edu	36	21	38008662	38008662	+	Missense_Mutation	SNP	C	C	T			TCGA-AB-2871-03A-01W-0732-08	TCGA-AB-2871-11A-01W-0732-08	C	C	C	T	C	C	Verified	Valid	Somatic	Phase_IV	WXS	Hybrid_Capture_Illumina_Seq	1	dbGAP	Illumina HiSeq
KCNK13	0	genome.wustl.edu	36	14	89721002	89721002	+	Missense_Mutation	SNP	C	C	A			TCGA-AB-2922-03A-01W-0745-08	TCGA-AB-2922-11A-01W-0745-08	C	C	C	A	C	C	Verified	Valid	Somatic	Phase_IV	WXS	Hybrid_Capture_Illumina_Seq	1	dbGAP	Illumina HiSeq
KCNK13	0	genome.wustl.edu	36	14	89721037	89721038	+	Frame_Shift_Ins	INS	-	-	G			TCGA-AB-2884-03A-01W-0732-08	TCGA-AB-2884-11A-01W-0732-08	-	-	-	G	-	-	Verified	Valid	Somatic	Phase_IV	WXS	Hybrid_Capture_Illumina_Seq	1	dbGAP	Illumina HiSeq
KCNK9	0	genome.wustl.edu	36	8	140700045	140700045	+	Silent	SNP	G	G	T			TCGA-AB-2820-03B-01W-0728-08	TCGA-AB-2820-11B-01W-0728-08	G	G	G	T	G	G	Verified	Valid	Somatic	Phase_IV	WXS	Hybrid_Capture_Illumina_Seq	1	dbGAP	Illumina HiSeq
KCNN3	0	genome.wustl.edu	36	1	153011285	153011285	+	Missense_Mutation	SNP	A	A	T			TCGA-AB-2904-03A-01W-0732-08	TCGA-AB-2904-11A-01W-0732-08	A	A	A	T	A	A	Verified	Valid	Somatic	Phase_IV	WXS	Hybrid_Capture_Illumina_Seq	1	dbGAP	Illumina HiSeq
KCNQ2	0	genome.wustl.edu	36	20	61509008	61509008	+	Silent	SNP	G	G	T			TCGA-AB-2905-03A-01D-0739-09	TCGA-AB-2905-11A-01D-0739-09	G	G	G	T	G	G	Verified	Valid	Somatic	Phase_IV	WXS	Hybrid_Capture_Illumina_Seq	1	dbGAP	Illumina HiSeq
KCNQ2	0	genome.wustl.edu	36	20	61515246	61515246	+	Splice_Site	SNP	C	C	T			TCGA-AB-3002-03A-01D-0739-09	TCGA-AB-3002-11A-01D-0739-09	C	C	C	T	C	C	Verified	Valid	Somatic	Phase_IV	WXS	Hybrid_Capture_Illumina_Seq	1	dbGAP	Illumina HiSeq
KCNQ3	0	genome.wustl.edu	36	8	133251847	133251847	+	Missense_Mutation	SNP	C	C	T			TCGA-AB-2976-03A-01D-0739-09	TCGA-AB-2976-11A-01D-0739-09	C	C	C	T	C	C	Verified	Valid	Somatic	Phase_IV	WXS	Hybrid_Capture_Illumina_Seq	1	dbGAP	Illumina HiSeq
KCNT1	0	genome.wustl.edu	36	9	137781841	137781841	+	Missense_Mutation	SNP	T	T	A			TCGA-AB-2900-03A-01W-0733-08	TCGA-AB-2900-11A-01W-0732-08	T	T	T	A	T	T	Verified	Valid	Somatic	Phase_IV	WXS	Hybrid_Capture_Illumina_Seq	1	dbGAP	Illumina HiSeq
KCNT1	0	genome.wustl.edu	36	9	137816463	137816463	+	Silent	SNP	G	G	A			TCGA-AB-2969-03A-01D-0739-09	TCGA-AB-2969-11A-01D-0739-09	G	G	G	A	G	G	Verified	Valid	Somatic	Phase_IV	WXS	Hybrid_Capture_Illumina_Seq	1	dbGAP	Illumina HiSeq
KCNT2	0	genome.wustl.edu	36	1	194464035	194464035	+	Missense_Mutation	SNP	C	C	T			TCGA-AB-3009-03A-01D-0739-09	TCGA-AB-3009-11A-01D-0739-09	C	C	C	T	C	C	Verified	Valid	Somatic	Phase_IV	WXS	Hybrid_Capture_Illumina_Seq	1	dbGAP	Illumina HiSeq
KCNU1	0	genome.wustl.edu	36	8	36761105	36761105	+	Nonsense_Mutation	SNP	C	C	T			TCGA-AB-2912-03A-01W-0732-08	TCGA-AB-2912-11A-01W-0761-09	C	C	C	T	C	C	Verified	Valid	Somatic	Phase_IV	WXS	Hybrid_Capture_Illumina_Seq	1	dbGAP	Illumina HiSeq
KCNU1	0	genome.wustl.edu	36	8	36785454	36785454	+	Silent	SNP	G	G	A			TCGA-AB-2910-03A-01W-0745-08	TCGA-AB-2910-11A-01W-0745-08	G	G	G	A	G	G	Verified	Valid	Somatic	Phase_IV	WXS	Hybrid_Capture_Illumina_Seq	1	dbGAP	Illumina HiSeq
KCNU1	0	genome.wustl.edu	36	8	36895547	36895547	+	Missense_Mutation	SNP	G	G	A			TCGA-AB-2922-03A-01W-0745-08	TCGA-AB-2922-11A-01W-0745-08	G	G	G	A	G	G	Verified	Valid	Somatic	Phase_IV	WXS	Hybrid_Capture_Illumina_Seq	1	dbGAP	Illumina HiSeq
KCNU1	0	genome.wustl.edu	36	8	36899260	36899260	+	Silent	SNP	G	G	A			TCGA-AB-2927-03A-01W-0755-09	TCGA-AB-2927-11A-01W-0755-09	G	G	G	A	G	G	Verified	Valid	Somatic	Phase_IV	WXS	Hybrid_Capture_Illumina_Seq	1	dbGAP	Illumina HiSeq
KCTD9P2	0	genome.wustl.edu	36	X	104537558	104537558	+	Silent	SNP	C	C	T			TCGA-AB-2934-03A-01W-0755-09	TCGA-AB-2934-11A-01W-0755-09	C	C	C	T	C	C	Verified	Valid	Somatic	Phase_IV	WXS	Hybrid_Capture_Illumina_Seq	1	dbGAP	Illumina HiSeq
KDM1A	0	genome.wustl.edu	36	1	23278197	23278197	+	Silent	SNP	A	A	G			TCGA-AB-2842-03A-01W-0726-08	TCGA-AB-2842-11A-01W-0727-08	A	A	A	G	A	A	Verified	Valid	Somatic	Phase_IV	WXS	Hybrid_Capture_Illumina_Seq	1	dbGAP	Illumina HiSeq
KDM2B	0	genome.wustl.edu	36	12	120364769	120364769	+	Missense_Mutation	SNP	T	T	C			TCGA-AB-2806-03B-01W-0728-08	TCGA-AB-2806-11B-01W-0728-08	T	T	T	C	T	T	Verified	Valid	Somatic	Phase_IV	WXS	Hybrid_Capture_Illumina_Seq	1	dbGAP	Illumina HiSeq
KDM3B	0	genome.wustl.edu	36	5	137755699	137755699	+	Frame_Shift_Del	DEL	C	C	-			TCGA-AB-2908-03A-01W-0745-08	TCGA-AB-2908-11A-01W-0745-08	C	C	C	-	C	C	Verified	Valid	Somatic	Phase_IV	WXS	Hybrid_Capture_Illumina_Seq	1	dbGAP	Illumina HiSeq
KDM3B	0	genome.wustl.edu	36	5	137756942	137756942	+	Missense_Mutation	SNP	G	G	A			TCGA-AB-2849-03B-01W-0728-08	TCGA-AB-2849-11B-01W-0729-08	G	G	G	A	G	G	Verified	Valid	Somatic	Phase_IV	WXS	Hybrid_Capture_Illumina_Seq	1	dbGAP	Illumina HiSeq
KDM6A	0	genome.wustl.edu	36	X	44803458	44803458	+	Missense_Mutation	SNP	C	C	A			TCGA-AB-2806-03B-01W-0728-08	TCGA-AB-2806-11B-01W-0728-08	C	C	C	A	C	C	Verified	Valid	Somatic	Phase_IV	WXS	Hybrid_Capture_Illumina_Seq	1	dbGAP	Illumina HiSeq
KDM6A	0	genome.wustl.edu	36	X	44807944	44807944	+	Missense_Mutation	SNP	C	C	T			TCGA-AB-2867-03B-01W-0728-08	TCGA-AB-2867-11B-01W-0729-08	C	C	C	T	C	C	Verified	Valid	Somatic	Phase_IV	WXS	Hybrid_Capture_Illumina_Seq	1	dbGAP	Illumina HiSeq
KDM6A	0	genome.wustl.edu	36	X	44854267	44854267	+	Splice_Site	SNP	G	G	A			TCGA-AB-2883-03A-01W-0732-08	TCGA-AB-2883-11A-01W-0732-08	G	G	G	A	G	G	Verified	Valid	Somatic	Phase_IV	WXS	Hybrid_Capture_Illumina_Seq	1	dbGAP	Illumina HiSeq
KDR	0	genome.wustl.edu	36	4	55650951	55650951	+	Missense_Mutation	SNP	C	C	T			TCGA-AB-2826-03B-01W-0728-08	TCGA-AB-2826-11B-01W-0728-08	C	C	C	T	C	C	Verified	Valid	Somatic	Phase_IV	WXS	Hybrid_Capture_Illumina_Seq	1	dbGAP	Illumina HiSeq
KDR	0	genome.wustl.edu	36	4	55659711	55659711	+	Silent	SNP	C	C	T			TCGA-AB-2912-03A-01W-0732-08	TCGA-AB-2912-11A-01W-0761-09	C	C	C	T	C	C	Verified	Valid	Somatic	Phase_IV	WXS	Hybrid_Capture_Illumina_Seq	1	dbGAP	Illumina HiSeq
KDR	0	genome.wustl.edu	36	4	55675057	55675057	+	Missense_Mutation	SNP	G	G	A			TCGA-AB-2839-03B-01W-0728-08	TCGA-AB-2839-11B-01W-0729-08	G	G	G	A	G	G	Verified	Valid	Somatic	Phase_IV	WXS	Hybrid_Capture_Illumina_Seq	1	dbGAP	Illumina HiSeq
KHDRBS3	0	genome.wustl.edu	36	8	136624127	136624127	+	Missense_Mutation	SNP	C	C	T			TCGA-AB-2912-03A-01W-0732-08	TCGA-AB-2912-11A-01W-0761-09	C	C	C	T	C	C	Verified	Valid	Somatic	Phase_IV	WXS	Hybrid_Capture_Illumina_Seq	1	dbGAP	Illumina HiSeq
KIAA0226L	0	genome.wustl.edu	36	13	45844149	45844149	+	Missense_Mutation	SNP	C	C	T			TCGA-AB-2977-03A-01D-0739-09	TCGA-AB-2977-11A-01D-0739-09	C	C	C	T	C	C	Verified	Valid	Somatic	Phase_IV	WXS	Hybrid_Capture_Illumina_Seq	1	dbGAP	Illumina HiSeq
KIAA0240	0	genome.wustl.edu	36	6	42905665	42905665	+	Missense_Mutation	SNP	G	G	A			TCGA-AB-2972-03A-01D-0739-09	TCGA-AB-2972-11A-01D-0739-09	G	G	G	A	G	G	Verified	Valid	Somatic	Phase_IV	WXS	Hybrid_Capture_Illumina_Seq	1	dbGAP	Illumina HiSeq
KIAA0240	0	genome.wustl.edu	36	6	42940470	42940470	+	Missense_Mutation	SNP	A	A	G			TCGA-AB-2996-03A-01D-0739-09	TCGA-AB-2996-11A-01D-0739-09	A	A	A	G	A	A	Verified	Valid	Somatic	Phase_IV	WXS	Hybrid_Capture_Illumina_Seq	1	dbGAP	Illumina HiSeq
KIAA1109	0	genome.wustl.edu	36	4	123422329	123422329	+	Missense_Mutation	SNP	C	C	G			TCGA-AB-2950-03A-01W-0733-08	TCGA-AB-2950-11A-01W-0732-08	C	C	C	G	C	C	Verified	Valid	Somatic	Phase_IV	WXS	Hybrid_Capture_Illumina_Seq	1	dbGAP	Illumina HiSeq
KIAA1217	0	genome.wustl.edu	36	10	24802598	24802598	+	Missense_Mutation	SNP	G	G	A			TCGA-AB-2806-03B-01W-0728-08	TCGA-AB-2806-11B-01W-0728-08	G	G	G	A	G	G	Verified	Valid	Somatic	Phase_IV	WXS	Hybrid_Capture_Illumina_Seq	1	dbGAP	Illumina HiSeq
KIAA1239	0	genome.wustl.edu	36	4	37123097	37123097	+	Missense_Mutation	SNP	A	A	G			TCGA-AB-2963-03A-01D-0739-09	TCGA-AB-2963-11A-01D-0739-09	A	A	A	G	A	A	Verified	Valid	Somatic	Phase_IV	WXS	Hybrid_Capture_Illumina_Seq	1	dbGAP	Illumina HiSeq
KIAA1683	0	genome.wustl.edu	36	19	18229587	18229587	+	Silent	SNP	G	G	T			TCGA-AB-2820-03B-01W-0728-08	TCGA-AB-2820-11B-01W-0728-08	G	G	G	T	G	G	Verified	Valid	Somatic	Phase_IV	WXS	Hybrid_Capture_Illumina_Seq	1	dbGAP	Illumina HiSeq
KIAA1683	0	genome.wustl.edu	36	19	18237111	18237112	+	Frame_Shift_Ins	INS	-	-	C			TCGA-AB-2922-03A-01W-0745-08	TCGA-AB-2922-11A-01W-0745-08	-	-	-	C	-	-	Verified	Valid	Somatic	Phase_IV	WXS	Hybrid_Capture_Illumina_Seq	1	dbGAP	Illumina HiSeq
KIAA1683	0	genome.wustl.edu	36	19	18237918	18237918	+	Missense_Mutation	SNP	T	T	C			TCGA-AB-2813-03B-01W-0728-08	TCGA-AB-2813-11B-01W-0728-08	T	T	T	C	T	T	Verified	Valid	Somatic	Phase_IV	WXS	Hybrid_Capture_Illumina_Seq	1	dbGAP	Illumina HiSeq
KIDINS220	0	genome.wustl.edu	36	2	8807811	8807811	+	Missense_Mutation	SNP	G	G	A			TCGA-AB-2991-03A-01D-0739-09	TCGA-AB-2991-11A-01D-0739-09	G	G	G	A	G	G	Verified	Valid	Somatic	Phase_IV	WXS	Hybrid_Capture_Illumina_Seq	1	dbGAP	Illumina HiSeq
KIF1C	0	genome.wustl.edu	36	17	4846516	4846516	+	Nonsense_Mutation	SNP	C	C	T			TCGA-AB-2914-03A-01W-0732-08	TCGA-AB-2914-11A-01W-0732-08	C	C	C	T	C	C	Verified	Valid	Somatic	Phase_IV	WXS	Hybrid_Capture_Illumina_Seq	1	dbGAP	Illumina HiSeq
KIF27	0	genome.wustl.edu	36	9	85707986	85707986	+	Missense_Mutation	SNP	C	C	T			TCGA-AB-2926-03A-01W-0732-08	TCGA-AB-2926-11A-01W-0761-09	C	C	C	T	C	C	Verified	Valid	Somatic	Phase_IV	WXS	Hybrid_Capture_Illumina_Seq	1	dbGAP	Illumina HiSeq
KIF2B	0	genome.wustl.edu	36	17	49255533	49255533	+	Missense_Mutation	SNP	C	C	T			TCGA-AB-2838-03A-01W-0726-08	TCGA-AB-2838-11A-01W-0727-08	C	C	C	T	C	C	Verified	Valid	Somatic	Phase_IV	WXS	Hybrid_Capture_Illumina_Seq	1	dbGAP	Illumina HiSeq
KIF2B	0	genome.wustl.edu	36	17	49256322	49256322	+	Missense_Mutation	SNP	C	C	T			TCGA-AB-2850-03B-01W-0728-08	TCGA-AB-2850-11B-01W-0729-08	C	C	C	T	C	C	Verified	Valid	Somatic	Phase_IV	WXS	Hybrid_Capture_Illumina_Seq	1	dbGAP	Illumina HiSeq
KIR3DX1	0	genome.wustl.edu	36	19	59738875	59738875	+	Missense_Mutation	SNP	G	G	A			TCGA-AB-2805-03B-01W-0728-08	TCGA-AB-2805-11B-01W-0728-08	G	G	G	A	G	G	Verified	Valid	Somatic	Phase_IV	WXS	Hybrid_Capture_Illumina_Seq	1	dbGAP	Illumina HiSeq
KIT	0	genome.wustl.edu	36	4	55259459	55259459	+	Missense_Mutation	SNP	C	C	T			TCGA-AB-2843-03B-01W-0728-08	TCGA-AB-2843-11B-01W-0729-08	C	C	C	T	C	C	Verified	Valid	Somatic	Phase_IV	WXS	Hybrid_Capture_Illumina_Seq	1	dbGAP	Illumina HiSeq
KIT	0	genome.wustl.edu	36	4	55284523	55284523	+	Frame_Shift_Del	DEL	G	G	-			TCGA-AB-2846-03B-01W-0728-08	TCGA-AB-2846-11B-01W-0729-08	G	G	G	-	G	G	Verified	Valid	Somatic	Phase_IV	WXS	Hybrid_Capture_Illumina_Seq	1	dbGAP	Illumina HiSeq
KIT	0	genome.wustl.edu	36	4	55284527	55284528	+	Frame_Shift_Ins	INS	-	-	AGGTGGG			TCGA-AB-2846-03B-01W-0728-08	TCGA-AB-2846-11B-01W-0729-08	-	-	-	AGGTGGG	-	-	Verified	Valid	Somatic	Phase_IV	WXS	Hybrid_Capture_Illumina_Seq	1	dbGAP	Illumina HiSeq
KIT	0	genome.wustl.edu	36	4	55284528	55284528	+	Missense_Mutation	SNP	A	A	C			TCGA-AB-2819-03B-01W-0728-08	TCGA-AB-2819-11B-01W-0728-08	A	A	A	C	A	A	Verified	Valid	Somatic	Phase_IV	WXS	Hybrid_Capture_Illumina_Seq	1	dbGAP	Illumina HiSeq
KIT	0	genome.wustl.edu	36	4	55284528	55284529	+	In_Frame_Ins	INS	-	-	CTTCTT			TCGA-AB-2888-03A-01W-0732-08	TCGA-AB-2888-11A-01W-0732-08	-	-	-	CTTCTT	-	-	Verified	Valid	Somatic	Phase_IV	WXS	Hybrid_Capture_Illumina_Seq	1	dbGAP	Illumina HiSeq
KIT	0	genome.wustl.edu	36	4	55294077	55294077	+	Missense_Mutation	SNP	G	G	T	rs121913506		TCGA-AB-2881-03A-01W-0732-08	TCGA-AB-2881-11A-01W-0732-08	G	G	G	T	G	G	Verified	Valid	Somatic	Phase_IV	WXS	Hybrid_Capture_Illumina_Seq	1	dbGAP	Illumina HiSeq
KIT	0	genome.wustl.edu	36	4	55294078	55294078	+	Missense_Mutation	SNP	A	A	T	rs121913507		TCGA-AB-2843-03B-01W-0728-08	TCGA-AB-2843-11B-01W-0729-08	A	A	A	T	A	A	Verified	Valid	Somatic	Phase_IV	WXS	Hybrid_Capture_Illumina_Seq	1	dbGAP	Illumina HiSeq
KIT	0	genome.wustl.edu	36	4	55294078	55294078	+	Missense_Mutation	SNP	A	A	T	rs121913507		TCGA-AB-2937-03A-01W-0732-08	TCGA-AB-2937-11A-01W-0732-08	A	A	A	T	A	A	Verified	Valid	Somatic	Phase_IV	WXS	Hybrid_Capture_Illumina_Seq	1	dbGAP	Illumina HiSeq
KIT	0	genome.wustl.edu	36	4	55294078	55294078	+	Missense_Mutation	SNP	A	A	T	rs121913507		TCGA-AB-2939-03A-01W-0745-08	TCGA-AB-2939-11A-01W-0745-08	A	A	A	T	A	A	Verified	Valid	Somatic	Phase_IV	WXS	Hybrid_Capture_Illumina_Seq	1	dbGAP	Illumina HiSeq
KIT	0	genome.wustl.edu	36	4	55294078	55294078	+	Missense_Mutation	SNP	A	A	T	rs121913507		TCGA-AB-2945-03A-01W-0733-08	TCGA-AB-2945-11A-01W-0732-08	A	A	A	T	A	A	Verified	Valid	Somatic	Phase_IV	WXS	Hybrid_Capture_Illumina_Seq	1	dbGAP	Illumina HiSeq
KLF15	0	genome.wustl.edu	36	3	127554059	127554059	+	Missense_Mutation	SNP	C	C	T			TCGA-AB-2877-03A-01W-0732-08	TCGA-AB-2877-11A-01W-0732-08	C	C	C	T	C	C	Verified	Valid	Somatic	Phase_IV	WXS	Hybrid_Capture_Illumina_Seq	1	dbGAP	Illumina HiSeq
KLHDC3	0	genome.wustl.edu	36	6	43092952	43092952	+	Missense_Mutation	SNP	T	T	C			TCGA-AB-2882-03A-01W-0761-09	TCGA-AB-2882-11A-01W-0732-08	T	T	T	C	T	T	Verified	Valid	Somatic	Phase_IV	WXS	Hybrid_Capture_Illumina_Seq	1	dbGAP	Illumina HiSeq
KLHDC7A	0	genome.wustl.edu	36	1	18682068	18682068	+	Missense_Mutation	SNP	C	C	T			TCGA-AB-2900-03A-01W-0733-08	TCGA-AB-2900-11A-01W-0732-08	C	C	C	T	C	C	Verified	Valid	Somatic	Phase_IV	WXS	Hybrid_Capture_Illumina_Seq	1	dbGAP	Illumina HiSeq
KLHL12	0	genome.wustl.edu	36	1	201130363	201130363	+	Missense_Mutation	SNP	T	T	G			TCGA-AB-2818-03B-01W-0728-08	TCGA-AB-2818-11B-01W-0728-08	T	T	T	G	T	T	Verified	Valid	Somatic	Phase_IV	WXS	Hybrid_Capture_Illumina_Seq	1	dbGAP	Illumina HiSeq
KLHL18	0	genome.wustl.edu	36	3	47360205	47360205	+	Missense_Mutation	SNP	T	T	C			TCGA-AB-2838-03A-01W-0726-08	TCGA-AB-2838-11A-01W-0727-08	T	T	T	C	T	T	Verified	Valid	Somatic	Phase_IV	WXS	Hybrid_Capture_Illumina_Seq	1	dbGAP	Illumina HiSeq
KLHL2	0	genome.wustl.edu	36	4	166454642	166454642	+	Missense_Mutation	SNP	A	A	T			TCGA-AB-2881-03A-01W-0732-08	TCGA-AB-2881-11A-01W-0732-08	A	A	A	T	A	A	Verified	Valid	Somatic	Phase_IV	WXS	Hybrid_Capture_Illumina_Seq	1	dbGAP	Illumina HiSeq
KLHL29	0	genome.wustl.edu	36	2	23779620	23779620	+	Missense_Mutation	SNP	T	T	G			TCGA-AB-2976-03A-01D-0739-09	TCGA-AB-2976-11A-01D-0739-09	T	T	T	G	T	T	Verified	Valid	Somatic	Phase_IV	WXS	Hybrid_Capture_Illumina_Seq	1	dbGAP	Illumina HiSeq
KLHL4	0	genome.wustl.edu	36	X	86659948	86659948	+	Silent	SNP	T	T	C			TCGA-AB-2955-03A-01W-0733-08	TCGA-AB-2955-11A-01W-0732-08	T	T	T	C	T	T	Verified	Valid	Somatic	Phase_IV	WXS	Hybrid_Capture_Illumina_Seq	1	dbGAP	Illumina HiSeq
KLHL5	0	genome.wustl.edu	36	4	38791161	38791161	+	Silent	SNP	G	G	A			TCGA-AB-2853-03D-01W-0755-09	TCGA-AB-2853-11D-01W-0755-09	G	G	G	A	G	G	Verified	Valid	Somatic	Phase_IV	WXS	Hybrid_Capture_Illumina_Seq	1	dbGAP	Illumina HiSeq
KLK7	0	genome.wustl.edu	36	19	56172720	56172720	+	Nonsense_Mutation	SNP	G	G	A			TCGA-AB-2992-03A-01D-0739-09	TCGA-AB-2992-11A-01D-0739-09	G	G	G	A	G	G	Verified	Valid	Somatic	Phase_IV	WXS	Hybrid_Capture_Illumina_Seq	1	dbGAP	Illumina HiSeq
KLRK1	0	genome.wustl.edu	36	12	10432664	10432664	+	Missense_Mutation	SNP	G	G	A			TCGA-AB-2835-03B-01W-0728-08	TCGA-AB-2835-11B-01W-0729-08	G	G	G	A	G	G	Verified	Valid	Somatic	Phase_IV	WXS	Hybrid_Capture_Illumina_Seq	1	dbGAP	Illumina HiSeq
KPRP	0	genome.wustl.edu	36	1	151000425	151000425	+	Missense_Mutation	SNP	T	T	G			TCGA-AB-2925-03A-01W-0732-08	TCGA-AB-2925-11A-01W-0732-08	T	T	T	G	T	T	Verified	Valid	Somatic	Phase_IV	WXS	Hybrid_Capture_Illumina_Seq	1	dbGAP	Illumina HiSeq
KRAS	0	genome.wustl.edu	36	12	25269829	25269829	+	Missense_Mutation	SNP	C	C	T	rs121913527		TCGA-AB-2966-03A-01D-0739-09	TCGA-AB-2966-11A-01D-0739-09	C	C	C	T	C	C	Verified	Valid	Somatic	Phase_IV	WXS	Hybrid_Capture_Illumina_Seq	1	dbGAP	Illumina HiSeq
KRAS	0	genome.wustl.edu	36	12	25271542	25271542	+	Missense_Mutation	SNP	T	T	A	rs17851045		TCGA-AB-2826-03B-01W-0728-08	TCGA-AB-2826-11B-01W-0728-08	T	T	T	A	T	T	Verified	Valid	Somatic	Phase_IV	WXS	Hybrid_Capture_Illumina_Seq	1	dbGAP	Illumina HiSeq
KRAS	0	genome.wustl.edu	36	12	25271549	25271549	+	Missense_Mutation	SNP	G	G	T	rs104886029		TCGA-AB-2864-03D-01W-0755-09	TCGA-AB-2864-11D-01W-0755-09	G	G	G	T	G	G	Verified	Valid	Somatic	Phase_IV	WXS	Hybrid_Capture_Illumina_Seq	1	dbGAP	Illumina HiSeq
KRAS	0	genome.wustl.edu	36	12	25289478	25289478	+	Missense_Mutation	SNP	T	T	C			TCGA-AB-2917-03A-01W-0732-08	TCGA-AB-2917-11A-01W-0732-08	T	T	T	C	T	T	Verified	Valid	Somatic	Phase_IV	WXS	Hybrid_Capture_Illumina_Seq	1	dbGAP	Illumina HiSeq
KRAS	0	genome.wustl.edu	36	12	25289548	25289548	+	Missense_Mutation	SNP	C	C	T	rs112445441		TCGA-AB-2987-03A-01D-0739-09	TCGA-AB-2987-11A-01D-0739-09	C	C	C	T	C	C	Verified	Valid	Somatic	Phase_IV	WXS	Hybrid_Capture_Illumina_Seq	1	dbGAP	Illumina HiSeq
KRAS	0	genome.wustl.edu	36	12	25289551	25289551	+	Missense_Mutation	SNP	C	C	A	rs121913529		TCGA-AB-2861-03B-01W-0728-08	TCGA-AB-2861-11B-01W-0729-08	C	C	C	A	C	C	Verified	Valid	Somatic	Phase_IV	WXS	Hybrid_Capture_Illumina_Seq	1	dbGAP	Illumina HiSeq
KRAS	0	genome.wustl.edu	36	12	25289551	25289551	+	Missense_Mutation	SNP	C	C	T	rs121913529		TCGA-AB-2865-03B-01W-0728-08	TCGA-AB-2865-11B-01W-0729-08	C	C	C	T	C	C	Verified	Valid	Somatic	Phase_IV	WXS	Hybrid_Capture_Illumina_Seq	1	dbGAP	Illumina HiSeq
KRAS	0	genome.wustl.edu	36	12	25289551	25289551	+	Missense_Mutation	SNP	C	C	T	rs121913529		TCGA-AB-2929-03A-01W-0732-08	TCGA-AB-2929-11A-01W-0732-08	C	C	C	T	C	C	Verified	Valid	Somatic	Phase_IV	WXS	Hybrid_Capture_Illumina_Seq	1	dbGAP	Illumina HiSeq
KRT13	0	genome.wustl.edu	36	17	36912478	36912478	+	Missense_Mutation	SNP	G	G	A			TCGA-AB-2859-03B-01W-0728-08	TCGA-AB-2859-11B-01W-0729-08	G	G	G	A	G	G	Verified	Valid	Somatic	Phase_IV	WXS	Hybrid_Capture_Illumina_Seq	1	dbGAP	Illumina HiSeq
KRT18P40	0	genome.wustl.edu	36	19	20937274	20937275	+	RNA	INS	-	-	G	rs35599227		TCGA-AB-2930-03A-01W-0761-09	TCGA-AB-2930-11A-01W-0745-08	-	-	-	G	-	-	Verified	Valid	Somatic	Phase_IV	WXS	Hybrid_Capture_Illumina_Seq	1	dbGAP	Illumina HiSeq
KRT19	0	genome.wustl.edu	36	17	36933744	36933744	+	Missense_Mutation	SNP	G	G	C			TCGA-AB-2912-03A-01W-0732-08	TCGA-AB-2912-11A-01W-0761-09	G	G	G	C	G	G	Verified	Valid	Somatic	Phase_IV	WXS	Hybrid_Capture_Illumina_Seq	1	dbGAP	Illumina HiSeq
KRT19	0	genome.wustl.edu	36	17	36934708	36934708	+	Silent	SNP	A	A	G			TCGA-AB-2904-03A-01W-0732-08	TCGA-AB-2904-11A-01W-0732-08	A	A	A	G	A	A	Verified	Valid	Somatic	Phase_IV	WXS	Hybrid_Capture_Illumina_Seq	1	dbGAP	Illumina HiSeq
KRT2	0	genome.wustl.edu	36	12	51332071	51332071	+	Silent	SNP	G	G	A			TCGA-AB-2828-03C-01W-0761-09	TCGA-AB-2828-11B-01W-0728-08	G	G	G	A	G	G	Verified	Valid	Somatic	Phase_IV	WXS	Hybrid_Capture_Illumina_Seq	1	dbGAP	Illumina HiSeq
KRT20	0	genome.wustl.edu	36	17	36294725	36294725	+	Missense_Mutation	SNP	C	C	T			TCGA-AB-2807-03D-01W-0755-09	TCGA-AB-2807-11D-01W-0755-09	C	C	C	T	C	C	Verified	Valid	Somatic	Phase_IV	WXS	Hybrid_Capture_Illumina_Seq	1	dbGAP	Illumina HiSeq
KRT27	0	genome.wustl.edu	36	17	36192063	36192063	+	Missense_Mutation	SNP	G	G	A			TCGA-AB-2924-03A-01W-0745-08	TCGA-AB-2924-11A-01W-0745-08	G	G	G	A	G	G	Verified	Valid	Somatic	Phase_IV	WXS	Hybrid_Capture_Illumina_Seq	1	dbGAP	Illumina HiSeq
KRT37	0	genome.wustl.edu	36	17	36831252	36831252	+	Silent	SNP	G	G	A			TCGA-AB-2857-03B-01W-0728-08	TCGA-AB-2857-11B-01W-0729-08	G	G	G	A	G	G	Verified	Valid	Somatic	Phase_IV	WXS	Hybrid_Capture_Illumina_Seq	1	dbGAP	Illumina HiSeq
KRT74	0	genome.wustl.edu	36	12	51250815	51250815	+	Silent	SNP	G	G	A			TCGA-AB-2802-03B-01W-0728-08	TCGA-AB-2802-11B-01W-0728-08	G	G	G	A	G	G	Verified	Valid	Somatic	Phase_IV	WXS	Hybrid_Capture_Illumina_Seq	1	dbGAP	Illumina HiSeq
KRT75	0	genome.wustl.edu	36	12	51114119	51114119	+	Silent	SNP	G	G	A			TCGA-AB-2857-03B-01W-0728-08	TCGA-AB-2857-11B-01W-0729-08	G	G	G	A	G	G	Verified	Valid	Somatic	Phase_IV	WXS	Hybrid_Capture_Illumina_Seq	1	dbGAP	Illumina HiSeq
KRT77	0	genome.wustl.edu	36	12	51383390	51383390	+	Silent	SNP	C	C	T			TCGA-AB-2939-03A-01W-0745-08	TCGA-AB-2939-11A-01W-0745-08	C	C	C	T	C	C	Verified	Valid	Somatic	Phase_IV	WXS	Hybrid_Capture_Illumina_Seq	1	dbGAP	Illumina HiSeq
KRT79	0	genome.wustl.edu	36	12	51502047	51502047	+	Missense_Mutation	SNP	C	C	T			TCGA-AB-2986-03A-01D-0739-09	TCGA-AB-2986-11A-01D-0739-09	C	C	C	T	C	C	Verified	Valid	Somatic	Phase_IV	WXS	Hybrid_Capture_Illumina_Seq	1	dbGAP	Illumina HiSeq
KRT79	0	genome.wustl.edu	36	12	51504252	51504252	+	Silent	SNP	G	G	A			TCGA-AB-2841-03B-01W-0728-08	TCGA-AB-2841-11B-01W-0729-08	G	G	G	A	G	G	Verified	Valid	Somatic	Phase_IV	WXS	Hybrid_Capture_Illumina_Seq	1	dbGAP	Illumina HiSeq
KRT8P15	0	genome.wustl.edu	36	2	203414070	203414072	+	RNA	DEL	GCT	GCT	-			TCGA-AB-2841-03B-01W-0728-08	TCGA-AB-2841-11B-01W-0729-08	GCT	GCT	GCT	-	GCT	GCT	Verified	Valid	Somatic	Phase_IV	WXS	Hybrid_Capture_Illumina_Seq	1	dbGAP	Illumina HiSeq
KRTAP10-7	0	genome.wustl.edu	36	21	44845000	44845000	+	Silent	SNP	C	C	T			TCGA-AB-2931-03A-01W-0745-08	TCGA-AB-2931-11A-01W-0745-08	C	C	C	T	C	C	Verified	Valid	Somatic	Phase_IV	WXS	Hybrid_Capture_Illumina_Seq	1	dbGAP	Illumina HiSeq
KRTAP10-8	0	genome.wustl.edu	36	21	44856866	44856866	+	Missense_Mutation	SNP	G	G	A			TCGA-AB-2987-03A-01D-0739-09	TCGA-AB-2987-11A-01D-0739-09	G	G	G	A	G	G	Verified	Valid	Somatic	Phase_IV	WXS	Hybrid_Capture_Illumina_Seq	1	dbGAP	Illumina HiSeq
KRTAP24-1	0	genome.wustl.edu	36	21	30576841	30576841	+	Missense_Mutation	SNP	G	G	A			TCGA-AB-2927-03A-01W-0755-09	TCGA-AB-2927-11A-01W-0755-09	G	G	G	A	G	G	Verified	Valid	Somatic	Phase_IV	WXS	Hybrid_Capture_Illumina_Seq	1	dbGAP	Illumina HiSeq
KRTAP26-1	0	genome.wustl.edu	36	21	30613984	30613984	+	Missense_Mutation	SNP	C	C	T			TCGA-AB-2991-03A-01D-0739-09	TCGA-AB-2991-11A-01D-0739-09	C	C	C	T	C	C	Verified	Valid	Somatic	Phase_IV	WXS	Hybrid_Capture_Illumina_Seq	1	dbGAP	Illumina HiSeq
KRTAP4-2	0	genome.wustl.edu	36	17	36587840	36587840	+	Missense_Mutation	SNP	A	A	T			TCGA-AB-2859-03B-01W-0728-08	TCGA-AB-2859-11B-01W-0729-08	A	A	A	T	A	A	Verified	Valid	Somatic	Phase_IV	WXS	Hybrid_Capture_Illumina_Seq	1	dbGAP	Illumina HiSeq
KSR2	0	genome.wustl.edu	36	12	116406649	116406649	+	Missense_Mutation	SNP	G	G	A			TCGA-AB-2968-03A-01D-0739-09	TCGA-AB-2968-11A-01D-0739-09	G	G	G	A	G	G	Verified	Valid	Somatic	Phase_IV	WXS	Hybrid_Capture_Illumina_Seq	1	dbGAP	Illumina HiSeq
LAMA1	0	genome.wustl.edu	36	18	7026046	7026046	+	Nonsense_Mutation	SNP	G	G	T			TCGA-AB-2807-03D-01W-0755-09	TCGA-AB-2807-11D-01W-0755-09	G	G	G	T	G	G	Verified	Valid	Somatic	Phase_IV	WXS	Hybrid_Capture_Illumina_Seq	1	dbGAP	Illumina HiSeq
LAMA2	0	genome.wustl.edu	36	6	129746059	129746059	+	Missense_Mutation	SNP	C	C	T			TCGA-AB-2887-03A-01W-0732-08	TCGA-AB-2887-11A-01W-0732-08	C	C	C	T	C	C	Verified	Valid	Somatic	Phase_IV	WXS	Hybrid_Capture_Illumina_Seq	1	dbGAP	Illumina HiSeq
LAMA3	0	genome.wustl.edu	36	18	19648425	19648425	+	Missense_Mutation	SNP	T	T	C			TCGA-AB-2808-03D-01W-0755-09	TCGA-AB-2808-11D-01W-0755-09	T	T	T	C	T	T	Verified	Valid	Somatic	Phase_IV	WXS	Hybrid_Capture_Illumina_Seq	1	dbGAP	Illumina HiSeq
LAMA5	0	genome.wustl.edu	36	20	60333829	60333829	+	Missense_Mutation	SNP	C	C	T			TCGA-AB-2990-03A-01D-0739-09	TCGA-AB-2990-11A-01D-0739-09	C	C	C	T	C	C	Verified	Valid	Somatic	Phase_IV	WXS	Hybrid_Capture_Illumina_Seq	1	dbGAP	Illumina HiSeq
LAMC1	0	genome.wustl.edu	36	1	181352534	181352534	+	Silent	SNP	T	T	C			TCGA-AB-2996-03A-01D-0739-09	TCGA-AB-2996-11A-01D-0739-09	T	T	T	C	T	T	Verified	Valid	Somatic	Phase_IV	WXS	Hybrid_Capture_Illumina_Seq	1	dbGAP	Illumina HiSeq
LARP4B	0	genome.wustl.edu	36	10	861204	861204	+	Missense_Mutation	SNP	G	G	A			TCGA-AB-2972-03A-01D-0739-09	TCGA-AB-2972-11A-01D-0739-09	G	G	G	A	G	G	Verified	Valid	Somatic	Phase_IV	WXS	Hybrid_Capture_Illumina_Seq	1	dbGAP	Illumina HiSeq
LARS	0	genome.wustl.edu	36	5	145524130	145524130	+	Missense_Mutation	SNP	G	G	C			TCGA-AB-2932-03A-01W-0745-08	TCGA-AB-2932-11A-01W-0745-08	G	G	G	C	G	G	Verified	Valid	Somatic	Phase_IV	WXS	Hybrid_Capture_Illumina_Seq	1	dbGAP	Illumina HiSeq
LAS1L	0	genome.wustl.edu	36	X	64666340	64666340	+	Missense_Mutation	SNP	C	C	T			TCGA-AB-2914-03A-01W-0732-08	TCGA-AB-2914-11A-01W-0732-08	C	C	C	T	C	C	Verified	Valid	Somatic	Phase_IV	WXS	Hybrid_Capture_Illumina_Seq	1	dbGAP	Illumina HiSeq
LCE1B	0	genome.wustl.edu	36	1	151051691	151051691	+	Nonsense_Mutation	SNP	G	G	T			TCGA-AB-2996-03A-01D-0739-09	TCGA-AB-2996-11A-01D-0739-09	G	G	G	T	G	G	Verified	Valid	Somatic	Phase_IV	WXS	Hybrid_Capture_Illumina_Seq	1	dbGAP	Illumina HiSeq
LDLRAD3	0	genome.wustl.edu	36	11	36207460	36207460	+	Silent	SNP	C	C	T			TCGA-AB-2895-03A-01W-0733-08	TCGA-AB-2895-11A-01W-0732-08	C	C	C	T	C	C	Verified	Valid	Somatic	Phase_IV	WXS	Hybrid_Capture_Illumina_Seq	1	dbGAP	Illumina HiSeq
LEO1	0	genome.wustl.edu	36	15	50017675	50017675	+	Missense_Mutation	SNP	G	G	C			TCGA-AB-2822-03D-01W-0755-09	TCGA-AB-2822-11D-01W-0755-09	G	G	G	C	G	G	Verified	Valid	Somatic	Phase_IV	WXS	Hybrid_Capture_Illumina_Seq	1	dbGAP	Illumina HiSeq
LGTN	0	genome.wustl.edu	36	1	204839488	204839488	+	Missense_Mutation	SNP	T	T	C			TCGA-AB-3002-03A-01D-0739-09	TCGA-AB-3002-11A-01D-0739-09	T	T	T	C	T	T	Verified	Valid	Somatic	Phase_IV	WXS	Hybrid_Capture_Illumina_Seq	1	dbGAP	Illumina HiSeq
LHCGR	0	genome.wustl.edu	36	2	48789650	48789650	+	Silent	SNP	G	G	A			TCGA-AB-2950-03A-01W-0733-08	TCGA-AB-2950-11A-01W-0732-08	G	G	G	A	G	G	Verified	Valid	Somatic	Phase_IV	WXS	Hybrid_Capture_Illumina_Seq	1	dbGAP	Illumina HiSeq
LILRB2	0	genome.wustl.edu	36	19	59474649	59474649	+	Missense_Mutation	SNP	C	C	T			TCGA-AB-2804-03B-01W-0728-08	TCGA-AB-2804-11B-01W-0728-08	C	C	C	T	C	C	Verified	Valid	Somatic	Phase_IV	WXS	Hybrid_Capture_Illumina_Seq	1	dbGAP	Illumina HiSeq
LIMA1	0	genome.wustl.edu	36	12	48902219	48902220	+	Frame_Shift_Ins	INS	-	-	T			TCGA-AB-2979-03A-01D-0739-09	TCGA-AB-2979-11A-01D-0739-09	-	-	-	T	-	-	Verified	Valid	Somatic	Phase_IV	WXS	Hybrid_Capture_Illumina_Seq	1	dbGAP	Illumina HiSeq
LIMS2	0	genome.wustl.edu	36	2	128128537	128128537	+	Missense_Mutation	SNP	G	G	C			TCGA-AB-2804-03B-01W-0728-08	TCGA-AB-2804-11B-01W-0728-08	G	G	G	C	G	G	Verified	Valid	Somatic	Phase_IV	WXS	Hybrid_Capture_Illumina_Seq	1	dbGAP	Illumina HiSeq
LINC00324	0	genome.wustl.edu	36	17	8066613	8066613	+	Missense_Mutation	SNP	T	T	C			TCGA-AB-2807-03D-01W-0755-09	TCGA-AB-2807-11D-01W-0755-09	T	T	T	C	T	T	Verified	Valid	Somatic	Phase_IV	WXS	Hybrid_Capture_Illumina_Seq	1	dbGAP	Illumina HiSeq
LMOD1	0	genome.wustl.edu	36	1	200181928	200181928	+	Missense_Mutation	SNP	G	G	A			TCGA-AB-2803-03B-01W-0728-08	TCGA-AB-2803-11B-01W-0728-08	G	G	G	A	G	G	Verified	Valid	Somatic	Phase_IV	WXS	Hybrid_Capture_Illumina_Seq	1	dbGAP	Illumina HiSeq
LNX1	0	genome.wustl.edu	36	4	54059577	54059577	+	Silent	SNP	G	G	A			TCGA-AB-2939-03A-01W-0745-08	TCGA-AB-2939-11A-01W-0745-08	G	G	G	A	G	G	Verified	Valid	Somatic	Phase_IV	WXS	Hybrid_Capture_Illumina_Seq	1	dbGAP	Illumina HiSeq
LNX1	0	genome.wustl.edu	36	4	54069006	54069006	+	Missense_Mutation	SNP	C	C	T			TCGA-AB-2803-03B-01W-0728-08	TCGA-AB-2803-11B-01W-0728-08	C	C	C	T	C	C	Verified	Valid	Somatic	Phase_IV	WXS	Hybrid_Capture_Illumina_Seq	1	dbGAP	Illumina HiSeq
LOC100128077	0	genome.wustl.edu	36	9	131293063	131293063	+	Missense_Mutation	SNP	T	T	G			TCGA-AB-2971-03A-01D-0739-09	TCGA-AB-2971-11A-01D-0739-09	T	T	T	G	T	T	Verified	Valid	Somatic	Phase_IV	WXS	Hybrid_Capture_Illumina_Seq	1	dbGAP	Illumina HiSeq
LOC100128322	0	genome.wustl.edu	36	6	132189027	132189027	+	RNA	SNP	C	C	T			TCGA-AB-2912-03A-01W-0732-08	TCGA-AB-2912-11A-01W-0761-09	C	C	C	T	C	C	Verified	Valid	Somatic	Phase_IV	WXS	Hybrid_Capture_Illumina_Seq	1	dbGAP	Illumina HiSeq
LOC100128340	0	genome.wustl.edu	36	5	177310899	177310899	+	Missense_Mutation	SNP	C	C	T			TCGA-AB-2991-03A-01D-0739-09	TCGA-AB-2991-11A-01D-0739-09	C	C	C	T	C	C	Verified	Valid	Somatic	Phase_IV	WXS	Hybrid_Capture_Illumina_Seq	1	dbGAP	Illumina HiSeq
LOC100128342	0	genome.wustl.edu	36	3	15479581	15479581	+	Silent	SNP	C	C	A			TCGA-AB-2967-03A-01D-0739-09	TCGA-AB-2967-11A-01D-0739-09	C	C	C	A	C	C	Verified	Valid	Somatic	Phase_IV	WXS	Hybrid_Capture_Illumina_Seq	1	dbGAP	Illumina HiSeq
LOC100128371	0	genome.wustl.edu	36	16	31414446	31414446	+	Missense_Mutation	SNP	T	T	C			TCGA-AB-2994-03A-01D-0739-09	TCGA-AB-2994-11A-01D-0739-09	T	T	T	C	T	T	Verified	Valid	Somatic	Phase_IV	WXS	Hybrid_Capture_Illumina_Seq	1	dbGAP	Illumina HiSeq
LOC100128562	0	genome.wustl.edu	36	15	73623618	73623618	+	Silent	SNP	C	C	T			TCGA-AB-2981-03A-01D-0739-09	TCGA-AB-2981-11A-01D-0739-09	C	C	C	T	C	C	Verified	Valid	Somatic	Phase_IV	WXS	Hybrid_Capture_Illumina_Seq	1	dbGAP	Illumina HiSeq
LOC100128744	0	genome.wustl.edu	36	7	136499727	136499727	+	Missense_Mutation	SNP	C	C	T			TCGA-AB-2857-03B-01W-0728-08	TCGA-AB-2857-11B-01W-0729-08	C	C	C	T	C	C	Verified	Valid	Somatic	Phase_IV	WXS	Hybrid_Capture_Illumina_Seq	1	dbGAP	Illumina HiSeq
LOC100128936	0	genome.wustl.edu	36	3	61703497	61703497	+	Missense_Mutation	SNP	G	G	A			TCGA-AB-2917-03A-01W-0732-08	TCGA-AB-2917-11A-01W-0732-08	G	G	G	A	G	G	Verified	Valid	Somatic	Phase_IV	WXS	Hybrid_Capture_Illumina_Seq	1	dbGAP	Illumina HiSeq
LOC100128989	0	genome.wustl.edu	36	X	74674244	74674244	+	Missense_Mutation	SNP	T	T	G			TCGA-AB-2807-03D-01W-0755-09	TCGA-AB-2807-11D-01W-0755-09	T	T	T	G	T	T	Verified	Valid	Somatic	Phase_IV	WXS	Hybrid_Capture_Illumina_Seq	1	dbGAP	Illumina HiSeq
LOC100129218	0	genome.wustl.edu	36	12	51171752	51171752	+	Missense_Mutation	SNP	T	T	C			TCGA-AB-2955-03A-01W-0733-08	TCGA-AB-2955-11A-01W-0732-08	T	T	T	C	T	T	Verified	Valid	Somatic	Phase_IV	WXS	Hybrid_Capture_Illumina_Seq	1	dbGAP	Illumina HiSeq
LOC100129218	0	genome.wustl.edu	36	12	51196813	51196813	+	Missense_Mutation	SNP	G	G	T			TCGA-AB-2807-03D-01W-0755-09	TCGA-AB-2807-11D-01W-0755-09	G	G	G	T	G	G	Verified	Valid	Somatic	Phase_IV	WXS	Hybrid_Capture_Illumina_Seq	1	dbGAP	Illumina HiSeq
LOC100129743	0	genome.wustl.edu	36	2	203613328	203613332	+	Frame_Shift_Del	DEL	CATGC	CATGC	-			TCGA-AB-2963-03A-01D-0739-09	TCGA-AB-2963-11A-01D-0739-09	CATGC	CATGC	CATGC	-	CATGC	CATGC	Verified	Valid	Somatic	Phase_IV	WXS	Hybrid_Capture_Illumina_Seq	1	dbGAP	Illumina HiSeq
LOC100129876	0	genome.wustl.edu	36	X	55215216	55215216	+	Silent	SNP	G	G	A			TCGA-AB-3002-03A-01D-0739-09	TCGA-AB-3002-11A-01D-0739-09	G	G	G	A	G	G	Verified	Valid	Somatic	Phase_IV	WXS	Hybrid_Capture_Illumina_Seq	1	dbGAP	Illumina HiSeq
LOC100129901	0	genome.wustl.edu	36	9	87569444	87569444	+	Missense_Mutation	SNP	C	C	T			TCGA-AB-3002-03A-01D-0739-09	TCGA-AB-3002-11A-01D-0739-09	C	C	C	T	C	C	Verified	Valid	Somatic	Phase_IV	WXS	Hybrid_Capture_Illumina_Seq	1	dbGAP	Illumina HiSeq
LOC100130041	0	genome.wustl.edu	36	16	34581303	34581303	+	RNA	SNP	C	C	A			TCGA-AB-3009-03A-01D-0739-09	TCGA-AB-3009-11A-01D-0739-09	C	C	C	A	C	C	Verified	Valid	Somatic	Phase_IV	WXS	Hybrid_Capture_Illumina_Seq	1	dbGAP	Illumina HiSeq
LOC100130134	0	genome.wustl.edu	36	X	89181766	89181766	+	RNA	SNP	C	C	G			TCGA-AB-2838-03A-01W-0726-08	TCGA-AB-2838-11A-01W-0727-08	C	C	C	G	C	C	Verified	Valid	Somatic	Phase_IV	WXS	Hybrid_Capture_Illumina_Seq	1	dbGAP	Illumina HiSeq
LOC100130211	0	genome.wustl.edu	36	X	85301946	85301946	+	Missense_Mutation	SNP	G	G	A			TCGA-AB-2844-03B-01W-0728-08	TCGA-AB-2844-11B-01W-0729-08	G	G	G	A	G	G	Verified	Valid	Somatic	Phase_IV	WXS	Hybrid_Capture_Illumina_Seq	1	dbGAP	Illumina HiSeq
LOC100130211	0	genome.wustl.edu	36	X	85302265	85302265	+	Missense_Mutation	SNP	C	C	T			TCGA-AB-2989-03A-01D-0739-09	TCGA-AB-2989-11A-01D-0739-09	C	C	C	T	C	C	Verified	Valid	Somatic	Phase_IV	WXS	Hybrid_Capture_Illumina_Seq	1	dbGAP	Illumina HiSeq
LOC100130301	0	genome.wustl.edu	36	8	74316291	74316291	+	Silent	SNP	G	G	T			TCGA-AB-2996-03A-01D-0739-09	TCGA-AB-2996-11A-01D-0739-09	G	G	G	T	G	G	Verified	Valid	Somatic	Phase_IV	WXS	Hybrid_Capture_Illumina_Seq	1	dbGAP	Illumina HiSeq
LOC100130353	0	genome.wustl.edu	36	11	118751824	118751824	+	Missense_Mutation	SNP	G	G	A			TCGA-AB-2966-03A-01D-0739-09	TCGA-AB-2966-11A-01D-0739-09	G	G	G	A	G	G	Verified	Valid	Somatic	Phase_IV	WXS	Hybrid_Capture_Illumina_Seq	1	dbGAP	Illumina HiSeq
LOC100130734	0	genome.wustl.edu	36	17	17227878	17227878	+	Missense_Mutation	SNP	G	G	A			TCGA-AB-3009-03A-01D-0739-09	TCGA-AB-3009-11A-01D-0739-09	G	G	G	A	G	G	Verified	Valid	Somatic	Phase_IV	WXS	Hybrid_Capture_Illumina_Seq	1	dbGAP	Illumina HiSeq
LOC100131040	0	genome.wustl.edu	36	5	114534278	114534278	+	Missense_Mutation	SNP	A	A	G			TCGA-AB-2979-03A-01D-0739-09	TCGA-AB-2979-11A-01D-0739-09	A	A	A	G	A	A	Verified	Valid	Somatic	Phase_IV	WXS	Hybrid_Capture_Illumina_Seq	1	dbGAP	Illumina HiSeq
LOC100131253	0	genome.wustl.edu	36	2	225072861	225072861	+	RNA	SNP	T	T	A			TCGA-AB-2966-03A-01D-0739-09	TCGA-AB-2966-11A-01D-0739-09	T	T	T	A	T	T	Verified	Valid	Somatic	Phase_IV	WXS	Hybrid_Capture_Illumina_Seq	1	dbGAP	Illumina HiSeq
LOC100131447	0	genome.wustl.edu	36	7	48857942	48857942	+	RNA	SNP	G	G	T			TCGA-AB-2916-03A-01W-0732-08	TCGA-AB-2916-11A-01W-0732-08	G	G	G	T	G	G	Verified	Valid	Somatic	Phase_IV	WXS	Hybrid_Capture_Illumina_Seq	1	dbGAP	Illumina HiSeq
LOC100131482	0	genome.wustl.edu	36	2	180387594	180387594	+	Silent	SNP	T	T	C			TCGA-AB-2901-03A-01W-0733-08	TCGA-AB-2901-11A-01W-0732-08	T	T	T	C	T	T	Verified	Valid	Somatic	Phase_IV	WXS	Hybrid_Capture_Illumina_Seq	1	dbGAP	Illumina HiSeq
LOC100131656	0	genome.wustl.edu	36	X	40635696	40635696	+	RNA	SNP	G	G	A			TCGA-AB-2820-03B-01W-0728-08	TCGA-AB-2820-11B-01W-0728-08	G	G	G	A	G	G	Verified	Valid	Somatic	Phase_IV	WXS	Hybrid_Capture_Illumina_Seq	1	dbGAP	Illumina HiSeq
LOC100131699	0	genome.wustl.edu	36	10	86310725	86310725	+	Missense_Mutation	SNP	G	G	C			TCGA-AB-2996-03A-01D-0739-09	TCGA-AB-2996-11A-01D-0739-09	G	G	G	C	G	G	Verified	Valid	Somatic	Phase_IV	WXS	Hybrid_Capture_Illumina_Seq	1	dbGAP	Illumina HiSeq
LOC100132232	0	genome.wustl.edu	36	12	118403217	118403217	+	Missense_Mutation	SNP	C	C	T			TCGA-AB-2991-03A-01D-0739-09	TCGA-AB-2991-11A-01D-0739-09	C	C	C	T	C	C	Verified	Valid	Somatic	Phase_IV	WXS	Hybrid_Capture_Illumina_Seq	1	dbGAP	Illumina HiSeq
LOC100132495	0	genome.wustl.edu	36	1	143963627	143963627	+	Missense_Mutation	SNP	G	G	A			TCGA-AB-2837-03B-01W-0728-08	TCGA-AB-2837-11B-01W-0729-08	G	G	G	A	G	G	Verified	Valid	Somatic	Phase_IV	WXS	Hybrid_Capture_Illumina_Seq	1	dbGAP	Illumina HiSeq
LOC100132672	0	genome.wustl.edu	36	9	68791992	68791992	+	RNA	SNP	A	A	G			TCGA-AB-2934-03A-01W-0755-09	TCGA-AB-2934-11A-01W-0755-09	A	A	A	G	A	A	Verified	Valid	Somatic	Phase_IV	WXS	Hybrid_Capture_Illumina_Seq	1	dbGAP	Illumina HiSeq
LOC100132713	0	genome.wustl.edu	36	18	74365674	74365674	+	Missense_Mutation	SNP	C	C	G			TCGA-AB-2997-03A-01D-0739-09	TCGA-AB-2997-11A-01D-0739-09	C	C	C	G	C	C	Verified	Valid	Somatic	Phase_IV	WXS	Hybrid_Capture_Illumina_Seq	1	dbGAP	Illumina HiSeq
LOC100132800	0	genome.wustl.edu	36	19	56786070	56786071	+	In_Frame_Ins	INS	-	-	CACCTG	rs113581628		TCGA-AB-2939-03A-01W-0745-08	TCGA-AB-2939-11A-01W-0745-08	-	-	-	CACCTG	-	-	Verified	Valid	Somatic	Phase_IV	WXS	Hybrid_Capture_Illumina_Seq	1	dbGAP	Illumina HiSeq
LOC100132800	0	genome.wustl.edu	36	19	56786070	56786071	+	In_Frame_Ins	INS	-	-	CACCTG	rs113581628		TCGA-AB-3008-03A-01D-0739-09	TCGA-AB-3008-11A-01D-0739-09	-	-	-	CACCTG	-	-	Verified	Valid	Somatic	Phase_IV	WXS	Hybrid_Capture_Illumina_Seq	1	dbGAP	Illumina HiSeq
LOC100132903	0	genome.wustl.edu	36	17	44156725	44156725	+	Missense_Mutation	SNP	G	G	T			TCGA-AB-3009-03A-01D-0739-09	TCGA-AB-3009-11A-01D-0739-09	G	G	G	T	G	G	Verified	Valid	Somatic	Phase_IV	WXS	Hybrid_Capture_Illumina_Seq	1	dbGAP	Illumina HiSeq
LOC100133234	0	genome.wustl.edu	36	8	56529203	56529203	+	RNA	SNP	A	A	G			TCGA-AB-2803-03B-01W-0728-08	TCGA-AB-2803-11B-01W-0728-08	A	A	A	G	A	A	Verified	Valid	Somatic	Phase_IV	WXS	Hybrid_Capture_Illumina_Seq	1	dbGAP	Illumina HiSeq
LOC100133234	0	genome.wustl.edu	36	8	56529812	56529812	+	RNA	SNP	G	G	A			TCGA-AB-2959-03A-01W-0733-08	TCGA-AB-2959-11A-01W-0732-08	G	G	G	A	G	G	Verified	Valid	Somatic	Phase_IV	WXS	Hybrid_Capture_Illumina_Seq	1	dbGAP	Illumina HiSeq
LOC100133292	0	genome.wustl.edu	36	5	2645059	2645059	+	Missense_Mutation	SNP	G	G	C			TCGA-AB-2906-03A-01D-0739-09	TCGA-AB-2906-11A-01D-0739-09	G	G	G	C	G	G	Verified	Valid	Somatic	Phase_IV	WXS	Hybrid_Capture_Illumina_Seq	1	dbGAP	Illumina HiSeq
LOC100133655	0	genome.wustl.edu	36	9	23949362	23949362	+	Missense_Mutation	SNP	G	G	A			TCGA-AB-2976-03A-01D-0739-09	TCGA-AB-2976-11A-01D-0739-09	G	G	G	A	G	G	Verified	Valid	Somatic	Phase_IV	WXS	Hybrid_Capture_Illumina_Seq	1	dbGAP	Illumina HiSeq
LOC100133684	0	genome.wustl.edu	36	13	27543084	27543085	+	Frame_Shift_Del	DEL	TG	TG	-	rs147323384		TCGA-AB-2939-03A-01W-0745-08	TCGA-AB-2939-11A-01W-0745-08	TG	TG	TG	-	TG	TG	Verified	Valid	Somatic	Phase_IV	WXS	Hybrid_Capture_Illumina_Seq	1	dbGAP	Illumina HiSeq
LOC100133718	0	genome.wustl.edu	36	4	17774	17774	+	Missense_Mutation	SNP	G	G	A			TCGA-AB-2814-03D-01W-0755-09	TCGA-AB-2814-11D-01W-0755-09	G	G	G	A	G	G	Verified	Valid	Somatic	Phase_IV	WXS	Hybrid_Capture_Illumina_Seq	1	dbGAP	Illumina HiSeq
LOC100133915	0	genome.wustl.edu	36	8	1591559	1591559	+	Missense_Mutation	SNP	C	C	G			TCGA-AB-2968-03A-01D-0739-09	TCGA-AB-2968-11A-01D-0739-09	C	C	C	G	C	C	Verified	Valid	Somatic	Phase_IV	WXS	Hybrid_Capture_Illumina_Seq	1	dbGAP	Illumina HiSeq
LOC100134101	0	genome.wustl.edu	36	1	5347	5347	+	RNA	SNP	G	G	A			TCGA-AB-2873-03A-01W-0732-08	TCGA-AB-2873-11A-01W-0732-08	G	G	G	A	G	G	Verified	Valid	Somatic	Phase_IV	WXS	Hybrid_Capture_Illumina_Seq	1	dbGAP	Illumina HiSeq
LOC100134687	0	genome.wustl.edu	36	7	6727252	6727252	+	Missense_Mutation	SNP	A	A	G			TCGA-AB-2997-03A-01D-0739-09	TCGA-AB-2997-11A-01D-0739-09	A	A	A	G	A	A	Verified	Valid	Somatic	Phase_IV	WXS	Hybrid_Capture_Illumina_Seq	1	dbGAP	Illumina HiSeq
LOC121296	0	genome.wustl.edu	36	12	125915679	125915679	+	RNA	SNP	G	G	A			TCGA-AB-2808-03D-01W-0755-09	TCGA-AB-2808-11D-01W-0755-09	G	G	G	A	G	G	Verified	Valid	Somatic	Phase_IV	WXS	Hybrid_Capture_Illumina_Seq	1	dbGAP	Illumina HiSeq
LOC129293	0	genome.wustl.edu	36	2	84951165	84951165	+	Missense_Mutation	SNP	G	G	T			TCGA-AB-2949-03A-01W-0733-08	TCGA-AB-2949-11A-01W-0732-08	G	G	G	T	G	G	Verified	Valid	Somatic	Phase_IV	WXS	Hybrid_Capture_Illumina_Seq	1	dbGAP	Illumina HiSeq
LOC152845	0	genome.wustl.edu	36	4	85384395	85384395	+	RNA	SNP	G	G	A			TCGA-AB-2915-03A-01W-0745-08	TCGA-AB-2915-11A-01W-0745-08	G	G	G	A	G	G	Verified	Valid	Somatic	Phase_IV	WXS	Hybrid_Capture_Illumina_Seq	1	dbGAP	Illumina HiSeq
LOC152845	0	genome.wustl.edu	36	4	85384652	85384652	+	RNA	SNP	G	G	A			TCGA-AB-2959-03A-01W-0733-08	TCGA-AB-2959-11A-01W-0732-08	G	G	G	A	G	G	Verified	Valid	Somatic	Phase_IV	WXS	Hybrid_Capture_Illumina_Seq	1	dbGAP	Illumina HiSeq
LOC152845	0	genome.wustl.edu	36	4	85384914	85384914	+	RNA	SNP	C	C	T			TCGA-AB-2915-03A-01W-0745-08	TCGA-AB-2915-11A-01W-0745-08	C	C	C	T	C	C	Verified	Valid	Somatic	Phase_IV	WXS	Hybrid_Capture_Illumina_Seq	1	dbGAP	Illumina HiSeq
LOC200493	0	genome.wustl.edu	36	2	873813	873813	+	Missense_Mutation	SNP	C	C	G			TCGA-AB-3005-03A-01D-0739-09	TCGA-AB-3005-11A-01D-0739-09	C	C	C	G	C	C	Verified	Valid	Somatic	Phase_IV	WXS	Hybrid_Capture_Illumina_Seq	1	dbGAP	Illumina HiSeq
LOC253820	0	genome.wustl.edu	36	3	170003465	170003465	+	Silent	SNP	C	C	T			TCGA-AB-3009-03A-01D-0739-09	TCGA-AB-3009-11A-01D-0739-09	C	C	C	T	C	C	Verified	Valid	Somatic	Phase_IV	WXS	Hybrid_Capture_Illumina_Seq	1	dbGAP	Illumina HiSeq
LOC257039	0	genome.wustl.edu	36	3	145057398	145057398	+	Frame_Shift_Del	DEL	T	T	-			TCGA-AB-2874-03A-01W-0732-08	TCGA-AB-2874-11A-01W-0732-08	T	T	T	-	T	T	Verified	Valid	Somatic	Phase_IV	WXS	Hybrid_Capture_Illumina_Seq	1	dbGAP	Illumina HiSeq
LOC26010	0	genome.wustl.edu	36	2	201045842	201045842	+	Missense_Mutation	SNP	G	G	T			TCGA-AB-3001-03A-01D-0739-09	TCGA-AB-3001-11A-01D-0739-09	G	G	G	T	G	G	Verified	Valid	Somatic	Phase_IV	WXS	Hybrid_Capture_Illumina_Seq	1	dbGAP	Illumina HiSeq
LOC338870	0	genome.wustl.edu	36	13	20566654	20566654	+	RNA	SNP	G	G	A			TCGA-AB-2908-03A-01W-0745-08	TCGA-AB-2908-11A-01W-0745-08	G	G	G	A	G	G	Verified	Valid	Somatic	Phase_IV	WXS	Hybrid_Capture_Illumina_Seq	1	dbGAP	Illumina HiSeq
LOC339970	0	genome.wustl.edu	36	4	68587383	68587383	+	RNA	SNP	G	G	A			TCGA-AB-2993-03A-01D-0739-09	TCGA-AB-2993-11A-01D-0739-09	G	G	G	A	G	G	Verified	Valid	Somatic	Phase_IV	WXS	Hybrid_Capture_Illumina_Seq	1	dbGAP	Illumina HiSeq
LOC344875	0	genome.wustl.edu	36	3	15181516	15181516	+	Missense_Mutation	SNP	C	C	A			TCGA-AB-3000-03A-01D-0739-09	TCGA-AB-3000-11A-01D-0739-09	C	C	C	A	C	C	Verified	Valid	Somatic	Phase_IV	WXS	Hybrid_Capture_Illumina_Seq	1	dbGAP	Illumina HiSeq
LOC374443	0	genome.wustl.edu	36	12	9702101	9702101	+	RNA	SNP	A	A	G			TCGA-AB-2969-03A-01D-0739-09	TCGA-AB-2969-11A-01D-0739-09	A	A	A	G	A	A	Verified	Valid	Somatic	Phase_IV	WXS	Hybrid_Capture_Illumina_Seq	1	dbGAP	Illumina HiSeq
LOC387703	0	genome.wustl.edu	36	10	94956679	94956679	+	RNA	SNP	G	G	A			TCGA-AB-2935-03A-01W-0755-09	TCGA-AB-2935-11A-01W-0755-09	G	G	G	A	G	G	Verified	Valid	Somatic	Phase_IV	WXS	Hybrid_Capture_Illumina_Seq	1	dbGAP	Illumina HiSeq
LOC387761	0	genome.wustl.edu	36	11	42231838	42231838	+	Frame_Shift_Del	DEL	A	A	-			TCGA-AB-3009-03A-01D-0739-09	TCGA-AB-3009-11A-01D-0739-09	A	A	A	-	A	A	Verified	Valid	Somatic	Phase_IV	WXS	Hybrid_Capture_Illumina_Seq	1	dbGAP	Illumina HiSeq
LOC387770	0	genome.wustl.edu	36	11	49822399	49822399	+	RNA	SNP	G	G	A			TCGA-AB-2893-03A-01W-0733-08	TCGA-AB-2893-11A-01W-0732-08	G	G	G	A	G	G	Verified	Valid	Somatic	Phase_IV	WXS	Hybrid_Capture_Illumina_Seq	1	dbGAP	Illumina HiSeq
LOC387820	0	genome.wustl.edu	36	11	127316318	127316318	+	RNA	SNP	G	G	A			TCGA-AB-2968-03A-01D-0739-09	TCGA-AB-2968-11A-01D-0739-09	G	G	G	A	G	G	Verified	Valid	Somatic	Phase_IV	WXS	Hybrid_Capture_Illumina_Seq	1	dbGAP	Illumina HiSeq
LOC388076	0	genome.wustl.edu	36	15	19941872	19941872	+	Silent	SNP	G	G	A			TCGA-AB-2888-03A-01W-0732-08	TCGA-AB-2888-11A-01W-0732-08	G	G	G	A	G	G	Verified	Valid	Somatic	Phase_IV	WXS	Hybrid_Capture_Illumina_Seq	1	dbGAP	Illumina HiSeq
LOC388276	0	genome.wustl.edu	36	16	50643274	50643274	+	RNA	DEL	C	C	-			TCGA-AB-2986-03A-01D-0739-09	TCGA-AB-2986-11A-01D-0739-09	C	C	C	-	C	C	Verified	Valid	Somatic	Phase_IV	WXS	Hybrid_Capture_Illumina_Seq	1	dbGAP	Illumina HiSeq
LOC388553	0	genome.wustl.edu	36	19	50958451	50958451	+	Silent	SNP	C	C	T			TCGA-AB-3002-03A-01D-0739-09	TCGA-AB-3002-11A-01D-0739-09	C	C	C	T	C	C	Verified	Valid	Somatic	Phase_IV	WXS	Hybrid_Capture_Illumina_Seq	1	dbGAP	Illumina HiSeq
LOC389000	0	genome.wustl.edu	36	2	91440296	91440296	+	Missense_Mutation	SNP	A	A	G			TCGA-AB-2832-03B-01W-0728-08	TCGA-AB-2832-11B-01W-0729-08	A	A	A	G	A	A	Verified	Valid	Somatic	Phase_IV	WXS	Hybrid_Capture_Illumina_Seq	1	dbGAP	Illumina HiSeq
LOC391769	0	genome.wustl.edu	36	5	17688319	17688319	+	Silent	SNP	G	G	A			TCGA-AB-3007-03A-01D-0739-09	TCGA-AB-3007-11A-01D-0739-09	G	G	G	A	G	G	Verified	Valid	Somatic	Phase_IV	WXS	Hybrid_Capture_Illumina_Seq	1	dbGAP	Illumina HiSeq
LOC391811	0	genome.wustl.edu	36	5	92629616	92629616	+	RNA	SNP	G	G	T			TCGA-AB-2915-03A-01W-0745-08	TCGA-AB-2915-11A-01W-0745-08	G	G	G	T	G	G	Verified	Valid	Somatic	Phase_IV	WXS	Hybrid_Capture_Illumina_Seq	1	dbGAP	Illumina HiSeq
LOC392008	0	genome.wustl.edu	36	7	27275629	27275629	+	RNA	SNP	C	C	T			TCGA-AB-2860-03B-01W-0728-08	TCGA-AB-2860-11B-01W-0729-08	C	C	C	T	C	C	Verified	Valid	Somatic	Phase_IV	WXS	Hybrid_Capture_Illumina_Seq	1	dbGAP	Illumina HiSeq
LOC392301	0	genome.wustl.edu	36	9	32323505	32323505	+	RNA	SNP	C	C	T			TCGA-AB-2910-03A-01W-0745-08	TCGA-AB-2910-11A-01W-0745-08	C	C	C	T	C	C	Verified	Valid	Somatic	Phase_IV	WXS	Hybrid_Capture_Illumina_Seq	1	dbGAP	Illumina HiSeq
LOC392501	0	genome.wustl.edu	36	X	91818303	91818303	+	RNA	SNP	C	C	T			TCGA-AB-2868-03B-01W-0728-08	TCGA-AB-2868-11B-01W-0729-08	C	C	C	T	C	C	Verified	Valid	Somatic	Phase_IV	WXS	Hybrid_Capture_Illumina_Seq	1	dbGAP	Illumina HiSeq
LOC400011	0	genome.wustl.edu	36	12	16444150	16444150	+	RNA	SNP	G	G	T			TCGA-AB-2819-03B-01W-0728-08	TCGA-AB-2819-11B-01W-0728-08	G	G	G	T	G	G	Verified	Valid	Somatic	Phase_IV	WXS	Hybrid_Capture_Illumina_Seq	1	dbGAP	Illumina HiSeq
LOC400879	0	genome.wustl.edu	36	22	14537982	14537982	+	RNA	SNP	G	G	T			TCGA-AB-2988-03A-01D-0739-09	TCGA-AB-2988-11A-01D-0739-09	G	G	G	T	G	G	Verified	Valid	Somatic	Phase_IV	WXS	Hybrid_Capture_Illumina_Seq	1	dbGAP	Illumina HiSeq
LOC401218	0	genome.wustl.edu	36	5	172122401	172122402	+	RNA	INS	-	-	AG	rs57435005		TCGA-AB-2922-03A-01W-0745-08	TCGA-AB-2922-11A-01W-0745-08	-	-	-	AG	-	-	Verified	Valid	Somatic	Phase_IV	WXS	Hybrid_Capture_Illumina_Seq	1	dbGAP	Illumina HiSeq
LOC401533	0	genome.wustl.edu	36	9	83893235	83893235	+	RNA	SNP	C	C	T			TCGA-AB-2872-03A-01W-0732-08	TCGA-AB-2872-11A-01W-0761-09	C	C	C	T	C	C	Verified	Valid	Somatic	Phase_IV	WXS	Hybrid_Capture_Illumina_Seq	1	dbGAP	Illumina HiSeq
LOC401648	0	genome.wustl.edu	36	10	104965961	104965961	+	RNA	SNP	A	A	G			TCGA-AB-2904-03A-01W-0732-08	TCGA-AB-2904-11A-01W-0732-08	A	A	A	G	A	A	Verified	Valid	Somatic	Phase_IV	WXS	Hybrid_Capture_Illumina_Seq	1	dbGAP	Illumina HiSeq
LOC401648	0	genome.wustl.edu	36	10	104965961	104965961	+	RNA	SNP	A	A	G			TCGA-AB-2943-03A-01W-0745-08	TCGA-AB-2943-11A-01W-0745-08	A	A	A	G	A	A	Verified	Valid	Somatic	Phase_IV	WXS	Hybrid_Capture_Illumina_Seq	1	dbGAP	Illumina HiSeq
LOC401875	0	genome.wustl.edu	36	17	20457554	20457554	+	RNA	SNP	C	C	T			TCGA-AB-2864-03D-01W-0755-09	TCGA-AB-2864-11D-01W-0755-09	C	C	C	T	C	C	Verified	Valid	Somatic	Phase_IV	WXS	Hybrid_Capture_Illumina_Seq	1	dbGAP	Illumina HiSeq
LOC440181	0	genome.wustl.edu	36	14	58364276	58364276	+	RNA	SNP	C	C	T			TCGA-AB-2853-03D-01W-0755-09	TCGA-AB-2853-11D-01W-0755-09	C	C	C	T	C	C	Verified	Valid	Somatic	Phase_IV	WXS	Hybrid_Capture_Illumina_Seq	1	dbGAP	Illumina HiSeq
LOC441013	0	genome.wustl.edu	36	4	43107115	43107115	+	RNA	SNP	G	G	A			TCGA-AB-2935-03A-01W-0755-09	TCGA-AB-2935-11A-01W-0755-09	G	G	G	A	G	G	Verified	Valid	Somatic	Phase_IV	WXS	Hybrid_Capture_Illumina_Seq	1	dbGAP	Illumina HiSeq
LOC441644	0	genome.wustl.edu	36	12	93058231	93058231	+	Missense_Mutation	SNP	C	C	T			TCGA-AB-2977-03A-01D-0739-09	TCGA-AB-2977-11A-01D-0739-09	C	C	C	T	C	C	Verified	Valid	Somatic	Phase_IV	WXS	Hybrid_Capture_Illumina_Seq	1	dbGAP	Illumina HiSeq
LOC441775	0	genome.wustl.edu	36	16	74826910	74826910	+	RNA	SNP	C	C	T			TCGA-AB-2904-03A-01W-0732-08	TCGA-AB-2904-11A-01W-0732-08	C	C	C	T	C	C	Verified	Valid	Somatic	Phase_IV	WXS	Hybrid_Capture_Illumina_Seq	1	dbGAP	Illumina HiSeq
LOC441957	0	genome.wustl.edu	36	21	14058883	14058883	+	RNA	SNP	C	C	T			TCGA-AB-3002-03A-01D-0739-09	TCGA-AB-3002-11A-01D-0739-09	C	C	C	T	C	C	Verified	Valid	Somatic	Phase_IV	WXS	Hybrid_Capture_Illumina_Seq	1	dbGAP	Illumina HiSeq
LOC442255	0	genome.wustl.edu	36	6	122017543	122017543	+	RNA	SNP	C	C	T			TCGA-AB-2810-03B-01W-0728-08	TCGA-AB-2810-11B-01W-0728-08	C	C	C	T	C	C	Verified	Valid	Somatic	Phase_IV	WXS	Hybrid_Capture_Illumina_Seq	1	dbGAP	Illumina HiSeq
LOC642131	0	genome.wustl.edu	36	15	19974541	19974541	+	Missense_Mutation	SNP	T	T	C			TCGA-AB-2844-03B-01W-0728-08	TCGA-AB-2844-11B-01W-0729-08	T	T	T	C	T	T	Verified	Valid	Somatic	Phase_IV	WXS	Hybrid_Capture_Illumina_Seq	1	dbGAP	Illumina HiSeq
LOC642458	0	genome.wustl.edu	36	14	18546106	18546106	+	RNA	SNP	G	G	A			TCGA-AB-2861-03B-01W-0728-08	TCGA-AB-2861-11B-01W-0729-08	G	G	G	A	G	G	Verified	Valid	Somatic	Phase_IV	WXS	Hybrid_Capture_Illumina_Seq	1	dbGAP	Illumina HiSeq
LOC642546	0	genome.wustl.edu	36	X	79714774	79714774	+	RNA	SNP	C	C	T			TCGA-AB-2912-03A-01W-0732-08	TCGA-AB-2912-11A-01W-0761-09	C	C	C	T	C	C	Verified	Valid	Somatic	Phase_IV	WXS	Hybrid_Capture_Illumina_Seq	1	dbGAP	Illumina HiSeq
LOC642635	0	genome.wustl.edu	36	2	153985650	153985650	+	RNA	SNP	C	C	T			TCGA-AB-2806-03B-01W-0728-08	TCGA-AB-2806-11B-01W-0728-08	C	C	C	T	C	C	Verified	Valid	Somatic	Phase_IV	WXS	Hybrid_Capture_Illumina_Seq	1	dbGAP	Illumina HiSeq
LOC642738	0	genome.wustl.edu	36	6	159867366	159867367	+	RNA	INS	-	-	TT	rs61112029		TCGA-AB-2930-03A-01W-0761-09	TCGA-AB-2930-11A-01W-0745-08	-	-	-	TT	-	-	Verified	Valid	Somatic	Phase_IV	WXS	Hybrid_Capture_Illumina_Seq	1	dbGAP	Illumina HiSeq
LOC642943	0	genome.wustl.edu	36	9	94687368	94687368	+	RNA	SNP	A	A	G			TCGA-AB-2869-03A-01W-0761-09	TCGA-AB-2869-11A-01W-0732-08	A	A	A	G	A	A	Verified	Valid	Somatic	Phase_IV	WXS	Hybrid_Capture_Illumina_Seq	1	dbGAP	Illumina HiSeq
LOC643342	0	genome.wustl.edu	36	9	97095390	97095391	+	RNA	DEL	TG	TG	-			TCGA-AB-2803-03B-01W-0728-08	TCGA-AB-2803-11B-01W-0728-08	TG	TG	TG	-	TG	TG	Verified	Valid	Somatic	Phase_IV	WXS	Hybrid_Capture_Illumina_Seq	1	dbGAP	Illumina HiSeq
LOC643563	0	genome.wustl.edu	36	X	97531372	97531372	+	Missense_Mutation	SNP	C	C	T			TCGA-AB-2886-03A-01W-0732-08	TCGA-AB-2886-11A-01W-0732-08	C	C	C	T	C	C	Verified	Valid	Somatic	Phase_IV	WXS	Hybrid_Capture_Illumina_Seq	1	dbGAP	Illumina HiSeq
LOC643827	0	genome.wustl.edu	36	9	65375598	65375598	+	Missense_Mutation	SNP	G	G	A			TCGA-AB-2849-03B-01W-0728-08	TCGA-AB-2849-11B-01W-0729-08	G	G	G	A	G	G	Verified	Valid	Somatic	Phase_IV	WXS	Hybrid_Capture_Illumina_Seq	1	dbGAP	Illumina HiSeq
LOC643905	0	genome.wustl.edu	36	2	240630916	240630916	+	Missense_Mutation	SNP	G	G	A			TCGA-AB-3005-03A-01D-0739-09	TCGA-AB-3005-11A-01D-0739-09	G	G	G	A	G	G	Verified	Valid	Somatic	Phase_IV	WXS	Hybrid_Capture_Illumina_Seq	1	dbGAP	Illumina HiSeq
LOC643932	0	genome.wustl.edu	36	5	78616032	78616032	+	RNA	SNP	T	T	C			TCGA-AB-2826-03B-01W-0728-08	TCGA-AB-2826-11B-01W-0728-08	T	T	T	C	T	T	Verified	Valid	Somatic	Phase_IV	WXS	Hybrid_Capture_Illumina_Seq	1	dbGAP	Illumina HiSeq
LOC643962	0	genome.wustl.edu	36	6	87597030	87597030	+	RNA	SNP	G	G	A			TCGA-AB-3009-03A-01D-0739-09	TCGA-AB-3009-11A-01D-0739-09	G	G	G	A	G	G	Verified	Valid	Somatic	Phase_IV	WXS	Hybrid_Capture_Illumina_Seq	1	dbGAP	Illumina HiSeq
LOC644456	0	genome.wustl.edu	36	2	58541604	58541604	+	RNA	SNP	C	C	T			TCGA-AB-2860-03B-01W-0728-08	TCGA-AB-2860-11B-01W-0729-08	C	C	C	T	C	C	Verified	Valid	Somatic	Phase_IV	WXS	Hybrid_Capture_Illumina_Seq	1	dbGAP	Illumina HiSeq
LOC644504	0	genome.wustl.edu	36	X	105457450	105457450	+	Missense_Mutation	SNP	G	G	A			TCGA-AB-2929-03A-01W-0732-08	TCGA-AB-2929-11A-01W-0732-08	G	G	G	A	G	G	Verified	Valid	Somatic	Phase_IV	WXS	Hybrid_Capture_Illumina_Seq	1	dbGAP	Illumina HiSeq
LOC644800	0	genome.wustl.edu	36	15	98149348	98149348	+	Silent	SNP	C	C	T			TCGA-AB-2971-03A-01D-0739-09	TCGA-AB-2971-11A-01D-0739-09	C	C	C	T	C	C	Verified	Valid	Somatic	Phase_IV	WXS	Hybrid_Capture_Illumina_Seq	1	dbGAP	Illumina HiSeq
LOC644992	0	genome.wustl.edu	36	11	13588724	13588724	+	Missense_Mutation	SNP	T	T	C			TCGA-AB-2986-03A-01D-0739-09	TCGA-AB-2986-11A-01D-0739-09	T	T	T	C	T	T	Verified	Valid	Somatic	Phase_IV	WXS	Hybrid_Capture_Illumina_Seq	1	dbGAP	Illumina HiSeq
LOC645173	0	genome.wustl.edu	36	17	49189919	49189919	+	RNA	SNP	G	G	A			TCGA-AB-2915-03A-01W-0745-08	TCGA-AB-2915-11A-01W-0745-08	G	G	G	A	G	G	Verified	Valid	Somatic	Phase_IV	WXS	Hybrid_Capture_Illumina_Seq	1	dbGAP	Illumina HiSeq
LOC645181	0	genome.wustl.edu	36	5	84881024	84881024	+	RNA	SNP	C	C	T			TCGA-AB-2814-03D-01W-0755-09	TCGA-AB-2814-11D-01W-0755-09	C	C	C	T	C	C	Verified	Valid	Somatic	Phase_IV	WXS	Hybrid_Capture_Illumina_Seq	1	dbGAP	Illumina HiSeq
LOC645949	0	genome.wustl.edu	36	2	21787609	21787609	+	RNA	SNP	T	T	A			TCGA-AB-2977-03A-01D-0739-09	TCGA-AB-2977-11A-01D-0739-09	T	T	T	A	T	T	Verified	Valid	Somatic	Phase_IV	WXS	Hybrid_Capture_Illumina_Seq	1	dbGAP	Illumina HiSeq
LOC645954	0	genome.wustl.edu	36	10	31033438	31033438	+	RNA	SNP	A	A	T			TCGA-AB-2816-03B-01W-0728-08	TCGA-AB-2816-11B-01W-0728-08	A	A	A	T	A	A	Verified	Valid	Somatic	Phase_IV	WXS	Hybrid_Capture_Illumina_Seq	1	dbGAP	Illumina HiSeq
LOC646090	0	genome.wustl.edu	36	15	18727164	18727164	+	RNA	SNP	G	G	C			TCGA-AB-2949-03A-01W-0733-08	TCGA-AB-2949-11A-01W-0732-08	G	G	G	C	G	G	Verified	Valid	Somatic	Phase_IV	WXS	Hybrid_Capture_Illumina_Seq	1	dbGAP	Illumina HiSeq
LOC646346	0	genome.wustl.edu	36	X	26615585	26615585	+	RNA	SNP	G	G	A			TCGA-AB-2818-03B-01W-0728-08	TCGA-AB-2818-11B-01W-0728-08	G	G	G	A	G	G	Verified	Valid	Somatic	Phase_IV	WXS	Hybrid_Capture_Illumina_Seq	1	dbGAP	Illumina HiSeq
LOC646513	0	genome.wustl.edu	36	22	29161774	29161774	+	Silent	SNP	C	C	T			TCGA-AB-2995-03A-01D-0739-09	TCGA-AB-2995-11A-01D-0739-09	C	C	C	T	C	C	Verified	Valid	Somatic	Phase_IV	WXS	Hybrid_Capture_Illumina_Seq	1	dbGAP	Illumina HiSeq
LOC646609	0	genome.wustl.edu	36	9	22738240	22738240	+	RNA	SNP	G	G	A			TCGA-AB-2818-03B-01W-0728-08	TCGA-AB-2818-11B-01W-0728-08	G	G	G	A	G	G	Verified	Valid	Somatic	Phase_IV	WXS	Hybrid_Capture_Illumina_Seq	1	dbGAP	Illumina HiSeq
LOC647211	0	genome.wustl.edu	36	16	33332554	33332554	+	RNA	SNP	G	G	A			TCGA-AB-2818-03B-01W-0728-08	TCGA-AB-2818-11B-01W-0728-08	G	G	G	A	G	G	Verified	Valid	Somatic	Phase_IV	WXS	Hybrid_Capture_Illumina_Seq	1	dbGAP	Illumina HiSeq
LOC648603	0	genome.wustl.edu	36	X	48519332	48519332	+	RNA	SNP	C	C	G			TCGA-AB-2939-03A-01W-0745-08	TCGA-AB-2939-11A-01W-0745-08	C	C	C	G	C	C	Verified	Valid	Somatic	Phase_IV	WXS	Hybrid_Capture_Illumina_Seq	1	dbGAP	Illumina HiSeq
LOC648927	0	genome.wustl.edu	36	X	95115225	95115225	+	RNA	SNP	G	G	A			TCGA-AB-2997-03A-01D-0739-09	TCGA-AB-2997-11A-01D-0739-09	G	G	G	A	G	G	Verified	Valid	Somatic	Phase_IV	WXS	Hybrid_Capture_Illumina_Seq	1	dbGAP	Illumina HiSeq
LOC649299	0	genome.wustl.edu	36	19	21208157	21208157	+	Nonsense_Mutation	SNP	A	A	T			TCGA-AB-2878-03A-01W-0732-08	TCGA-AB-2878-11A-01W-0732-08	A	A	A	T	A	A	Verified	Valid	Somatic	Phase_IV	WXS	Hybrid_Capture_Illumina_Seq	1	dbGAP	Illumina HiSeq
LOC652670	0	genome.wustl.edu	36	3	75674674	75674674	+	RNA	SNP	C	C	T			TCGA-AB-2899-03A-01W-0733-08	TCGA-AB-2899-11A-01W-0732-08	C	C	C	T	C	C	Verified	Valid	Somatic	Phase_IV	WXS	Hybrid_Capture_Illumina_Seq	1	dbGAP	Illumina HiSeq
LOC653657	0	genome.wustl.edu	36	19	7009587	7009587	+	Silent	SNP	C	C	T			TCGA-AB-2828-03C-01W-0761-09	TCGA-AB-2828-11B-01W-0728-08	C	C	C	T	C	C	Verified	Valid	Somatic	Phase_IV	WXS	Hybrid_Capture_Illumina_Seq	1	dbGAP	Illumina HiSeq
LOC727842	0	genome.wustl.edu	36	6	58554097	58554097	+	RNA	SNP	G	G	T			TCGA-AB-2938-03A-01W-0732-08	TCGA-AB-2938-11A-01W-0732-08	G	G	G	T	G	G	Verified	Valid	Somatic	Phase_IV	WXS	Hybrid_Capture_Illumina_Seq	1	dbGAP	Illumina HiSeq
LOC727878	0	genome.wustl.edu	36	10	2534120	2534120	+	Missense_Mutation	SNP	C	C	T			TCGA-AB-3009-03A-01D-0739-09	TCGA-AB-3009-11A-01D-0739-09	C	C	C	T	C	C	Verified	Valid	Somatic	Phase_IV	WXS	Hybrid_Capture_Illumina_Seq	1	dbGAP	Illumina HiSeq
LOC727882	0	genome.wustl.edu	36	1	7692	7692	+	RNA	SNP	G	G	A			TCGA-AB-2855-03B-01W-0728-08	TCGA-AB-2855-11B-01W-0729-08	G	G	G	A	G	G	Verified	Valid	Somatic	Phase_IV	WXS	Hybrid_Capture_Illumina_Seq	1	dbGAP	Illumina HiSeq
LOC727895	0	genome.wustl.edu	36	13	18855134	18855134	+	Missense_Mutation	SNP	G	G	A			TCGA-AB-2819-03B-01W-0728-08	TCGA-AB-2819-11B-01W-0728-08	G	G	G	A	G	G	Verified	Valid	Somatic	Phase_IV	WXS	Hybrid_Capture_Illumina_Seq	1	dbGAP	Illumina HiSeq
LOC728115	0	genome.wustl.edu	36	18	55835205	55835205	+	RNA	SNP	C	C	T			TCGA-AB-2805-03B-01W-0728-08	TCGA-AB-2805-11B-01W-0728-08	C	C	C	T	C	C	Verified	Valid	Somatic	Phase_IV	WXS	Hybrid_Capture_Illumina_Seq	1	dbGAP	Illumina HiSeq
LOC728138	0	genome.wustl.edu	36	16	14990830	14990830	+	Missense_Mutation	SNP	T	T	C			TCGA-AB-2832-03B-01W-0728-08	TCGA-AB-2832-11B-01W-0729-08	T	T	T	C	T	T	Verified	Valid	Somatic	Phase_IV	WXS	Hybrid_Capture_Illumina_Seq	1	dbGAP	Illumina HiSeq
LOC728205	0	genome.wustl.edu	36	18	59315520	59315520	+	RNA	SNP	G	G	A			TCGA-AB-2807-03D-01W-0755-09	TCGA-AB-2807-11D-01W-0755-09	G	G	G	A	G	G	Verified	Valid	Somatic	Phase_IV	WXS	Hybrid_Capture_Illumina_Seq	1	dbGAP	Illumina HiSeq
LOC728211	0	genome.wustl.edu	36	18	12066175	12066175	+	RNA	SNP	A	A	G			TCGA-AB-2802-03B-01W-0728-08	TCGA-AB-2802-11B-01W-0728-08	A	A	A	G	A	A	Verified	Valid	Somatic	Phase_IV	WXS	Hybrid_Capture_Illumina_Seq	1	dbGAP	Illumina HiSeq
LOC728247	0	genome.wustl.edu	36	3	199332028	199332028	+	RNA	SNP	C	C	T			TCGA-AB-2941-03A-01W-0745-08	TCGA-AB-2941-11A-01W-0745-08	C	C	C	T	C	C	Verified	Valid	Somatic	Phase_IV	WXS	Hybrid_Capture_Illumina_Seq	1	dbGAP	Illumina HiSeq
LOC728448	0	genome.wustl.edu	36	1	39780077	39780077	+	RNA	SNP	G	G	C			TCGA-AB-2943-03A-01W-0745-08	TCGA-AB-2943-11A-01W-0745-08	G	G	G	C	G	G	Verified	Valid	Somatic	Phase_IV	WXS	Hybrid_Capture_Illumina_Seq	1	dbGAP	Illumina HiSeq
LOC728532	0	genome.wustl.edu	36	10	51694780	51694780	+	RNA	SNP	C	C	T			TCGA-AB-2943-03A-01W-0745-08	TCGA-AB-2943-11A-01W-0745-08	C	C	C	T	C	C	Verified	Valid	Somatic	Phase_IV	WXS	Hybrid_Capture_Illumina_Seq	1	dbGAP	Illumina HiSeq
LOC728748	0	genome.wustl.edu	36	X	73535890	73535891	+	RNA	INS	-	-	CTTGAAGAACTGTC			TCGA-AB-2822-03D-01W-0755-09	TCGA-AB-2822-11D-01W-0755-09	-	-	-	CTTGAAGAACTGTC	-	-	Verified	Valid	Somatic	Phase_IV	WXS	Hybrid_Capture_Illumina_Seq	1	dbGAP	Illumina HiSeq
LOC728770	0	genome.wustl.edu	36	15	32602565	32602565	+	Missense_Mutation	SNP	G	G	C			TCGA-AB-2804-03B-01W-0728-08	TCGA-AB-2804-11B-01W-0728-08	G	G	G	C	G	G	Verified	Valid	Somatic	Phase_IV	WXS	Hybrid_Capture_Illumina_Seq	1	dbGAP	Illumina HiSeq
LOC728843	0	genome.wustl.edu	36	5	165388499	165388499	+	RNA	SNP	C	C	A			TCGA-AB-2846-03B-01W-0728-08	TCGA-AB-2846-11B-01W-0729-08	C	C	C	A	C	C	Verified	Valid	Somatic	Phase_IV	WXS	Hybrid_Capture_Illumina_Seq	1	dbGAP	Illumina HiSeq
LOC728843	0	genome.wustl.edu	36	5	165388861	165388861	+	RNA	SNP	C	C	T			TCGA-AB-2869-03A-01W-0761-09	TCGA-AB-2869-11A-01W-0732-08	C	C	C	T	C	C	Verified	Valid	Somatic	Phase_IV	WXS	Hybrid_Capture_Illumina_Seq	1	dbGAP	Illumina HiSeq
LOC728896	0	genome.wustl.edu	36	17	43068885	43068885	+	Missense_Mutation	SNP	G	G	T			TCGA-AB-2993-03A-01D-0739-09	TCGA-AB-2993-11A-01D-0739-09	G	G	G	T	G	G	Verified	Valid	Somatic	Phase_IV	WXS	Hybrid_Capture_Illumina_Seq	1	dbGAP	Illumina HiSeq
LOC729135	0	genome.wustl.edu	36	1	147939842	147939843	+	RNA	INS	-	-	C			TCGA-AB-2940-03A-01W-0733-08	TCGA-AB-2940-11A-01W-0732-08	-	-	-	C	-	-	Verified	Valid	Somatic	Phase_IV	WXS	Hybrid_Capture_Illumina_Seq	1	dbGAP	Illumina HiSeq
LOC729217	0	genome.wustl.edu	36	16	62852158	62852158	+	RNA	SNP	G	G	T			TCGA-AB-2868-03B-01W-0728-08	TCGA-AB-2868-11B-01W-0729-08	G	G	G	T	G	G	Verified	Valid	Somatic	Phase_IV	WXS	Hybrid_Capture_Illumina_Seq	1	dbGAP	Illumina HiSeq
LOC730032	0	genome.wustl.edu	36	2	131391112	131391112	+	Silent	SNP	C	C	T			TCGA-AB-2910-03A-01W-0745-08	TCGA-AB-2910-11A-01W-0745-08	C	C	C	T	C	C	Verified	Valid	Somatic	Phase_IV	WXS	Hybrid_Capture_Illumina_Seq	1	dbGAP	Illumina HiSeq
LOC730032	0	genome.wustl.edu	36	2	131391188	131391188	+	Missense_Mutation	SNP	G	G	A			TCGA-AB-2965-03A-01D-0739-09	TCGA-AB-2965-11A-01D-0739-09	G	G	G	A	G	G	Verified	Valid	Somatic	Phase_IV	WXS	Hybrid_Capture_Illumina_Seq	1	dbGAP	Illumina HiSeq
LOC730167	0	genome.wustl.edu	36	1	174852074	174852074	+	Missense_Mutation	SNP	G	G	A			TCGA-AB-2814-03D-01W-0755-09	TCGA-AB-2814-11D-01W-0755-09	G	G	G	A	G	G	Verified	Valid	Somatic	Phase_IV	WXS	Hybrid_Capture_Illumina_Seq	1	dbGAP	Illumina HiSeq
LOC90586	0	genome.wustl.edu	36	17	38274388	38274388	+	RNA	SNP	G	G	A			TCGA-AB-2900-03A-01W-0733-08	TCGA-AB-2900-11A-01W-0732-08	G	G	G	A	G	G	Verified	Valid	Somatic	Phase_IV	WXS	Hybrid_Capture_Illumina_Seq	1	dbGAP	Illumina HiSeq
LONRF1	0	genome.wustl.edu	36	8	12627703	12627703	+	Silent	SNP	A	A	G			TCGA-AB-2906-03A-01D-0739-09	TCGA-AB-2906-11A-01D-0739-09	A	A	A	G	A	A	Verified	Valid	Somatic	Phase_IV	WXS	Hybrid_Capture_Illumina_Seq	1	dbGAP	Illumina HiSeq
LPA	0	genome.wustl.edu	36	6	160918157	160918157	+	Splice_Site	SNP	C	C	T			TCGA-AB-2807-03D-01W-0755-09	TCGA-AB-2807-11D-01W-0755-09	C	C	C	T	C	C	Verified	Valid	Somatic	Phase_IV	WXS	Hybrid_Capture_Illumina_Seq	1	dbGAP	Illumina HiSeq
LPPR4	0	genome.wustl.edu	36	1	99544957	99544957	+	Missense_Mutation	SNP	G	G	A			TCGA-AB-2914-03A-01W-0732-08	TCGA-AB-2914-11A-01W-0732-08	G	G	G	A	G	G	Verified	Valid	Somatic	Phase_IV	WXS	Hybrid_Capture_Illumina_Seq	1	dbGAP	Illumina HiSeq
LRBA	0	genome.wustl.edu	36	4	152040803	152040803	+	Missense_Mutation	SNP	T	T	C			TCGA-AB-2868-03B-01W-0728-08	TCGA-AB-2868-11B-01W-0729-08	T	T	T	C	T	T	Verified	Valid	Somatic	Phase_IV	WXS	Hybrid_Capture_Illumina_Seq	1	dbGAP	Illumina HiSeq
LRCH3	0	genome.wustl.edu	36	3	199040920	199040920	+	Missense_Mutation	SNP	G	G	A			TCGA-AB-2949-03A-01W-0733-08	TCGA-AB-2949-11A-01W-0732-08	G	G	G	A	G	G	Verified	Valid	Somatic	Phase_IV	WXS	Hybrid_Capture_Illumina_Seq	1	dbGAP	Illumina HiSeq
LRFN3	0	genome.wustl.edu	36	19	41127523	41127523	+	Missense_Mutation	SNP	C	C	T			TCGA-AB-2871-03A-01W-0732-08	TCGA-AB-2871-11A-01W-0732-08	C	C	C	T	C	C	Verified	Valid	Somatic	Phase_IV	WXS	Hybrid_Capture_Illumina_Seq	1	dbGAP	Illumina HiSeq
LRIF1	0	genome.wustl.edu	36	1	111294073	111294073	+	Missense_Mutation	SNP	C	C	G			TCGA-AB-2820-03B-01W-0728-08	TCGA-AB-2820-11B-01W-0728-08	C	C	C	G	C	C	Verified	Valid	Somatic	Phase_IV	WXS	Hybrid_Capture_Illumina_Seq	1	dbGAP	Illumina HiSeq
LRIG3	0	genome.wustl.edu	36	12	57565928	57565928	+	Missense_Mutation	SNP	C	C	T			TCGA-AB-3001-03A-01D-0739-09	TCGA-AB-3001-11A-01D-0739-09	C	C	C	T	C	C	Verified	Valid	Somatic	Phase_IV	WXS	Hybrid_Capture_Illumina_Seq	1	dbGAP	Illumina HiSeq
LRIT1	0	genome.wustl.edu	36	10	85981730	85981730	+	Missense_Mutation	SNP	C	C	T			TCGA-AB-2890-03A-01W-0732-08	TCGA-AB-2890-11A-01W-0732-08	C	C	C	T	C	C	Verified	Valid	Somatic	Phase_IV	WXS	Hybrid_Capture_Illumina_Seq	1	dbGAP	Illumina HiSeq
LRIT1	0	genome.wustl.edu	36	10	85984050	85984050	+	Silent	SNP	G	G	A			TCGA-AB-2857-03B-01W-0728-08	TCGA-AB-2857-11B-01W-0729-08	G	G	G	A	G	G	Verified	Valid	Somatic	Phase_IV	WXS	Hybrid_Capture_Illumina_Seq	1	dbGAP	Illumina HiSeq
LRP1B	0	genome.wustl.edu	36	2	140799826	140799826	+	Silent	SNP	T	T	C			TCGA-AB-2905-03A-01D-0739-09	TCGA-AB-2905-11A-01D-0739-09	T	T	T	C	T	T	Verified	Valid	Somatic	Phase_IV	WXS	Hybrid_Capture_Illumina_Seq	1	dbGAP	Illumina HiSeq
LRP1B	0	genome.wustl.edu	36	2	141190758	141190758	+	Silent	SNP	C	C	T			TCGA-AB-2847-03B-01W-0728-08	TCGA-AB-2847-11B-01W-0729-08	C	C	C	T	C	C	Verified	Valid	Somatic	Phase_IV	WXS	Hybrid_Capture_Illumina_Seq	1	dbGAP	Illumina HiSeq
LRP1B	0	genome.wustl.edu	36	2	141243252	141243252	+	Missense_Mutation	SNP	C	C	T			TCGA-AB-2885-03A-01W-0732-08	TCGA-AB-2885-11A-01W-0732-08	C	C	C	T	C	C	Verified	Valid	Somatic	Phase_IV	WXS	Hybrid_Capture_Illumina_Seq	1	dbGAP	Illumina HiSeq
LRP4	0	genome.wustl.edu	36	11	46862048	46862048	+	Silent	SNP	G	G	A			TCGA-AB-2905-03A-01D-0739-09	TCGA-AB-2905-11A-01D-0739-09	G	G	G	A	G	G	Verified	Valid	Somatic	Phase_IV	WXS	Hybrid_Capture_Illumina_Seq	1	dbGAP	Illumina HiSeq
LRP5	0	genome.wustl.edu	36	11	67871993	67871993	+	Missense_Mutation	SNP	C	C	T			TCGA-AB-2900-03A-01W-0733-08	TCGA-AB-2900-11A-01W-0732-08	C	C	C	T	C	C	Verified	Valid	Somatic	Phase_IV	WXS	Hybrid_Capture_Illumina_Seq	1	dbGAP	Illumina HiSeq
LRRC15	0	genome.wustl.edu	36	3	195561630	195561630	+	Missense_Mutation	SNP	C	C	T			TCGA-AB-2881-03A-01W-0732-08	TCGA-AB-2881-11A-01W-0732-08	C	C	C	T	C	C	Verified	Valid	Somatic	Phase_IV	WXS	Hybrid_Capture_Illumina_Seq	1	dbGAP	Illumina HiSeq
LRRC2	0	genome.wustl.edu	36	3	46549403	46549403	+	Missense_Mutation	SNP	C	C	T			TCGA-AB-2967-03A-01D-0739-09	TCGA-AB-2967-11A-01D-0739-09	C	C	C	T	C	C	Verified	Valid	Somatic	Phase_IV	WXS	Hybrid_Capture_Illumina_Seq	1	dbGAP	Illumina HiSeq
LRRC37B	0	genome.wustl.edu	36	17	27401222	27401223	+	Frame_Shift_Ins	INS	-	-	T			TCGA-AB-2976-03A-01D-0739-09	TCGA-AB-2976-11A-01D-0739-09	-	-	-	T	-	-	Verified	Valid	Somatic	Phase_IV	WXS	Hybrid_Capture_Illumina_Seq	1	dbGAP	Illumina HiSeq
LRRC4	0	genome.wustl.edu	36	7	127456409	127456409	+	Silent	SNP	G	G	A			TCGA-AB-2941-03A-01W-0745-08	TCGA-AB-2941-11A-01W-0745-08	G	G	G	A	G	G	Verified	Valid	Somatic	Phase_IV	WXS	Hybrid_Capture_Illumina_Seq	1	dbGAP	Illumina HiSeq
LRRC4	0	genome.wustl.edu	36	7	127456463	127456463	+	Silent	SNP	G	G	A			TCGA-AB-2872-03A-01W-0732-08	TCGA-AB-2872-11A-01W-0761-09	G	G	G	A	G	G	Verified	Valid	Somatic	Phase_IV	WXS	Hybrid_Capture_Illumina_Seq	1	dbGAP	Illumina HiSeq
LRRC40	0	genome.wustl.edu	36	1	70386823	70386823	+	Silent	SNP	C	C	T			TCGA-AB-2966-03A-01D-0739-09	TCGA-AB-2966-11A-01D-0739-09	C	C	C	T	C	C	Verified	Valid	Somatic	Phase_IV	WXS	Hybrid_Capture_Illumina_Seq	1	dbGAP	Illumina HiSeq
LRRC43	0	genome.wustl.edu	36	12	121243474	121243474	+	Missense_Mutation	SNP	G	G	A			TCGA-AB-2822-03D-01W-0755-09	TCGA-AB-2822-11D-01W-0755-09	G	G	G	A	G	G	Verified	Valid	Somatic	Phase_IV	WXS	Hybrid_Capture_Illumina_Seq	1	dbGAP	Illumina HiSeq
LRRC47	0	genome.wustl.edu	36	1	3690478	3690478	+	Silent	SNP	G	G	A			TCGA-AB-3005-03A-01D-0739-09	TCGA-AB-3005-11A-01D-0739-09	G	G	G	A	G	G	Verified	Valid	Somatic	Phase_IV	WXS	Hybrid_Capture_Illumina_Seq	1	dbGAP	Illumina HiSeq
LRRC58	0	genome.wustl.edu	36	3	121532775	121532775	+	Missense_Mutation	SNP	C	C	T			TCGA-AB-2877-03A-01W-0732-08	TCGA-AB-2877-11A-01W-0732-08	C	C	C	T	C	C	Verified	Valid	Somatic	Phase_IV	WXS	Hybrid_Capture_Illumina_Seq	1	dbGAP	Illumina HiSeq
LRRFIP1	0	genome.wustl.edu	36	2	238281927	238281927	+	Missense_Mutation	SNP	C	C	T			TCGA-AB-2849-03B-01W-0728-08	TCGA-AB-2849-11B-01W-0729-08	C	C	C	T	C	C	Verified	Valid	Somatic	Phase_IV	WXS	Hybrid_Capture_Illumina_Seq	1	dbGAP	Illumina HiSeq
LRRN2	0	genome.wustl.edu	36	1	202854975	202854975	+	Silent	SNP	G	G	A			TCGA-AB-2970-03A-01D-0739-09	TCGA-AB-2970-11A-01D-0739-09	G	G	G	A	G	G	Verified	Valid	Somatic	Phase_IV	WXS	Hybrid_Capture_Illumina_Seq	1	dbGAP	Illumina HiSeq
LRRTM2	0	genome.wustl.edu	36	5	138237719	138237719	+	Missense_Mutation	SNP	G	G	C			TCGA-AB-2843-03B-01W-0728-08	TCGA-AB-2843-11B-01W-0729-08	G	G	G	C	G	G	Verified	Valid	Somatic	Phase_IV	WXS	Hybrid_Capture_Illumina_Seq	1	dbGAP	Illumina HiSeq
LRWD1	0	genome.wustl.edu	36	7	101893698	101893698	+	Missense_Mutation	SNP	C	C	A			TCGA-AB-2988-03A-01D-0739-09	TCGA-AB-2988-11A-01D-0739-09	C	C	C	A	C	C	Verified	Valid	Somatic	Phase_IV	WXS	Hybrid_Capture_Illumina_Seq	1	dbGAP	Illumina HiSeq
LTA4H	0	genome.wustl.edu	36	12	94945444	94945444	+	Missense_Mutation	SNP	A	A	G			TCGA-AB-2984-03A-01D-0739-09	TCGA-AB-2984-11A-01D-0739-09	A	A	A	G	A	A	Verified	Valid	Somatic	Phase_IV	WXS	Hybrid_Capture_Illumina_Seq	1	dbGAP	Illumina HiSeq
LTBP3	0	genome.wustl.edu	36	11	65077003	65077003	+	Missense_Mutation	SNP	C	C	T			TCGA-AB-2917-03A-01W-0732-08	TCGA-AB-2917-11A-01W-0732-08	C	C	C	T	C	C	Verified	Valid	Somatic	Phase_IV	WXS	Hybrid_Capture_Illumina_Seq	1	dbGAP	Illumina HiSeq
LUZP2	0	genome.wustl.edu	36	11	24716425	24716425	+	Splice_Site	SNP	G	G	C			TCGA-AB-3001-03A-01D-0739-09	TCGA-AB-3001-11A-01D-0739-09	G	G	G	C	G	G	Verified	Valid	Somatic	Phase_IV	WXS	Hybrid_Capture_Illumina_Seq	1	dbGAP	Illumina HiSeq
LYRM5	0	genome.wustl.edu	36	12	25248491	25248491	+	Missense_Mutation	SNP	C	C	T			TCGA-AB-2901-03A-01W-0733-08	TCGA-AB-2901-11A-01W-0732-08	C	C	C	T	C	C	Verified	Valid	Somatic	Phase_IV	WXS	Hybrid_Capture_Illumina_Seq	1	dbGAP	Illumina HiSeq
LZTS1	0	genome.wustl.edu	36	8	20155148	20155148	+	Missense_Mutation	SNP	G	G	C			TCGA-AB-2868-03B-01W-0728-08	TCGA-AB-2868-11B-01W-0729-08	G	G	G	C	G	G	Verified	Valid	Somatic	Phase_IV	WXS	Hybrid_Capture_Illumina_Seq	1	dbGAP	Illumina HiSeq
MAEL	0	genome.wustl.edu	36	1	165228637	165228637	+	Missense_Mutation	SNP	T	T	C			TCGA-AB-2939-03A-01W-0745-08	TCGA-AB-2939-11A-01W-0745-08	T	T	T	C	T	T	Verified	Valid	Somatic	Phase_IV	WXS	Hybrid_Capture_Illumina_Seq	1	dbGAP	Illumina HiSeq
MAGEL2	0	genome.wustl.edu	36	15	21441341	21441341	+	Missense_Mutation	SNP	C	C	T			TCGA-AB-2999-03A-01D-0739-09	TCGA-AB-2999-11A-01D-0739-09	C	C	C	T	C	C	Verified	Valid	Somatic	Phase_IV	WXS	Hybrid_Capture_Illumina_Seq	1	dbGAP	Illumina HiSeq
MAGI1	0	genome.wustl.edu	36	3	65391533	65391533	+	Missense_Mutation	SNP	C	C	T			TCGA-AB-2989-03A-01D-0739-09	TCGA-AB-2989-11A-01D-0739-09	C	C	C	T	C	C	Verified	Valid	Somatic	Phase_IV	WXS	Hybrid_Capture_Illumina_Seq	1	dbGAP	Illumina HiSeq
MAGI2	0	genome.wustl.edu	36	7	77487021	77487021	+	Silent	SNP	C	C	T			TCGA-AB-2831-03A-01W-0726-08	TCGA-AB-2831-11A-01W-0727-08	C	C	C	T	C	C	Verified	Valid	Somatic	Phase_IV	WXS	Hybrid_Capture_Illumina_Seq	1	dbGAP	Illumina HiSeq
MAGI2	0	genome.wustl.edu	36	7	77487021	77487021	+	Silent	SNP	C	C	T			TCGA-AB-3005-03A-01D-0739-09	TCGA-AB-3005-11A-01D-0739-09	C	C	C	T	C	C	Verified	Valid	Somatic	Phase_IV	WXS	Hybrid_Capture_Illumina_Seq	1	dbGAP	Illumina HiSeq
MAGI3	0	genome.wustl.edu	36	1	113924725	113924725	+	Missense_Mutation	SNP	G	G	A			TCGA-AB-2921-03A-01W-0755-09	TCGA-AB-2921-11A-01W-0755-09	G	G	G	A	G	G	Verified	Valid	Somatic	Phase_IV	WXS	Hybrid_Capture_Illumina_Seq	1	dbGAP	Illumina HiSeq
MAL	0	genome.wustl.edu	36	2	95079067	95079067	+	Silent	SNP	C	C	T			TCGA-AB-2920-03A-01W-0732-08	TCGA-AB-2920-11A-01W-0732-08	C	C	C	T	C	C	Verified	Valid	Somatic	Phase_IV	WXS	Hybrid_Capture_Illumina_Seq	1	dbGAP	Illumina HiSeq
MAP1B	0	genome.wustl.edu	36	5	71527714	71527714	+	Missense_Mutation	SNP	T	T	C			TCGA-AB-3006-03A-01D-0739-09	TCGA-AB-3006-11A-01D-0739-09	T	T	T	C	T	T	Verified	Valid	Somatic	Phase_IV	WXS	Hybrid_Capture_Illumina_Seq	1	dbGAP	Illumina HiSeq
MAP1B	0	genome.wustl.edu	36	5	71531412	71531412	+	Silent	SNP	C	C	A			TCGA-AB-2922-03A-01W-0745-08	TCGA-AB-2922-11A-01W-0745-08	C	C	C	A	C	C	Verified	Valid	Somatic	Phase_IV	WXS	Hybrid_Capture_Illumina_Seq	1	dbGAP	Illumina HiSeq
MAP2	0	genome.wustl.edu	36	2	210266427	210266427	+	Missense_Mutation	SNP	G	G	A			TCGA-AB-2875-03A-01W-0732-08	TCGA-AB-2875-11A-01W-0732-08	G	G	G	A	G	G	Verified	Valid	Somatic	Phase_IV	WXS	Hybrid_Capture_Illumina_Seq	1	dbGAP	Illumina HiSeq
MAP2	0	genome.wustl.edu	36	2	210267579	210267579	+	Missense_Mutation	SNP	G	G	A			TCGA-AB-2983-03A-01D-0739-09	TCGA-AB-2983-11A-01D-0739-09	G	G	G	A	G	G	Verified	Valid	Somatic	Phase_IV	WXS	Hybrid_Capture_Illumina_Seq	1	dbGAP	Illumina HiSeq
MAP2	0	genome.wustl.edu	36	2	210269249	210269249	+	Silent	SNP	C	C	T			TCGA-AB-2915-03A-01W-0745-08	TCGA-AB-2915-11A-01W-0745-08	C	C	C	T	C	C	Verified	Valid	Somatic	Phase_IV	WXS	Hybrid_Capture_Illumina_Seq	1	dbGAP	Illumina HiSeq
MAP6	0	genome.wustl.edu	36	11	74994526	74994526	+	Missense_Mutation	SNP	T	T	A			TCGA-AB-2891-03A-01W-0733-08	TCGA-AB-2891-11A-01W-0732-08	T	T	T	A	T	T	Verified	Valid	Somatic	Phase_IV	WXS	Hybrid_Capture_Illumina_Seq	1	dbGAP	Illumina HiSeq
MAP7D2	0	genome.wustl.edu	36	X	19943346	19943346	+	Silent	SNP	C	C	T			TCGA-AB-2919-03A-01W-0745-08	TCGA-AB-2919-11A-01W-0745-08	C	C	C	T	C	C	Verified	Valid	Somatic	Phase_IV	WXS	Hybrid_Capture_Illumina_Seq	1	dbGAP	Illumina HiSeq
MAPK1	0	genome.wustl.edu	36	22	20483395	20483395	+	Missense_Mutation	SNP	C	C	T			TCGA-AB-2971-03A-01D-0739-09	TCGA-AB-2971-11A-01D-0739-09	C	C	C	T	C	C	Verified	Valid	Somatic	Phase_IV	WXS	Hybrid_Capture_Illumina_Seq	1	dbGAP	Illumina HiSeq
MAPK9	0	genome.wustl.edu	36	5	179608667	179608667	+	Silent	SNP	C	C	T			TCGA-AB-2818-03B-01W-0728-08	TCGA-AB-2818-11B-01W-0728-08	C	C	C	T	C	C	Verified	Valid	Somatic	Phase_IV	WXS	Hybrid_Capture_Illumina_Seq	1	dbGAP	Illumina HiSeq
MAPKBP1	0	genome.wustl.edu	36	15	39891521	39891521	+	Silent	SNP	G	G	A			TCGA-AB-2830-03B-01W-0728-08	TCGA-AB-2830-11B-01W-0728-08	G	G	G	A	G	G	Verified	Valid	Somatic	Phase_IV	WXS	Hybrid_Capture_Illumina_Seq	1	dbGAP	Illumina HiSeq
MASP1	0	genome.wustl.edu	36	3	188420628	188420628	+	Silent	SNP	C	C	T			TCGA-AB-2906-03A-01D-0739-09	TCGA-AB-2906-11A-01D-0739-09	C	C	C	T	C	C	Verified	Valid	Somatic	Phase_IV	WXS	Hybrid_Capture_Illumina_Seq	1	dbGAP	Illumina HiSeq
MAT1A	0	genome.wustl.edu	36	10	82029970	82029970	+	Missense_Mutation	SNP	C	C	T			TCGA-AB-2930-03A-01W-0761-09	TCGA-AB-2930-11A-01W-0745-08	C	C	C	T	C	C	Verified	Valid	Somatic	Phase_IV	WXS	Hybrid_Capture_Illumina_Seq	1	dbGAP	Illumina HiSeq
MAU2	0	genome.wustl.edu	36	19	19326222	19326222	+	Missense_Mutation	SNP	C	C	T			TCGA-AB-2844-03B-01W-0728-08	TCGA-AB-2844-11B-01W-0729-08	C	C	C	T	C	C	Verified	Valid	Somatic	Phase_IV	WXS	Hybrid_Capture_Illumina_Seq	1	dbGAP	Illumina HiSeq
MAX	0	genome.wustl.edu	36	14	64614500	64614500	+	Missense_Mutation	SNP	C	C	T			TCGA-AB-2991-03A-01D-0739-09	TCGA-AB-2991-11A-01D-0739-09	C	C	C	T	C	C	Verified	Valid	Somatic	Phase_IV	WXS	Hybrid_Capture_Illumina_Seq	1	dbGAP	Illumina HiSeq
MBOAT1	0	genome.wustl.edu	36	6	20210600	20210600	+	Frame_Shift_Del	DEL	T	T	-			TCGA-AB-2923-03A-01W-0745-08	TCGA-AB-2923-11A-01W-0745-08	T	T	T	-	T	T	Verified	Valid	Somatic	Phase_IV	WXS	Hybrid_Capture_Illumina_Seq	1	dbGAP	Illumina HiSeq
MBTPS1	0	genome.wustl.edu	36	16	82658861	82658861	+	Missense_Mutation	SNP	C	C	T			TCGA-AB-2910-03A-01W-0745-08	TCGA-AB-2910-11A-01W-0745-08	C	C	C	T	C	C	Verified	Valid	Somatic	Phase_IV	WXS	Hybrid_Capture_Illumina_Seq	1	dbGAP	Illumina HiSeq
MCART2	0	genome.wustl.edu	36	18	27593841	27593841	+	Missense_Mutation	SNP	C	C	T			TCGA-AB-2868-03B-01W-0728-08	TCGA-AB-2868-11B-01W-0729-08	C	C	C	T	C	C	Verified	Valid	Somatic	Phase_IV	WXS	Hybrid_Capture_Illumina_Seq	1	dbGAP	Illumina HiSeq
MCHR2	0	genome.wustl.edu	36	6	100497679	100497679	+	Missense_Mutation	SNP	G	G	A			TCGA-AB-2863-03D-01W-0755-09	TCGA-AB-2863-11D-01W-0755-09	G	G	G	A	G	G	Verified	Valid	Somatic	Phase_IV	WXS	Hybrid_Capture_Illumina_Seq	1	dbGAP	Illumina HiSeq
MCM10	0	genome.wustl.edu	36	10	13274457	13274457	+	Missense_Mutation	SNP	G	G	A			TCGA-AB-2828-03C-01W-0761-09	TCGA-AB-2828-11B-01W-0728-08	G	G	G	A	G	G	Verified	Valid	Somatic	Phase_IV	WXS	Hybrid_Capture_Illumina_Seq	1	dbGAP	Illumina HiSeq
MDFI	0	genome.wustl.edu	36	6	41729194	41729194	+	Missense_Mutation	SNP	C	C	A			TCGA-AB-3005-03A-01D-0739-09	TCGA-AB-3005-11A-01D-0739-09	C	C	C	A	C	C	Verified	Valid	Somatic	Phase_IV	WXS	Hybrid_Capture_Illumina_Seq	1	dbGAP	Illumina HiSeq
MDH1B	0	genome.wustl.edu	36	2	207328068	207328068	+	Missense_Mutation	SNP	G	G	A			TCGA-AB-2824-03B-01W-0728-08	TCGA-AB-2824-11B-01W-0728-08	G	G	G	A	G	G	Verified	Valid	Somatic	Phase_IV	WXS	Hybrid_Capture_Illumina_Seq	1	dbGAP	Illumina HiSeq
MDM2	0	genome.wustl.edu	36	12	67516784	67516784	+	Missense_Mutation	SNP	A	A	C			TCGA-AB-2952-03A-01W-0733-08	TCGA-AB-2952-11A-01W-0732-08	A	A	A	C	A	A	Verified	Valid	Somatic	Phase_IV	WXS	Hybrid_Capture_Illumina_Seq	1	dbGAP	Illumina HiSeq
MEA1	0	genome.wustl.edu	36	6	43089041	43089041	+	Silent	SNP	G	G	A			TCGA-AB-2818-03B-01W-0728-08	TCGA-AB-2818-11B-01W-0728-08	G	G	G	A	G	G	Verified	Valid	Somatic	Phase_IV	WXS	Hybrid_Capture_Illumina_Seq	1	dbGAP	Illumina HiSeq
MECR	0	genome.wustl.edu	36	1	29415717	29415717	+	Missense_Mutation	SNP	T	T	C			TCGA-AB-2830-03B-01W-0728-08	TCGA-AB-2830-11B-01W-0728-08	T	T	T	C	T	T	Verified	Valid	Somatic	Phase_IV	WXS	Hybrid_Capture_Illumina_Seq	1	dbGAP	Illumina HiSeq
MED12	0	genome.wustl.edu	36	X	70263942	70263942	+	Missense_Mutation	SNP	C	C	T	rs80338758		TCGA-AB-2917-03A-01W-0732-08	TCGA-AB-2917-11A-01W-0732-08	C	C	C	T	C	C	Verified	Valid	Somatic	Phase_IV	WXS	Hybrid_Capture_Illumina_Seq	1	dbGAP	Illumina HiSeq
MED12	0	genome.wustl.edu	36	X	70272893	70272893	+	Nonsense_Mutation	SNP	G	G	A			TCGA-AB-2822-03D-01W-0755-09	TCGA-AB-2822-11D-01W-0755-09	G	G	G	A	G	G	Verified	Valid	Somatic	Phase_IV	WXS	Hybrid_Capture_Illumina_Seq	1	dbGAP	Illumina HiSeq
MED14	0	genome.wustl.edu	36	X	40416092	40416092	+	Missense_Mutation	SNP	T	T	C			TCGA-AB-2976-03A-01D-0739-09	TCGA-AB-2976-11A-01D-0739-09	T	T	T	C	T	T	Verified	Valid	Somatic	Phase_IV	WXS	Hybrid_Capture_Illumina_Seq	1	dbGAP	Illumina HiSeq
MED21	0	genome.wustl.edu	36	12	27070645	27070645	+	Missense_Mutation	SNP	T	T	C			TCGA-AB-2849-03B-01W-0728-08	TCGA-AB-2849-11B-01W-0729-08	T	T	T	C	T	T	Verified	Valid	Somatic	Phase_IV	WXS	Hybrid_Capture_Illumina_Seq	1	dbGAP	Illumina HiSeq
MED24	0	genome.wustl.edu	36	17	35443150	35443150	+	Silent	SNP	G	G	T			TCGA-AB-2895-03A-01W-0733-08	TCGA-AB-2895-11A-01W-0732-08	G	G	G	T	G	G	Verified	Valid	Somatic	Phase_IV	WXS	Hybrid_Capture_Illumina_Seq	1	dbGAP	Illumina HiSeq
MEFV	0	genome.wustl.edu	36	16	3234588	3234588	+	Missense_Mutation	SNP	C	C	T			TCGA-AB-2861-03B-01W-0728-08	TCGA-AB-2861-11B-01W-0729-08	C	C	C	T	C	C	Verified	Valid	Somatic	Phase_IV	WXS	Hybrid_Capture_Illumina_Seq	1	dbGAP	Illumina HiSeq
MEFV	0	genome.wustl.edu	36	16	3239463	3239463	+	Missense_Mutation	SNP	C	C	T			TCGA-AB-2874-03A-01W-0732-08	TCGA-AB-2874-11A-01W-0732-08	C	C	C	T	C	C	Verified	Valid	Somatic	Phase_IV	WXS	Hybrid_Capture_Illumina_Seq	1	dbGAP	Illumina HiSeq
MEGF10	0	genome.wustl.edu	36	5	126702791	126702791	+	Missense_Mutation	SNP	G	G	T			TCGA-AB-2923-03A-01W-0745-08	TCGA-AB-2923-11A-01W-0745-08	G	G	G	T	G	G	Verified	Valid	Somatic	Phase_IV	WXS	Hybrid_Capture_Illumina_Seq	1	dbGAP	Illumina HiSeq
MEGF11	0	genome.wustl.edu	36	15	63977422	63977422	+	Silent	SNP	G	G	A			TCGA-AB-2999-03A-01D-0739-09	TCGA-AB-2999-11A-01D-0739-09	G	G	G	A	G	G	Verified	Valid	Somatic	Phase_IV	WXS	Hybrid_Capture_Illumina_Seq	1	dbGAP	Illumina HiSeq
MEGF8	0	genome.wustl.edu	36	19	47530112	47530112	+	Silent	SNP	G	G	A			TCGA-AB-2810-03B-01W-0728-08	TCGA-AB-2810-11B-01W-0728-08	G	G	G	A	G	G	Verified	Valid	Somatic	Phase_IV	WXS	Hybrid_Capture_Illumina_Seq	1	dbGAP	Illumina HiSeq
MEGF8	0	genome.wustl.edu	36	19	47564893	47564893	+	Silent	SNP	C	C	T			TCGA-AB-2898-03A-01W-0733-08	TCGA-AB-2898-11A-01W-0732-08	C	C	C	T	C	C	Verified	Valid	Somatic	Phase_IV	WXS	Hybrid_Capture_Illumina_Seq	1	dbGAP	Illumina HiSeq
MEPE	0	genome.wustl.edu	36	4	88986411	88986411	+	Missense_Mutation	SNP	G	G	A			TCGA-AB-2861-03B-01W-0728-08	TCGA-AB-2861-11B-01W-0729-08	G	G	G	A	G	G	Verified	Valid	Somatic	Phase_IV	WXS	Hybrid_Capture_Illumina_Seq	1	dbGAP	Illumina HiSeq
METTL3	0	genome.wustl.edu	36	14	21049123	21049123	+	Missense_Mutation	SNP	T	T	C			TCGA-AB-2983-03A-01D-0739-09	TCGA-AB-2983-11A-01D-0739-09	T	T	T	C	T	T	Verified	Valid	Somatic	Phase_IV	WXS	Hybrid_Capture_Illumina_Seq	1	dbGAP	Illumina HiSeq
MEX3B	0	genome.wustl.edu	36	15	80123062	80123062	+	Missense_Mutation	SNP	A	A	G			TCGA-AB-2849-03B-01W-0728-08	TCGA-AB-2849-11B-01W-0729-08	A	A	A	G	A	A	Verified	Valid	Somatic	Phase_IV	WXS	Hybrid_Capture_Illumina_Seq	1	dbGAP	Illumina HiSeq
MEX3C	0	genome.wustl.edu	36	18	46956764	46956764	+	Silent	SNP	T	T	C			TCGA-AB-2876-03A-01W-0732-08	TCGA-AB-2876-11A-01W-0732-08	T	T	T	C	T	T	Verified	Valid	Somatic	Phase_IV	WXS	Hybrid_Capture_Illumina_Seq	1	dbGAP	Illumina HiSeq
MFN1	0	genome.wustl.edu	36	3	180562900	180562900	+	Missense_Mutation	SNP	G	G	A			TCGA-AB-2820-03B-01W-0728-08	TCGA-AB-2820-11B-01W-0728-08	G	G	G	A	G	G	Verified	Valid	Somatic	Phase_IV	WXS	Hybrid_Capture_Illumina_Seq	1	dbGAP	Illumina HiSeq
MFSD6	0	genome.wustl.edu	36	2	191009228	191009228	+	Missense_Mutation	SNP	T	T	G			TCGA-AB-2821-03B-01W-0728-08	TCGA-AB-2821-11B-01W-0728-08	T	T	T	G	T	T	Verified	Valid	Somatic	Phase_IV	WXS	Hybrid_Capture_Illumina_Seq	1	dbGAP	Illumina HiSeq
MGA	0	genome.wustl.edu	36	15	39833933	39833934	+	Frame_Shift_Del	DEL	TG	TG	-			TCGA-AB-2950-03A-01W-0733-08	TCGA-AB-2950-11A-01W-0732-08	TG	TG	TG	-	TG	TG	Verified	Valid	Somatic	Phase_IV	WXS	Hybrid_Capture_Illumina_Seq	1	dbGAP	Illumina HiSeq
MGAM	0	genome.wustl.edu	36	7	141413692	141413692	+	Missense_Mutation	SNP	C	C	T			TCGA-AB-2846-03B-01W-0728-08	TCGA-AB-2846-11B-01W-0729-08	C	C	C	T	C	C	Verified	Valid	Somatic	Phase_IV	WXS	Hybrid_Capture_Illumina_Seq	1	dbGAP	Illumina HiSeq
MGAT4C	0	genome.wustl.edu	36	12	84897866	84897866	+	Missense_Mutation	SNP	G	G	T			TCGA-AB-2934-03A-01W-0755-09	TCGA-AB-2934-11A-01W-0755-09	G	G	G	T	G	G	Verified	Valid	Somatic	Phase_IV	WXS	Hybrid_Capture_Illumina_Seq	1	dbGAP	Illumina HiSeq
MGAT5B	0	genome.wustl.edu	36	17	72445737	72445737	+	Missense_Mutation	SNP	C	C	T			TCGA-AB-2854-03B-01W-0728-08	TCGA-AB-2854-11B-01W-0729-08	C	C	C	T	C	C	Verified	Valid	Somatic	Phase_IV	WXS	Hybrid_Capture_Illumina_Seq	1	dbGAP	Illumina HiSeq
MGLL	0	genome.wustl.edu	36	3	128896697	128896697	+	Silent	SNP	C	C	T			TCGA-AB-2905-03A-01D-0739-09	TCGA-AB-2905-11A-01D-0739-09	C	C	C	T	C	C	Verified	Valid	Somatic	Phase_IV	WXS	Hybrid_Capture_Illumina_Seq	1	dbGAP	Illumina HiSeq
MICAL2	0	genome.wustl.edu	36	11	12204389	12204389	+	Missense_Mutation	SNP	C	C	G			TCGA-AB-2857-03B-01W-0728-08	TCGA-AB-2857-11B-01W-0729-08	C	C	C	G	C	C	Verified	Valid	Somatic	Phase_IV	WXS	Hybrid_Capture_Illumina_Seq	1	dbGAP	Illumina HiSeq
MICALL1	0	genome.wustl.edu	36	22	36653659	36653659	+	Silent	SNP	C	C	A			TCGA-AB-2849-03B-01W-0728-08	TCGA-AB-2849-11B-01W-0729-08	C	C	C	A	C	C	Verified	Valid	Somatic	Phase_IV	WXS	Hybrid_Capture_Illumina_Seq	1	dbGAP	Illumina HiSeq
MIER3	0	genome.wustl.edu	36	5	56260413	56260413	+	Missense_Mutation	SNP	G	G	C			TCGA-AB-3006-03A-01D-0739-09	TCGA-AB-3006-11A-01D-0739-09	G	G	G	C	G	G	Verified	Valid	Somatic	Phase_IV	WXS	Hybrid_Capture_Illumina_Seq	1	dbGAP	Illumina HiSeq
MINPP1	0	genome.wustl.edu	36	10	89258179	89258179	+	Silent	SNP	C	C	T			TCGA-AB-2956-03A-01W-0733-08	TCGA-AB-2956-11A-01W-0732-08	C	C	C	T	C	C	Verified	Valid	Somatic	Phase_IV	WXS	Hybrid_Capture_Illumina_Seq	1	dbGAP	Illumina HiSeq
MIR1267	0	genome.wustl.edu	36	13	106981565	106981565	+	RNA	SNP	G	G	T			TCGA-AB-2972-03A-01D-0739-09	TCGA-AB-2972-11A-01D-0739-09	G	G	G	T	G	G	Verified	Valid	Somatic	Phase_IV	WXS	Hybrid_Capture_Illumina_Seq	1	dbGAP	Illumina HiSeq
MIR142	0	genome.wustl.edu	36	17	53763621	53763621	+	RNA	SNP	C	C	G			TCGA-AB-2805-03B-01W-0728-08	TCGA-AB-2805-11B-01W-0728-08	C	C	C	G	C	C	Verified	Valid	Somatic	Phase_IV	WXS	Hybrid_Capture_Illumina_Seq	1	dbGAP	Illumina HiSeq
MIR142	0	genome.wustl.edu	36	17	53763621	53763621	+	RNA	SNP	C	C	G			TCGA-AB-3002-03A-01D-0739-09	TCGA-AB-3002-11A-01D-0739-09	C	C	C	G	C	C	Verified	Valid	Somatic	Phase_IV	WXS	Hybrid_Capture_Illumina_Seq	1	dbGAP	Illumina HiSeq
MIR142	0	genome.wustl.edu	36	17	53763622	53763622	+	RNA	SNP	A	A	G			TCGA-AB-2926-03A-01W-0732-08	TCGA-AB-2926-11A-01W-0761-09	A	A	A	G	A	A	Verified	Valid	Somatic	Phase_IV	WXS	Hybrid_Capture_Illumina_Seq	1	dbGAP	Illumina HiSeq
MIR142	0	genome.wustl.edu	36	17	53763624	53763624	+	RNA	SNP	T	T	C			TCGA-AB-2807-03D-01W-0755-09	TCGA-AB-2807-11D-01W-0755-09	T	T	T	C	T	T	Verified	Valid	Somatic	Phase_IV	WXS	Hybrid_Capture_Illumina_Seq	1	dbGAP	Illumina HiSeq
MIR142	0	genome.wustl.edu	36	17	53763624	53763624	+	RNA	SNP	T	T	C			TCGA-AB-3002-03A-01D-0739-09	TCGA-AB-3002-11A-01D-0739-09	T	T	T	C	T	T	Verified	Valid	Somatic	Phase_IV	WXS	Hybrid_Capture_Illumina_Seq	1	dbGAP	Illumina HiSeq
MIR516B1	0	genome.wustl.edu	36	19	58931994	58931995	+	RNA	DEL	TT	TT	-			TCGA-AB-2859-03B-01W-0728-08	TCGA-AB-2859-11B-01W-0729-08	TT	TT	TT	-	TT	TT	Verified	Valid	Somatic	Phase_IV	WXS	Hybrid_Capture_Illumina_Seq	1	dbGAP	Illumina HiSeq
MIR632	0	genome.wustl.edu	36	17	27701282	27701282	+	RNA	SNP	C	C	A			TCGA-AB-3002-03A-01D-0739-09	TCGA-AB-3002-11A-01D-0739-09	C	C	C	A	C	C	Verified	Valid	Somatic	Phase_IV	WXS	Hybrid_Capture_Illumina_Seq	1	dbGAP	Illumina HiSeq
MIR891A	0	genome.wustl.edu	36	X	144917082	144917082	+	RNA	SNP	G	G	T			TCGA-AB-2977-03A-01D-0739-09	TCGA-AB-2977-11A-01D-0739-09	G	G	G	T	G	G	Verified	Valid	Somatic	Phase_IV	WXS	Hybrid_Capture_Illumina_Seq	1	dbGAP	Illumina HiSeq
MKX	0	genome.wustl.edu	36	10	28063581	28063581	+	Silent	SNP	G	G	C			TCGA-AB-2996-03A-01D-0739-09	TCGA-AB-2996-11A-01D-0739-09	G	G	G	C	G	G	Verified	Valid	Somatic	Phase_IV	WXS	Hybrid_Capture_Illumina_Seq	1	dbGAP	Illumina HiSeq
MLIP	0	genome.wustl.edu	36	6	54097557	54097557	+	Missense_Mutation	SNP	G	G	A			TCGA-AB-2994-03A-01D-0739-09	TCGA-AB-2994-11A-01D-0739-09	G	G	G	A	G	G	Verified	Valid	Somatic	Phase_IV	WXS	Hybrid_Capture_Illumina_Seq	1	dbGAP	Illumina HiSeq
MLL2	0	genome.wustl.edu	36	12	47711634	47711634	+	Missense_Mutation	SNP	A	A	T			TCGA-AB-2939-03A-01W-0745-08	TCGA-AB-2939-11A-01W-0745-08	A	A	A	T	A	A	Verified	Valid	Somatic	Phase_IV	WXS	Hybrid_Capture_Illumina_Seq	1	dbGAP	Illumina HiSeq
MLL3	0	genome.wustl.edu	36	7	151505094	151505094	+	Nonsense_Mutation	SNP	C	C	A			TCGA-AB-2940-03A-01W-0733-08	TCGA-AB-2940-11A-01W-0732-08	C	C	C	A	C	C	Verified	Valid	Somatic	Phase_IV	WXS	Hybrid_Capture_Illumina_Seq	1	dbGAP	Illumina HiSeq
MLLT4	0	genome.wustl.edu	36	6	168095154	168095154	+	Missense_Mutation	SNP	G	G	A			TCGA-AB-2897-03A-01W-0733-08	TCGA-AB-2897-11A-01W-0732-08	G	G	G	A	G	G	Verified	Valid	Somatic	Phase_IV	WXS	Hybrid_Capture_Illumina_Seq	1	dbGAP	Illumina HiSeq
MMP25	0	genome.wustl.edu	36	16	3040422	3040422	+	Missense_Mutation	SNP	C	C	T			TCGA-AB-2857-03B-01W-0728-08	TCGA-AB-2857-11B-01W-0729-08	C	C	C	T	C	C	Verified	Valid	Somatic	Phase_IV	WXS	Hybrid_Capture_Illumina_Seq	1	dbGAP	Illumina HiSeq
MNDA	0	genome.wustl.edu	36	1	157082073	157082073	+	Missense_Mutation	SNP	G	G	A			TCGA-AB-2860-03B-01W-0728-08	TCGA-AB-2860-11B-01W-0729-08	G	G	G	A	G	G	Verified	Valid	Somatic	Phase_IV	WXS	Hybrid_Capture_Illumina_Seq	1	dbGAP	Illumina HiSeq
MOK	0	genome.wustl.edu	36	14	101769807	101769807	+	Silent	SNP	G	G	A			TCGA-AB-2927-03A-01W-0755-09	TCGA-AB-2927-11A-01W-0755-09	G	G	G	A	G	G	Verified	Valid	Somatic	Phase_IV	WXS	Hybrid_Capture_Illumina_Seq	1	dbGAP	Illumina HiSeq
MORC3	0	genome.wustl.edu	36	21	36633035	36633035	+	Missense_Mutation	SNP	T	T	C			TCGA-AB-2972-03A-01D-0739-09	TCGA-AB-2972-11A-01D-0739-09	T	T	T	C	T	T	Verified	Valid	Somatic	Phase_IV	WXS	Hybrid_Capture_Illumina_Seq	1	dbGAP	Illumina HiSeq
MPDZ	0	genome.wustl.edu	36	9	13214490	13214490	+	Silent	SNP	C	C	T			TCGA-AB-2919-03A-01W-0745-08	TCGA-AB-2919-11A-01W-0745-08	C	C	C	T	C	C	Verified	Valid	Somatic	Phase_IV	WXS	Hybrid_Capture_Illumina_Seq	1	dbGAP	Illumina HiSeq
MPI	0	genome.wustl.edu	36	15	72972172	72972174	+	In_Frame_Del	DEL	GAG	GAG	-			TCGA-AB-2898-03A-01W-0733-08	TCGA-AB-2898-11A-01W-0732-08	GAG	GAG	GAG	-	GAG	GAG	Verified	Valid	Somatic	Phase_IV	WXS	Hybrid_Capture_Illumina_Seq	1	dbGAP	Illumina HiSeq
MPL	0	genome.wustl.edu	36	1	43590992	43590992	+	Missense_Mutation	SNP	C	C	G			TCGA-AB-2996-03A-01D-0739-09	TCGA-AB-2996-11A-01D-0739-09	C	C	C	G	C	C	Verified	Valid	Somatic	Phase_IV	WXS	Hybrid_Capture_Illumina_Seq	1	dbGAP	Illumina HiSeq
MPND	0	genome.wustl.edu	36	19	4305113	4305113	+	Missense_Mutation	SNP	C	C	T			TCGA-AB-2992-03A-01D-0739-09	TCGA-AB-2992-11A-01D-0739-09	C	C	C	T	C	C	Verified	Valid	Somatic	Phase_IV	WXS	Hybrid_Capture_Illumina_Seq	1	dbGAP	Illumina HiSeq
MRE11A	0	genome.wustl.edu	36	11	93832293	93832293	+	Missense_Mutation	SNP	G	G	C			TCGA-AB-2885-03A-01W-0732-08	TCGA-AB-2885-11A-01W-0732-08	G	G	G	C	G	G	Verified	Valid	Somatic	Phase_IV	WXS	Hybrid_Capture_Illumina_Seq	1	dbGAP	Illumina HiSeq
MSH6	0	genome.wustl.edu	36	2	47881044	47881044	+	Silent	SNP	C	C	T			TCGA-AB-2819-03B-01W-0728-08	TCGA-AB-2819-11B-01W-0728-08	C	C	C	T	C	C	Verified	Valid	Somatic	Phase_IV	WXS	Hybrid_Capture_Illumina_Seq	1	dbGAP	Illumina HiSeq
MSR1	0	genome.wustl.edu	36	8	16022443	16022443	+	Silent	SNP	G	G	A			TCGA-AB-2970-03A-01D-0739-09	TCGA-AB-2970-11A-01D-0739-09	G	G	G	A	G	G	Verified	Valid	Somatic	Phase_IV	WXS	Hybrid_Capture_Illumina_Seq	1	dbGAP	Illumina HiSeq
MSRB1	0	genome.wustl.edu	36	16	1931315	1931315	+	Missense_Mutation	SNP	T	T	C			TCGA-AB-2897-03A-01W-0733-08	TCGA-AB-2897-11A-01W-0732-08	T	T	T	C	T	T	Verified	Valid	Somatic	Phase_IV	WXS	Hybrid_Capture_Illumina_Seq	1	dbGAP	Illumina HiSeq
MST1	0	genome.wustl.edu	36	3	49698920	49698920	+	Splice_Site	SNP	T	T	G			TCGA-AB-2913-03A-01W-0732-08	TCGA-AB-2913-11A-01W-0732-08	T	T	T	G	T	T	Verified	Valid	Somatic	Phase_IV	WXS	Hybrid_Capture_Illumina_Seq	1	dbGAP	Illumina HiSeq
MST1R	0	genome.wustl.edu	36	3	49911341	49911341	+	Missense_Mutation	SNP	C	C	T			TCGA-AB-2927-03A-01W-0755-09	TCGA-AB-2927-11A-01W-0755-09	C	C	C	T	C	C	Verified	Valid	Somatic	Phase_IV	WXS	Hybrid_Capture_Illumina_Seq	1	dbGAP	Illumina HiSeq
MT-ATP6	0	genome.wustl.edu	36	MT	8706	8706	+	Missense_Mutation	SNP	T	T	C			TCGA-AB-2948-03A-01W-0755-09	TCGA-AB-2948-11A-01W-0755-09	T	T	T	C	T	T	Verified	Valid	Somatic	Phase_IV	WXS	Hybrid_Capture_Illumina_Seq	1	dbGAP	Illumina HiSeq
MT-CO1	0	genome.wustl.edu	36	MT	6721	6721	+	Missense_Mutation	SNP	A	A	G			TCGA-AB-2908-03A-01W-0745-08	TCGA-AB-2908-11A-01W-0745-08	A	A	A	G	A	A	Verified	Valid	Somatic	Phase_IV	WXS	Hybrid_Capture_Illumina_Seq	1	dbGAP	Illumina HiSeq
MT-CO1	0	genome.wustl.edu	36	MT	7207	7207	+	Nonsense_Mutation	SNP	G	G	A			TCGA-AB-2803-03B-01W-0728-08	TCGA-AB-2803-11B-01W-0728-08	G	G	G	A	G	G	Verified	Valid	Somatic	Phase_IV	WXS	Hybrid_Capture_Illumina_Seq	1	dbGAP	Illumina HiSeq
MT-CO2	0	genome.wustl.edu	36	MT	7622	7622	+	Silent	SNP	T	T	C			TCGA-AB-2935-03A-01W-0755-09	TCGA-AB-2935-11A-01W-0755-09	T	T	T	C	T	T	Verified	Valid	Somatic	Phase_IV	WXS	Hybrid_Capture_Illumina_Seq	1	dbGAP	Illumina HiSeq
MT-CO2	0	genome.wustl.edu	36	MT	7655	7655	+	Silent	SNP	T	T	C			TCGA-AB-2939-03A-01W-0745-08	TCGA-AB-2939-11A-01W-0745-08	T	T	T	C	T	T	Verified	Valid	Somatic	Phase_IV	WXS	Hybrid_Capture_Illumina_Seq	1	dbGAP	Illumina HiSeq
MT-CO2	0	genome.wustl.edu	36	MT	7782	7782	+	Missense_Mutation	SNP	A	A	G			TCGA-AB-2903-03A-01W-0761-09	TCGA-AB-2903-11A-01W-0732-08	A	A	A	G	A	A	Verified	Valid	Somatic	Phase_IV	WXS	Hybrid_Capture_Illumina_Seq	1	dbGAP	Illumina HiSeq
MT-CO2	0	genome.wustl.edu	36	MT	7920	7920	+	Missense_Mutation	SNP	G	G	A			TCGA-AB-2955-03A-01W-0733-08	TCGA-AB-2955-11A-01W-0732-08	G	G	G	A	G	G	Verified	Valid	Somatic	Phase_IV	WXS	Hybrid_Capture_Illumina_Seq	1	dbGAP	Illumina HiSeq
MT-CO2	0	genome.wustl.edu	36	MT	7962	7962	+	Silent	SNP	T	T	C			TCGA-AB-2814-03D-01W-0755-09	TCGA-AB-2814-11D-01W-0755-09	T	T	T	C	T	T	Verified	Valid	Somatic	Phase_IV	WXS	Hybrid_Capture_Illumina_Seq	1	dbGAP	Illumina HiSeq
MT-CO2	0	genome.wustl.edu	36	MT	8066	8066	+	Silent	SNP	G	G	A			TCGA-AB-2886-03A-01W-0732-08	TCGA-AB-2886-11A-01W-0732-08	G	G	G	A	G	G	Verified	Valid	Somatic	Phase_IV	WXS	Hybrid_Capture_Illumina_Seq	1	dbGAP	Illumina HiSeq
MT-CO2	0	genome.wustl.edu	36	MT	8103	8103	+	Missense_Mutation	SNP	G	G	A			TCGA-AB-2820-03B-01W-0728-08	TCGA-AB-2820-11B-01W-0728-08	G	G	G	A	G	G	Verified	Valid	Somatic	Phase_IV	WXS	Hybrid_Capture_Illumina_Seq	1	dbGAP	Illumina HiSeq
MT-CO2	0	genome.wustl.edu	36	MT	8156	8156	+	Silent	SNP	G	G	A			TCGA-AB-2885-03A-01W-0732-08	TCGA-AB-2885-11A-01W-0732-08	G	G	G	A	G	G	Verified	Valid	Somatic	Phase_IV	WXS	Hybrid_Capture_Illumina_Seq	1	dbGAP	Illumina HiSeq
MT-CO3	0	genome.wustl.edu	36	MT	9554	9554	+	Nonsense_Mutation	SNP	G	G	A			TCGA-AB-2936-03A-01W-0745-08	TCGA-AB-2936-11A-01W-0745-08	G	G	G	A	G	G	Verified	Valid	Somatic	Phase_IV	WXS	Hybrid_Capture_Illumina_Seq	1	dbGAP	Illumina HiSeq
MT-CO3	0	genome.wustl.edu	36	MT	9731	9731	+	Missense_Mutation	SNP	T	T	C			TCGA-AB-2927-03A-01W-0755-09	TCGA-AB-2927-11A-01W-0755-09	T	T	T	C	T	T	Verified	Valid	Somatic	Phase_IV	WXS	Hybrid_Capture_Illumina_Seq	1	dbGAP	Illumina HiSeq
MT-CO3	0	genome.wustl.edu	36	MT	9968	9968	+	Missense_Mutation	SNP	T	T	C			TCGA-AB-2939-03A-01W-0745-08	TCGA-AB-2939-11A-01W-0745-08	T	T	T	C	T	T	Verified	Valid	Somatic	Phase_IV	WXS	Hybrid_Capture_Illumina_Seq	1	dbGAP	Illumina HiSeq
MT-CYB	0	genome.wustl.edu	36	MT	14767	14767	+	Missense_Mutation	SNP	T	T	C			TCGA-AB-2802-03B-01W-0728-08	TCGA-AB-2802-11B-01W-0728-08	T	T	T	C	T	T	Verified	Valid	Somatic	Phase_IV	WXS	Hybrid_Capture_Illumina_Seq	1	dbGAP	Illumina HiSeq
MT-CYB	0	genome.wustl.edu	36	MT	14767	14767	+	Missense_Mutation	SNP	T	T	C			TCGA-AB-2859-03B-01W-0728-08	TCGA-AB-2859-11B-01W-0729-08	T	T	T	C	T	T	Verified	Valid	Somatic	Phase_IV	WXS	Hybrid_Capture_Illumina_Seq	1	dbGAP	Illumina HiSeq
MT-CYB	0	genome.wustl.edu	36	MT	14767	14767	+	Missense_Mutation	SNP	T	T	C			TCGA-AB-2916-03A-01W-0732-08	TCGA-AB-2916-11A-01W-0732-08	T	T	T	C	T	T	Verified	Valid	Somatic	Phase_IV	WXS	Hybrid_Capture_Illumina_Seq	1	dbGAP	Illumina HiSeq
MT-CYB	0	genome.wustl.edu	36	MT	14964	14964	+	Missense_Mutation	SNP	G	G	A			TCGA-AB-2900-03A-01W-0733-08	TCGA-AB-2900-11A-01W-0732-08	G	G	G	A	G	G	Verified	Valid	Somatic	Phase_IV	WXS	Hybrid_Capture_Illumina_Seq	1	dbGAP	Illumina HiSeq
MT-CYB	0	genome.wustl.edu	36	MT	15014	15014	+	Missense_Mutation	SNP	A	A	C			TCGA-AB-2904-03A-01W-0732-08	TCGA-AB-2904-11A-01W-0732-08	A	A	A	C	A	A	Verified	Valid	Somatic	Phase_IV	WXS	Hybrid_Capture_Illumina_Seq	1	dbGAP	Illumina HiSeq
MT-CYB	0	genome.wustl.edu	36	MT	15651	15651	+	Missense_Mutation	SNP	G	G	A			TCGA-AB-2934-03A-01W-0755-09	TCGA-AB-2934-11A-01W-0755-09	G	G	G	A	G	G	Verified	Valid	Somatic	Phase_IV	WXS	Hybrid_Capture_Illumina_Seq	1	dbGAP	Illumina HiSeq
MT-ND1	0	genome.wustl.edu	36	MT	3434	3434	+	Missense_Mutation	SNP	T	T	C			TCGA-AB-2817-03B-01W-0728-08	TCGA-AB-2817-11B-01W-0728-08	T	T	T	C	T	T	Verified	Valid	Somatic	Phase_IV	WXS	Hybrid_Capture_Illumina_Seq	1	dbGAP	Illumina HiSeq
MT-ND1	0	genome.wustl.edu	36	MT	3919	3919	+	Silent	SNP	G	G	A			TCGA-AB-2897-03A-01W-0733-08	TCGA-AB-2897-11A-01W-0732-08	G	G	G	A	G	G	Verified	Valid	Somatic	Phase_IV	WXS	Hybrid_Capture_Illumina_Seq	1	dbGAP	Illumina HiSeq
MT-ND1	0	genome.wustl.edu	36	MT	3919	3919	+	Silent	SNP	G	G	A			TCGA-AB-3009-03A-01D-0739-09	TCGA-AB-3009-11A-01D-0739-09	G	G	G	A	G	G	Verified	Valid	Somatic	Phase_IV	WXS	Hybrid_Capture_Illumina_Seq	1	dbGAP	Illumina HiSeq
MT-ND2	0	genome.wustl.edu	36	MT	4598	4598	+	Missense_Mutation	SNP	T	T	C			TCGA-AB-2943-03A-01W-0745-08	TCGA-AB-2943-11A-01W-0745-08	T	T	T	C	T	T	Verified	Valid	Somatic	Phase_IV	WXS	Hybrid_Capture_Illumina_Seq	1	dbGAP	Illumina HiSeq
MT-ND4	0	genome.wustl.edu	36	MT	10493	10493	+	Missense_Mutation	SNP	T	T	C			TCGA-AB-2817-03B-01W-0728-08	TCGA-AB-2817-11B-01W-0728-08	T	T	T	C	T	T	Verified	Valid	Somatic	Phase_IV	WXS	Hybrid_Capture_Illumina_Seq	1	dbGAP	Illumina HiSeq
MT-ND4	0	genome.wustl.edu	36	MT	11462	11462	+	Silent	SNP	A	A	G			TCGA-AB-2937-03A-01W-0732-08	TCGA-AB-2937-11A-01W-0732-08	A	A	A	G	A	A	Verified	Valid	Somatic	Phase_IV	WXS	Hybrid_Capture_Illumina_Seq	1	dbGAP	Illumina HiSeq
MT-ND4	0	genome.wustl.edu	36	MT	11810	11810	+	Silent	SNP	T	T	C			TCGA-AB-2819-03B-01W-0728-08	TCGA-AB-2819-11B-01W-0728-08	T	T	T	C	T	T	Verified	Valid	Somatic	Phase_IV	WXS	Hybrid_Capture_Illumina_Seq	1	dbGAP	Illumina HiSeq
MT-ND5	0	genome.wustl.edu	36	MT	13059	13059	+	Frame_Shift_Del	DEL	C	C	-			TCGA-AB-2802-03B-01W-0728-08	TCGA-AB-2802-11B-01W-0728-08	C	C	C	-	C	C	Verified	Valid	Somatic	Phase_IV	WXS	Hybrid_Capture_Illumina_Seq	1	dbGAP	Illumina HiSeq
MT-ND5	0	genome.wustl.edu	36	MT	13116	13116	+	Missense_Mutation	SNP	T	T	C			TCGA-AB-2817-03B-01W-0728-08	TCGA-AB-2817-11B-01W-0728-08	T	T	T	C	T	T	Verified	Valid	Somatic	Phase_IV	WXS	Hybrid_Capture_Illumina_Seq	1	dbGAP	Illumina HiSeq
MT-ND5	0	genome.wustl.edu	36	MT	13370	13370	+	Missense_Mutation	SNP	T	T	C			TCGA-AB-2927-03A-01W-0755-09	TCGA-AB-2927-11A-01W-0755-09	T	T	T	C	T	T	Verified	Valid	Somatic	Phase_IV	WXS	Hybrid_Capture_Illumina_Seq	1	dbGAP	Illumina HiSeq
MT-ND5	0	genome.wustl.edu	36	MT	13692	13692	+	Missense_Mutation	SNP	A	A	G			TCGA-AB-2941-03A-01W-0745-08	TCGA-AB-2941-11A-01W-0745-08	A	A	A	G	A	A	Verified	Valid	Somatic	Phase_IV	WXS	Hybrid_Capture_Illumina_Seq	1	dbGAP	Illumina HiSeq
MT-ND5	0	genome.wustl.edu	36	MT	13763	13763	+	Missense_Mutation	SNP	T	T	C			TCGA-AB-2927-03A-01W-0755-09	TCGA-AB-2927-11A-01W-0755-09	T	T	T	C	T	T	Verified	Valid	Somatic	Phase_IV	WXS	Hybrid_Capture_Illumina_Seq	1	dbGAP	Illumina HiSeq
MTA2	0	genome.wustl.edu	36	11	62120701	62120701	+	Missense_Mutation	SNP	T	T	C			TCGA-AB-2922-03A-01W-0745-08	TCGA-AB-2922-11A-01W-0745-08	T	T	T	C	T	T	Verified	Valid	Somatic	Phase_IV	WXS	Hybrid_Capture_Illumina_Seq	1	dbGAP	Illumina HiSeq
MTA2	0	genome.wustl.edu	36	11	62120719	62120719	+	Missense_Mutation	SNP	T	T	C			TCGA-AB-2863-03D-01W-0755-09	TCGA-AB-2863-11D-01W-0755-09	T	T	T	C	T	T	Verified	Valid	Somatic	Phase_IV	WXS	Hybrid_Capture_Illumina_Seq	1	dbGAP	Illumina HiSeq
MTMR3	0	genome.wustl.edu	36	22	28728934	28728934	+	Missense_Mutation	SNP	G	G	C			TCGA-AB-2827-03B-01W-0728-08	TCGA-AB-2827-11B-01W-0728-08	G	G	G	C	G	G	Verified	Valid	Somatic	Phase_IV	WXS	Hybrid_Capture_Illumina_Seq	1	dbGAP	Illumina HiSeq
MTMR8	0	genome.wustl.edu	36	X	63405327	63405327	+	Missense_Mutation	SNP	C	C	T			TCGA-AB-2971-03A-01D-0739-09	TCGA-AB-2971-11A-01D-0739-09	C	C	C	T	C	C	Verified	Valid	Somatic	Phase_IV	WXS	Hybrid_Capture_Illumina_Seq	1	dbGAP	Illumina HiSeq
MTMR8	0	genome.wustl.edu	36	X	63491437	63491437	+	Missense_Mutation	SNP	C	C	T			TCGA-AB-2885-03A-01W-0732-08	TCGA-AB-2885-11A-01W-0732-08	C	C	C	T	C	C	Verified	Valid	Somatic	Phase_IV	WXS	Hybrid_Capture_Illumina_Seq	1	dbGAP	Illumina HiSeq
MTUS1	0	genome.wustl.edu	36	8	17586240	17586240	+	Silent	SNP	C	C	T			TCGA-AB-2859-03B-01W-0728-08	TCGA-AB-2859-11B-01W-0729-08	C	C	C	T	C	C	Verified	Valid	Somatic	Phase_IV	WXS	Hybrid_Capture_Illumina_Seq	1	dbGAP	Illumina HiSeq
MTUS2	0	genome.wustl.edu	36	13	28498513	28498513	+	Missense_Mutation	SNP	G	G	A			TCGA-AB-2805-03B-01W-0728-08	TCGA-AB-2805-11B-01W-0728-08	G	G	G	A	G	G	Verified	Valid	Somatic	Phase_IV	WXS	Hybrid_Capture_Illumina_Seq	1	dbGAP	Illumina HiSeq
MTUS2	0	genome.wustl.edu	36	13	28753919	28753919	+	Missense_Mutation	SNP	G	G	A			TCGA-AB-2968-03A-01D-0739-09	TCGA-AB-2968-11A-01D-0739-09	G	G	G	A	G	G	Verified	Valid	Somatic	Phase_IV	WXS	Hybrid_Capture_Illumina_Seq	1	dbGAP	Illumina HiSeq
MUC16	0	genome.wustl.edu	36	19	8921044	8921044	+	Silent	SNP	G	G	A			TCGA-AB-2915-03A-01W-0745-08	TCGA-AB-2915-11A-01W-0745-08	G	G	G	A	G	G	Verified	Valid	Somatic	Phase_IV	WXS	Hybrid_Capture_Illumina_Seq	1	dbGAP	Illumina HiSeq
MUC16	0	genome.wustl.edu	36	19	8921849	8921849	+	Missense_Mutation	SNP	G	G	A			TCGA-AB-2860-03B-01W-0728-08	TCGA-AB-2860-11B-01W-0729-08	G	G	G	A	G	G	Verified	Valid	Somatic	Phase_IV	WXS	Hybrid_Capture_Illumina_Seq	1	dbGAP	Illumina HiSeq
MUC16	0	genome.wustl.edu	36	19	8937508	8937508	+	Silent	SNP	G	G	A			TCGA-AB-2904-03A-01W-0732-08	TCGA-AB-2904-11A-01W-0732-08	G	G	G	A	G	G	Verified	Valid	Somatic	Phase_IV	WXS	Hybrid_Capture_Illumina_Seq	1	dbGAP	Illumina HiSeq
MUC16	0	genome.wustl.edu	36	19	8945715	8945715	+	Missense_Mutation	SNP	C	C	T			TCGA-AB-2924-03A-01W-0745-08	TCGA-AB-2924-11A-01W-0745-08	C	C	C	T	C	C	Verified	Valid	Somatic	Phase_IV	WXS	Hybrid_Capture_Illumina_Seq	1	dbGAP	Illumina HiSeq
MUC16	0	genome.wustl.edu	36	19	8949095	8949095	+	Missense_Mutation	SNP	G	G	T			TCGA-AB-2849-03B-01W-0728-08	TCGA-AB-2849-11B-01W-0729-08	G	G	G	T	G	G	Verified	Valid	Somatic	Phase_IV	WXS	Hybrid_Capture_Illumina_Seq	1	dbGAP	Illumina HiSeq
MUC17	0	genome.wustl.edu	36	7	100478014	100478014	+	Missense_Mutation	SNP	T	T	C			TCGA-AB-2844-03B-01W-0728-08	TCGA-AB-2844-11B-01W-0729-08	T	T	T	C	T	T	Verified	Valid	Somatic	Phase_IV	WXS	Hybrid_Capture_Illumina_Seq	1	dbGAP	Illumina HiSeq
MUC5B	0	genome.wustl.edu	36	11	1226345	1226345	+	Missense_Mutation	SNP	C	C	A			TCGA-AB-2988-03A-01D-0739-09	TCGA-AB-2988-11A-01D-0739-09	C	C	C	A	C	C	Verified	Valid	Somatic	Phase_IV	WXS	Hybrid_Capture_Illumina_Seq	1	dbGAP	Illumina HiSeq
MUC5B	0	genome.wustl.edu	36	11	1228362	1228362	+	Missense_Mutation	SNP	T	T	C			TCGA-AB-2964-03A-01D-0739-09	TCGA-AB-2964-11A-01D-0739-09	T	T	T	C	T	T	Verified	Valid	Somatic	Phase_IV	WXS	Hybrid_Capture_Illumina_Seq	1	dbGAP	Illumina HiSeq
MUC5B	0	genome.wustl.edu	36	11	1228728	1228728	+	Missense_Mutation	SNP	C	C	T			TCGA-AB-2988-03A-01D-0739-09	TCGA-AB-2988-11A-01D-0739-09	C	C	C	T	C	C	Verified	Valid	Somatic	Phase_IV	WXS	Hybrid_Capture_Illumina_Seq	1	dbGAP	Illumina HiSeq
MUC5B	0	genome.wustl.edu	36	11	1229284	1229284	+	Silent	SNP	C	C	T			TCGA-AB-2997-03A-01D-0739-09	TCGA-AB-2997-11A-01D-0739-09	C	C	C	T	C	C	Verified	Valid	Somatic	Phase_IV	WXS	Hybrid_Capture_Illumina_Seq	1	dbGAP	Illumina HiSeq
MUC6	0	genome.wustl.edu	36	11	1018705	1018705	+	Missense_Mutation	SNP	A	A	G			TCGA-AB-2954-03A-01W-0733-08	TCGA-AB-2954-11A-01W-0732-08	A	A	A	G	A	A	Verified	Valid	Somatic	Phase_IV	WXS	Hybrid_Capture_Illumina_Seq	1	dbGAP	Illumina HiSeq
MXRA5	0	genome.wustl.edu	36	X	3251845	3251845	+	Missense_Mutation	SNP	A	A	C			TCGA-AB-2889-03A-01W-0732-08	TCGA-AB-2889-11A-01W-0761-09	A	A	A	C	A	A	Verified	Valid	Somatic	Phase_IV	WXS	Hybrid_Capture_Illumina_Seq	1	dbGAP	Illumina HiSeq
MYB	0	genome.wustl.edu	36	6	135552652	135552652	+	Missense_Mutation	SNP	T	T	C			TCGA-AB-2916-03A-01W-0732-08	TCGA-AB-2916-11A-01W-0732-08	T	T	T	C	T	T	Verified	Valid	Somatic	Phase_IV	WXS	Hybrid_Capture_Illumina_Seq	1	dbGAP	Illumina HiSeq
MYBL2	0	genome.wustl.edu	36	20	41777325	41777325	+	Silent	SNP	G	G	A			TCGA-AB-2997-03A-01D-0739-09	TCGA-AB-2997-11A-01D-0739-09	G	G	G	A	G	G	Verified	Valid	Somatic	Phase_IV	WXS	Hybrid_Capture_Illumina_Seq	1	dbGAP	Illumina HiSeq
MYBPH	0	genome.wustl.edu	36	1	201406130	201406130	+	Silent	SNP	C	C	T			TCGA-AB-2847-03B-01W-0728-08	TCGA-AB-2847-11B-01W-0729-08	C	C	C	T	C	C	Verified	Valid	Somatic	Phase_IV	WXS	Hybrid_Capture_Illumina_Seq	1	dbGAP	Illumina HiSeq
MYBPHL	0	genome.wustl.edu	36	1	109640989	109640989	+	Silent	SNP	G	G	A			TCGA-AB-2919-03A-01W-0745-08	TCGA-AB-2919-11A-01W-0745-08	G	G	G	A	G	G	Verified	Valid	Somatic	Phase_IV	WXS	Hybrid_Capture_Illumina_Seq	1	dbGAP	Illumina HiSeq
MYC	0	genome.wustl.edu	36	8	128819866	128819866	+	Missense_Mutation	SNP	C	C	T			TCGA-AB-2827-03B-01W-0728-08	TCGA-AB-2827-11B-01W-0728-08	C	C	C	T	C	C	Verified	Valid	Somatic	Phase_IV	WXS	Hybrid_Capture_Illumina_Seq	1	dbGAP	Illumina HiSeq
MYCBP2	0	genome.wustl.edu	36	13	76628271	76628271	+	Missense_Mutation	SNP	G	G	A			TCGA-AB-2991-03A-01D-0739-09	TCGA-AB-2991-11A-01D-0739-09	G	G	G	A	G	G	Verified	Valid	Somatic	Phase_IV	WXS	Hybrid_Capture_Illumina_Seq	1	dbGAP	Illumina HiSeq
MYCL1	0	genome.wustl.edu	36	1	40136201	40136201	+	Silent	SNP	T	T	A			TCGA-AB-2843-03B-01W-0728-08	TCGA-AB-2843-11B-01W-0729-08	T	T	T	A	T	T	Verified	Valid	Somatic	Phase_IV	WXS	Hybrid_Capture_Illumina_Seq	1	dbGAP	Illumina HiSeq
MYEOV	0	genome.wustl.edu	36	11	68820412	68820412	+	Missense_Mutation	SNP	C	C	A			TCGA-AB-3009-03A-01D-0739-09	TCGA-AB-3009-11A-01D-0739-09	C	C	C	A	C	C	Verified	Valid	Somatic	Phase_IV	WXS	Hybrid_Capture_Illumina_Seq	1	dbGAP	Illumina HiSeq
MYF5	0	genome.wustl.edu	36	12	79635034	79635034	+	Missense_Mutation	SNP	A	A	G			TCGA-AB-2876-03A-01W-0732-08	TCGA-AB-2876-11A-01W-0732-08	A	A	A	G	A	A	Verified	Valid	Somatic	Phase_IV	WXS	Hybrid_Capture_Illumina_Seq	1	dbGAP	Illumina HiSeq
MYF6	0	genome.wustl.edu	36	12	79626771	79626771	+	Silent	SNP	G	G	A			TCGA-AB-2849-03B-01W-0728-08	TCGA-AB-2849-11B-01W-0729-08	G	G	G	A	G	G	Verified	Valid	Somatic	Phase_IV	WXS	Hybrid_Capture_Illumina_Seq	1	dbGAP	Illumina HiSeq
MYH14	0	genome.wustl.edu	36	19	55475196	55475196	+	Missense_Mutation	SNP	C	C	G			TCGA-AB-2988-03A-01D-0739-09	TCGA-AB-2988-11A-01D-0739-09	C	C	C	G	C	C	Verified	Valid	Somatic	Phase_IV	WXS	Hybrid_Capture_Illumina_Seq	1	dbGAP	Illumina HiSeq
MYH15	0	genome.wustl.edu	36	3	109699627	109699627	+	Missense_Mutation	SNP	C	C	T			TCGA-AB-2911-03A-01W-0732-08	TCGA-AB-2911-11A-01W-0732-08	C	C	C	T	C	C	Verified	Valid	Somatic	Phase_IV	WXS	Hybrid_Capture_Illumina_Seq	1	dbGAP	Illumina HiSeq
MYH4	0	genome.wustl.edu	36	17	10296271	10296271	+	Silent	SNP	G	G	A			TCGA-AB-2865-03B-01W-0728-08	TCGA-AB-2865-11B-01W-0729-08	G	G	G	A	G	G	Verified	Valid	Somatic	Phase_IV	WXS	Hybrid_Capture_Illumina_Seq	1	dbGAP	Illumina HiSeq
MYH4	0	genome.wustl.edu	36	17	10301589	10301589	+	Silent	SNP	G	G	A			TCGA-AB-2822-03D-01W-0755-09	TCGA-AB-2822-11D-01W-0755-09	G	G	G	A	G	G	Verified	Valid	Somatic	Phase_IV	WXS	Hybrid_Capture_Illumina_Seq	1	dbGAP	Illumina HiSeq
MYH6	0	genome.wustl.edu	36	14	22944694	22944694	+	Nonsense_Mutation	SNP	G	G	C			TCGA-AB-2955-03A-01W-0733-08	TCGA-AB-2955-11A-01W-0732-08	G	G	G	C	G	G	Verified	Valid	Somatic	Phase_IV	WXS	Hybrid_Capture_Illumina_Seq	1	dbGAP	Illumina HiSeq
MYLK	0	genome.wustl.edu	36	3	124910337	124910337	+	Missense_Mutation	SNP	G	G	T			TCGA-AB-2875-03A-01W-0732-08	TCGA-AB-2875-11A-01W-0732-08	G	G	G	T	G	G	Verified	Valid	Somatic	Phase_IV	WXS	Hybrid_Capture_Illumina_Seq	1	dbGAP	Illumina HiSeq
MYLK2	0	genome.wustl.edu	36	20	29882538	29882538	+	Missense_Mutation	SNP	G	G	T			TCGA-AB-2995-03A-01D-0739-09	TCGA-AB-2995-11A-01D-0739-09	G	G	G	T	G	G	Verified	Valid	Somatic	Phase_IV	WXS	Hybrid_Capture_Illumina_Seq	1	dbGAP	Illumina HiSeq
MYO16	0	genome.wustl.edu	36	13	108177890	108177890	+	Silent	SNP	C	C	T			TCGA-AB-2898-03A-01W-0733-08	TCGA-AB-2898-11A-01W-0732-08	C	C	C	T	C	C	Verified	Valid	Somatic	Phase_IV	WXS	Hybrid_Capture_Illumina_Seq	1	dbGAP	Illumina HiSeq
MYO18B	0	genome.wustl.edu	36	22	24549599	24549599	+	Silent	SNP	G	G	A			TCGA-AB-2974-03A-01D-0739-09	TCGA-AB-2974-11A-01D-0739-09	G	G	G	A	G	G	Verified	Valid	Somatic	Phase_IV	WXS	Hybrid_Capture_Illumina_Seq	1	dbGAP	Illumina HiSeq
MYO1F	0	genome.wustl.edu	36	19	8512789	8512789	+	Splice_Site	SNP	C	C	T			TCGA-AB-3002-03A-01D-0739-09	TCGA-AB-3002-11A-01D-0739-09	C	C	C	T	C	C	Verified	Valid	Somatic	Phase_IV	WXS	Hybrid_Capture_Illumina_Seq	1	dbGAP	Illumina HiSeq
MYO3A	0	genome.wustl.edu	36	10	26345791	26345791	+	Missense_Mutation	SNP	G	G	A			TCGA-AB-2876-03A-01W-0732-08	TCGA-AB-2876-11A-01W-0732-08	G	G	G	A	G	G	Verified	Valid	Somatic	Phase_IV	WXS	Hybrid_Capture_Illumina_Seq	1	dbGAP	Illumina HiSeq
MYO5B	0	genome.wustl.edu	36	18	45623717	45623717	+	Silent	SNP	G	G	A			TCGA-AB-2886-03A-01W-0732-08	TCGA-AB-2886-11A-01W-0732-08	G	G	G	A	G	G	Verified	Valid	Somatic	Phase_IV	WXS	Hybrid_Capture_Illumina_Seq	1	dbGAP	Illumina HiSeq
MYO5B	0	genome.wustl.edu	36	18	45772699	45772699	+	Missense_Mutation	SNP	T	T	C			TCGA-AB-2813-03B-01W-0728-08	TCGA-AB-2813-11B-01W-0728-08	T	T	T	C	T	T	Verified	Valid	Somatic	Phase_IV	WXS	Hybrid_Capture_Illumina_Seq	1	dbGAP	Illumina HiSeq
MYOC	0	genome.wustl.edu	36	1	169872108	169872108	+	Nonsense_Mutation	SNP	G	G	T			TCGA-AB-2865-03B-01W-0728-08	TCGA-AB-2865-11B-01W-0729-08	G	G	G	T	G	G	Verified	Valid	Somatic	Phase_IV	WXS	Hybrid_Capture_Illumina_Seq	1	dbGAP	Illumina HiSeq
MYOC	0	genome.wustl.edu	36	1	169888177	169888177	+	Silent	SNP	C	C	T			TCGA-AB-2976-03A-01D-0739-09	TCGA-AB-2976-11A-01D-0739-09	C	C	C	T	C	C	Verified	Valid	Somatic	Phase_IV	WXS	Hybrid_Capture_Illumina_Seq	1	dbGAP	Illumina HiSeq
MYOM3	0	genome.wustl.edu	36	1	24256576	24256576	+	Silent	SNP	G	G	A			TCGA-AB-2865-03B-01W-0728-08	TCGA-AB-2865-11B-01W-0729-08	G	G	G	A	G	G	Verified	Valid	Somatic	Phase_IV	WXS	Hybrid_Capture_Illumina_Seq	1	dbGAP	Illumina HiSeq
MYOM3	0	genome.wustl.edu	36	1	24305101	24305101	+	Silent	SNP	G	G	A			TCGA-AB-2959-03A-01W-0733-08	TCGA-AB-2959-11A-01W-0732-08	G	G	G	A	G	G	Verified	Valid	Somatic	Phase_IV	WXS	Hybrid_Capture_Illumina_Seq	1	dbGAP	Illumina HiSeq
N4BP1	0	genome.wustl.edu	36	16	47137598	47137598	+	Missense_Mutation	SNP	G	G	A			TCGA-AB-2877-03A-01W-0732-08	TCGA-AB-2877-11A-01W-0732-08	G	G	G	A	G	G	Verified	Valid	Somatic	Phase_IV	WXS	Hybrid_Capture_Illumina_Seq	1	dbGAP	Illumina HiSeq
NAA15	0	genome.wustl.edu	36	4	140490147	140490147	+	Nonsense_Mutation	SNP	G	G	A			TCGA-AB-2915-03A-01W-0745-08	TCGA-AB-2915-11A-01W-0745-08	G	G	G	A	G	G	Verified	Valid	Somatic	Phase_IV	WXS	Hybrid_Capture_Illumina_Seq	1	dbGAP	Illumina HiSeq
NAALADL2	0	genome.wustl.edu	36	3	176647790	176647790	+	Silent	SNP	G	G	A			TCGA-AB-2950-03A-01W-0733-08	TCGA-AB-2950-11A-01W-0732-08	G	G	G	A	G	G	Verified	Valid	Somatic	Phase_IV	WXS	Hybrid_Capture_Illumina_Seq	1	dbGAP	Illumina HiSeq
NAE1	0	genome.wustl.edu	36	16	65414670	65414670	+	Missense_Mutation	SNP	C	C	T			TCGA-AB-2986-03A-01D-0739-09	TCGA-AB-2986-11A-01D-0739-09	C	C	C	T	C	C	Verified	Valid	Somatic	Phase_IV	WXS	Hybrid_Capture_Illumina_Seq	1	dbGAP	Illumina HiSeq
NAGPA	0	genome.wustl.edu	36	16	5018917	5018917	+	Silent	SNP	G	G	C			TCGA-AB-2870-03A-01W-0732-08	TCGA-AB-2870-11A-01W-0732-08	G	G	G	C	G	G	Verified	Valid	Somatic	Phase_IV	WXS	Hybrid_Capture_Illumina_Seq	1	dbGAP	Illumina HiSeq
NALCN	0	genome.wustl.edu	36	13	100510315	100510315	+	Silent	SNP	C	C	T			TCGA-AB-2867-03B-01W-0728-08	TCGA-AB-2867-11B-01W-0729-08	C	C	C	T	C	C	Verified	Valid	Somatic	Phase_IV	WXS	Hybrid_Capture_Illumina_Seq	1	dbGAP	Illumina HiSeq
NALCN	0	genome.wustl.edu	36	13	100845643	100845643	+	Silent	SNP	G	G	A			TCGA-AB-2996-03A-01D-0739-09	TCGA-AB-2996-11A-01D-0739-09	G	G	G	A	G	G	Verified	Valid	Somatic	Phase_IV	WXS	Hybrid_Capture_Illumina_Seq	1	dbGAP	Illumina HiSeq
NANOS2	0	genome.wustl.edu	36	19	51109510	51109510	+	Silent	SNP	C	C	T			TCGA-AB-2983-03A-01D-0739-09	TCGA-AB-2983-11A-01D-0739-09	C	C	C	T	C	C	Verified	Valid	Somatic	Phase_IV	WXS	Hybrid_Capture_Illumina_Seq	1	dbGAP	Illumina HiSeq
NAPA	0	genome.wustl.edu	36	19	52687146	52687146	+	Missense_Mutation	SNP	C	C	T			TCGA-AB-2905-03A-01D-0739-09	TCGA-AB-2905-11A-01D-0739-09	C	C	C	T	C	C	Verified	Valid	Somatic	Phase_IV	WXS	Hybrid_Capture_Illumina_Seq	1	dbGAP	Illumina HiSeq
NAPSA	0	genome.wustl.edu	36	19	55554088	55554088	+	Missense_Mutation	SNP	C	C	T			TCGA-AB-2809-03D-01W-0755-09	TCGA-AB-2809-11D-01W-0755-09	C	C	C	T	C	C	Verified	Valid	Somatic	Phase_IV	WXS	Hybrid_Capture_Illumina_Seq	1	dbGAP	Illumina HiSeq
NAT8L	0	genome.wustl.edu	36	4	2035305	2035305	+	Missense_Mutation	SNP	G	G	A			TCGA-AB-2983-03A-01D-0739-09	TCGA-AB-2983-11A-01D-0739-09	G	G	G	A	G	G	Verified	Valid	Somatic	Phase_IV	WXS	Hybrid_Capture_Illumina_Seq	1	dbGAP	Illumina HiSeq
NAV1	0	genome.wustl.edu	36	1	199884746	199884746	+	Silent	SNP	C	C	T			TCGA-AB-3009-03A-01D-0739-09	TCGA-AB-3009-11A-01D-0739-09	C	C	C	T	C	C	Verified	Valid	Somatic	Phase_IV	WXS	Hybrid_Capture_Illumina_Seq	1	dbGAP	Illumina HiSeq
NAV1	0	genome.wustl.edu	36	1	200043815	200043815	+	Missense_Mutation	SNP	C	C	G			TCGA-AB-2905-03A-01D-0739-09	TCGA-AB-2905-11A-01D-0739-09	C	C	C	G	C	C	Verified	Valid	Somatic	Phase_IV	WXS	Hybrid_Capture_Illumina_Seq	1	dbGAP	Illumina HiSeq
NAV2	0	genome.wustl.edu	36	11	20032211	20032211	+	Silent	SNP	C	C	T			TCGA-AB-2849-03B-01W-0728-08	TCGA-AB-2849-11B-01W-0729-08	C	C	C	T	C	C	Verified	Valid	Somatic	Phase_IV	WXS	Hybrid_Capture_Illumina_Seq	1	dbGAP	Illumina HiSeq
NBAS	0	genome.wustl.edu	36	2	15333344	15333344	+	Silent	SNP	T	T	C			TCGA-AB-2955-03A-01W-0733-08	TCGA-AB-2955-11A-01W-0732-08	T	T	T	C	T	T	Verified	Valid	Somatic	Phase_IV	WXS	Hybrid_Capture_Illumina_Seq	1	dbGAP	Illumina HiSeq
NBEAL1	0	genome.wustl.edu	36	2	203753406	203753406	+	Missense_Mutation	SNP	T	T	C			TCGA-AB-2945-03A-01W-0733-08	TCGA-AB-2945-11A-01W-0732-08	T	T	T	C	T	T	Verified	Valid	Somatic	Phase_IV	WXS	Hybrid_Capture_Illumina_Seq	1	dbGAP	Illumina HiSeq
NCAPG	0	genome.wustl.edu	36	4	17426051	17426051	+	Silent	SNP	C	C	T			TCGA-AB-2822-03D-01W-0755-09	TCGA-AB-2822-11D-01W-0755-09	C	C	C	T	C	C	Verified	Valid	Somatic	Phase_IV	WXS	Hybrid_Capture_Illumina_Seq	1	dbGAP	Illumina HiSeq
NCCRP1	0	genome.wustl.edu	36	19	44383213	44383213	+	Missense_Mutation	SNP	G	G	A			TCGA-AB-2862-03B-01W-0728-08	TCGA-AB-2862-11B-01W-0729-08	G	G	G	A	G	G	Verified	Valid	Somatic	Phase_IV	WXS	Hybrid_Capture_Illumina_Seq	1	dbGAP	Illumina HiSeq
NCKAP5	0	genome.wustl.edu	36	2	133437771	133437771	+	Missense_Mutation	SNP	C	C	T			TCGA-AB-2904-03A-01W-0732-08	TCGA-AB-2904-11A-01W-0732-08	C	C	C	T	C	C	Verified	Valid	Somatic	Phase_IV	WXS	Hybrid_Capture_Illumina_Seq	1	dbGAP	Illumina HiSeq
NCOA3	0	genome.wustl.edu	36	20	45697745	45697745	+	Frame_Shift_Del	DEL	A	A	-			TCGA-AB-2949-03A-01W-0733-08	TCGA-AB-2949-11A-01W-0732-08	A	A	A	-	A	A	Verified	Valid	Somatic	Phase_IV	WXS	Hybrid_Capture_Illumina_Seq	1	dbGAP	Illumina HiSeq
NCOA7	0	genome.wustl.edu	36	6	126252643	126252643	+	Missense_Mutation	SNP	A	A	G			TCGA-AB-3009-03A-01D-0739-09	TCGA-AB-3009-11A-01D-0739-09	A	A	A	G	A	A	Verified	Valid	Somatic	Phase_IV	WXS	Hybrid_Capture_Illumina_Seq	1	dbGAP	Illumina HiSeq
NCR1	0	genome.wustl.edu	36	19	60109826	60109826	+	Silent	SNP	C	C	T			TCGA-AB-3002-03A-01D-0739-09	TCGA-AB-3002-11A-01D-0739-09	C	C	C	T	C	C	Verified	Valid	Somatic	Phase_IV	WXS	Hybrid_Capture_Illumina_Seq	1	dbGAP	Illumina HiSeq
NDUFA13	0	genome.wustl.edu	36	19	19487967	19487967	+	Missense_Mutation	SNP	T	T	C			TCGA-AB-3006-03A-01D-0739-09	TCGA-AB-3006-11A-01D-0739-09	T	T	T	C	T	T	Verified	Valid	Somatic	Phase_IV	WXS	Hybrid_Capture_Illumina_Seq	1	dbGAP	Illumina HiSeq
NEB	0	genome.wustl.edu	36	2	152127439	152127439	+	Missense_Mutation	SNP	G	G	T			TCGA-AB-2871-03A-01W-0732-08	TCGA-AB-2871-11A-01W-0732-08	G	G	G	T	G	G	Verified	Valid	Somatic	Phase_IV	WXS	Hybrid_Capture_Illumina_Seq	1	dbGAP	Illumina HiSeq
NECAB2	0	genome.wustl.edu	36	16	82585470	82585470	+	Missense_Mutation	SNP	C	C	T			TCGA-AB-2922-03A-01W-0745-08	TCGA-AB-2922-11A-01W-0745-08	C	C	C	T	C	C	Verified	Valid	Somatic	Phase_IV	WXS	Hybrid_Capture_Illumina_Seq	1	dbGAP	Illumina HiSeq
NEFH	0	genome.wustl.edu	36	22	28215618	28215618	+	Silent	SNP	T	T	A			TCGA-AB-2988-03A-01D-0739-09	TCGA-AB-2988-11A-01D-0739-09	T	T	T	A	T	T	Verified	Valid	Somatic	Phase_IV	WXS	Hybrid_Capture_Illumina_Seq	1	dbGAP	Illumina HiSeq
NELL1	0	genome.wustl.edu	36	11	20915949	20915949	+	Silent	SNP	C	C	A			TCGA-AB-2932-03A-01W-0745-08	TCGA-AB-2932-11A-01W-0745-08	C	C	C	A	C	C	Verified	Valid	Somatic	Phase_IV	WXS	Hybrid_Capture_Illumina_Seq	1	dbGAP	Illumina HiSeq
NEMF	0	genome.wustl.edu	36	14	49332385	49332385	+	Silent	SNP	A	A	G			TCGA-AB-2981-03A-01D-0739-09	TCGA-AB-2981-11A-01D-0739-09	A	A	A	G	A	A	Verified	Valid	Somatic	Phase_IV	WXS	Hybrid_Capture_Illumina_Seq	1	dbGAP	Illumina HiSeq
NES	0	genome.wustl.edu	36	1	154909179	154909179	+	Silent	SNP	G	G	A			TCGA-AB-2906-03A-01D-0739-09	TCGA-AB-2906-11A-01D-0739-09	G	G	G	A	G	G	Verified	Valid	Somatic	Phase_IV	WXS	Hybrid_Capture_Illumina_Seq	1	dbGAP	Illumina HiSeq
NEURL4	0	genome.wustl.edu	36	17	7169461	7169461	+	Silent	SNP	C	C	T			TCGA-AB-2940-03A-01W-0733-08	TCGA-AB-2940-11A-01W-0732-08	C	C	C	T	C	C	Verified	Valid	Somatic	Phase_IV	WXS	Hybrid_Capture_Illumina_Seq	1	dbGAP	Illumina HiSeq
NF1	0	genome.wustl.edu	36	17	26586873	26586873	+	Missense_Mutation	SNP	G	G	A	rs137854556		TCGA-AB-2920-03A-01W-0732-08	TCGA-AB-2920-11A-01W-0732-08	G	G	G	A	G	G	Verified	Valid	Somatic	Phase_IV	WXS	Hybrid_Capture_Illumina_Seq	1	dbGAP	Illumina HiSeq
NF1	0	genome.wustl.edu	36	17	26587107	26587107	+	Nonsense_Mutation	SNP	C	C	T			TCGA-AB-3009-03A-01D-0739-09	TCGA-AB-3009-11A-01D-0739-09	C	C	C	T	C	C	Verified	Valid	Somatic	Phase_IV	WXS	Hybrid_Capture_Illumina_Seq	1	dbGAP	Illumina HiSeq
NFKBIZ	0	genome.wustl.edu	36	3	103058719	103058720	+	Splice_Site	INS	-	-	ACTTTTAGAAAGCTTTAATAACC	rs33981747		TCGA-AB-2869-03A-01W-0761-09	TCGA-AB-2869-11A-01W-0732-08	-	-	-	ACTTTTAGAAAGCTTTAATAACC	-	-	Verified	Valid	Somatic	Phase_IV	WXS	Hybrid_Capture_Illumina_Seq	1	dbGAP	Illumina HiSeq
NHLRC2	0	genome.wustl.edu	36	10	115654646	115654646	+	Silent	SNP	T	T	C			TCGA-AB-2812-03B-01W-0728-08	TCGA-AB-2812-11B-01W-0728-08	T	T	T	C	T	T	Verified	Valid	Somatic	Phase_IV	WXS	Hybrid_Capture_Illumina_Seq	1	dbGAP	Illumina HiSeq
NID2	0	genome.wustl.edu	36	14	51590184	51590184	+	Missense_Mutation	SNP	G	G	A			TCGA-AB-2867-03B-01W-0728-08	TCGA-AB-2867-11B-01W-0729-08	G	G	G	A	G	G	Verified	Valid	Somatic	Phase_IV	WXS	Hybrid_Capture_Illumina_Seq	1	dbGAP	Illumina HiSeq
NIN	0	genome.wustl.edu	36	14	50293976	50293976	+	Silent	SNP	T	T	C			TCGA-AB-2809-03D-01W-0755-09	TCGA-AB-2809-11D-01W-0755-09	T	T	T	C	T	T	Verified	Valid	Somatic	Phase_IV	WXS	Hybrid_Capture_Illumina_Seq	1	dbGAP	Illumina HiSeq
NIPBL	0	genome.wustl.edu	36	5	37099862	37099862	+	Missense_Mutation	SNP	A	A	G			TCGA-AB-2968-03A-01D-0739-09	TCGA-AB-2968-11A-01D-0739-09	A	A	A	G	A	A	Verified	Valid	Somatic	Phase_IV	WXS	Hybrid_Capture_Illumina_Seq	1	dbGAP	Illumina HiSeq
NIPSNAP1	0	genome.wustl.edu	36	22	28296426	28296426	+	Missense_Mutation	SNP	T	T	C			TCGA-AB-2882-03A-01W-0761-09	TCGA-AB-2882-11A-01W-0732-08	T	T	T	C	T	T	Verified	Valid	Somatic	Phase_IV	WXS	Hybrid_Capture_Illumina_Seq	1	dbGAP	Illumina HiSeq
NKRF	0	genome.wustl.edu	36	X	118607987	118607987	+	Missense_Mutation	SNP	G	G	A			TCGA-AB-2813-03B-01W-0728-08	TCGA-AB-2813-11B-01W-0728-08	G	G	G	A	G	G	Verified	Valid	Somatic	Phase_IV	WXS	Hybrid_Capture_Illumina_Seq	1	dbGAP	Illumina HiSeq
NLRC4	0	genome.wustl.edu	36	2	32316794	32316794	+	Missense_Mutation	SNP	A	A	G			TCGA-AB-2921-03A-01W-0755-09	TCGA-AB-2921-11A-01W-0755-09	A	A	A	G	A	A	Verified	Valid	Somatic	Phase_IV	WXS	Hybrid_Capture_Illumina_Seq	1	dbGAP	Illumina HiSeq
NLRC4	0	genome.wustl.edu	36	2	32331149	32331149	+	Silent	SNP	G	G	A			TCGA-AB-2849-03B-01W-0728-08	TCGA-AB-2849-11B-01W-0729-08	G	G	G	A	G	G	Verified	Valid	Somatic	Phase_IV	WXS	Hybrid_Capture_Illumina_Seq	1	dbGAP	Illumina HiSeq
NLRP11	0	genome.wustl.edu	36	19	61013186	61013186	+	Missense_Mutation	SNP	T	T	G			TCGA-AB-2931-03A-01W-0745-08	TCGA-AB-2931-11A-01W-0745-08	T	T	T	G	T	T	Verified	Valid	Somatic	Phase_IV	WXS	Hybrid_Capture_Illumina_Seq	1	dbGAP	Illumina HiSeq
NLRP8	0	genome.wustl.edu	36	19	61158758	61158758	+	Missense_Mutation	SNP	G	G	C			TCGA-AB-2963-03A-01D-0739-09	TCGA-AB-2963-11A-01D-0739-09	G	G	G	C	G	G	Verified	Valid	Somatic	Phase_IV	WXS	Hybrid_Capture_Illumina_Seq	1	dbGAP	Illumina HiSeq
NME9	0	genome.wustl.edu	36	3	139519691	139519691	+	Silent	SNP	G	G	A			TCGA-AB-2915-03A-01W-0745-08	TCGA-AB-2915-11A-01W-0745-08	G	G	G	A	G	G	Verified	Valid	Somatic	Phase_IV	WXS	Hybrid_Capture_Illumina_Seq	1	dbGAP	Illumina HiSeq
NMNAT2	0	genome.wustl.edu	36	1	181488479	181488479	+	Missense_Mutation	SNP	C	C	T			TCGA-AB-3009-03A-01D-0739-09	TCGA-AB-3009-11A-01D-0739-09	C	C	C	T	C	C	Verified	Valid	Somatic	Phase_IV	WXS	Hybrid_Capture_Illumina_Seq	1	dbGAP	Illumina HiSeq
NMUR2	0	genome.wustl.edu	36	5	151764450	151764450	+	Missense_Mutation	SNP	C	C	T			TCGA-AB-2872-03A-01W-0732-08	TCGA-AB-2872-11A-01W-0761-09	C	C	C	T	C	C	Verified	Valid	Somatic	Phase_IV	WXS	Hybrid_Capture_Illumina_Seq	1	dbGAP	Illumina HiSeq
NMUR2	0	genome.wustl.edu	36	5	151764747	151764747	+	Missense_Mutation	SNP	G	G	A			TCGA-AB-2949-03A-01W-0733-08	TCGA-AB-2949-11A-01W-0732-08	G	G	G	A	G	G	Verified	Valid	Somatic	Phase_IV	WXS	Hybrid_Capture_Illumina_Seq	1	dbGAP	Illumina HiSeq
NOMO2	0	genome.wustl.edu	36	16	18439649	18439649	+	Missense_Mutation	SNP	C	C	T			TCGA-AB-2861-03B-01W-0728-08	TCGA-AB-2861-11B-01W-0729-08	C	C	C	T	C	C	Verified	Valid	Somatic	Phase_IV	WXS	Hybrid_Capture_Illumina_Seq	1	dbGAP	Illumina HiSeq
NONO	0	genome.wustl.edu	36	X	70428422	70428422	+	Missense_Mutation	SNP	C	C	A			TCGA-AB-3011-03A-01D-0739-09	TCGA-AB-3011-11A-01D-0739-09	C	C	C	A	C	C	Verified	Valid	Somatic	Phase_IV	WXS	Hybrid_Capture_Illumina_Seq	1	dbGAP	Illumina HiSeq
NOS1	0	genome.wustl.edu	36	12	116154185	116154185	+	Missense_Mutation	SNP	C	C	T			TCGA-AB-2905-03A-01D-0739-09	TCGA-AB-2905-11A-01D-0739-09	C	C	C	T	C	C	Verified	Valid	Somatic	Phase_IV	WXS	Hybrid_Capture_Illumina_Seq	1	dbGAP	Illumina HiSeq
NOTCH1	0	genome.wustl.edu	36	9	138514953	138514953	+	Missense_Mutation	SNP	C	C	T			TCGA-AB-2850-03B-01W-0728-08	TCGA-AB-2850-11B-01W-0729-08	C	C	C	T	C	C	Verified	Valid	Somatic	Phase_IV	WXS	Hybrid_Capture_Illumina_Seq	1	dbGAP	Illumina HiSeq
NOTCH2	0	genome.wustl.edu	36	1	120266502	120266502	+	Missense_Mutation	SNP	A	A	T			TCGA-AB-2900-03A-01W-0733-08	TCGA-AB-2900-11A-01W-0732-08	A	A	A	T	A	A	Verified	Valid	Somatic	Phase_IV	WXS	Hybrid_Capture_Illumina_Seq	1	dbGAP	Illumina HiSeq
NOTCH2NL	0	genome.wustl.edu	36	1	143984723	143984723	+	Nonsense_Mutation	SNP	C	C	T			TCGA-AB-3005-03A-01D-0739-09	TCGA-AB-3005-11A-01D-0739-09	C	C	C	T	C	C	Verified	Valid	Somatic	Phase_IV	WXS	Hybrid_Capture_Illumina_Seq	1	dbGAP	Illumina HiSeq
NOX3	0	genome.wustl.edu	36	6	155816248	155816248	+	Missense_Mutation	SNP	C	C	T			TCGA-AB-2974-03A-01D-0739-09	TCGA-AB-2974-11A-01D-0739-09	C	C	C	T	C	C	Verified	Valid	Somatic	Phase_IV	WXS	Hybrid_Capture_Illumina_Seq	1	dbGAP	Illumina HiSeq
NPAS4	0	genome.wustl.edu	36	11	65948991	65948991	+	Missense_Mutation	SNP	A	A	G			TCGA-AB-2860-03B-01W-0728-08	TCGA-AB-2860-11B-01W-0729-08	A	A	A	G	A	A	Verified	Valid	Somatic	Phase_IV	WXS	Hybrid_Capture_Illumina_Seq	1	dbGAP	Illumina HiSeq
NPC1	0	genome.wustl.edu	36	18	19369601	19369601	+	Missense_Mutation	SNP	C	C	T			TCGA-AB-2806-03B-01W-0728-08	TCGA-AB-2806-11B-01W-0728-08	C	C	C	T	C	C	Verified	Valid	Somatic	Phase_IV	WXS	Hybrid_Capture_Illumina_Seq	1	dbGAP	Illumina HiSeq
NPM1	0	genome.wustl.edu	36	5	170767325	170767325	+	Missense_Mutation	SNP	A	A	G			TCGA-AB-2915-03A-01W-0745-08	TCGA-AB-2915-11A-01W-0745-08	A	A	A	G	A	A	Verified	Valid	Somatic	Phase_IV	WXS	Hybrid_Capture_Illumina_Seq	1	dbGAP	Illumina HiSeq
NPM1	0	genome.wustl.edu	36	5	170767341	170767342	+	Frame_Shift_Ins	INS	-	-	GAGGAGG			TCGA-AB-2802-03B-01W-0728-08	TCGA-AB-2802-11B-01W-0728-08	-	-	-	GAGGAGG	-	-	Verified	Valid	Somatic	Phase_IV	WXS	Hybrid_Capture_Illumina_Seq	1	dbGAP	Illumina HiSeq
NPM1	0	genome.wustl.edu	36	5	170767342	170767343	+	Frame_Shift_Ins	INS	-	-	T			TCGA-AB-2802-03B-01W-0728-08	TCGA-AB-2802-11B-01W-0728-08	-	-	-	T	-	-	Verified	Valid	Somatic	Phase_IV	WXS	Hybrid_Capture_Illumina_Seq	1	dbGAP	Illumina HiSeq
NPM1	0	genome.wustl.edu	36	5	170770148	170770149	+	Frame_Shift_Ins	INS	-	-	TCTG			TCGA-AB-2809-03D-01W-0755-09	TCGA-AB-2809-11D-01W-0755-09	-	-	-	TCTG	-	-	Verified	Valid	Somatic	Phase_IV	WXS	Hybrid_Capture_Illumina_Seq	1	dbGAP	Illumina HiSeq
NPM1	0	genome.wustl.edu	36	5	170770148	170770149	+	Frame_Shift_Ins	INS	-	-	TCTG			TCGA-AB-2810-03B-01W-0728-08	TCGA-AB-2810-11B-01W-0728-08	-	-	-	TCTG	-	-	Verified	Valid	Somatic	Phase_IV	WXS	Hybrid_Capture_Illumina_Seq	1	dbGAP	Illumina HiSeq
NPM1	0	genome.wustl.edu	36	5	170770148	170770149	+	Frame_Shift_Ins	INS	-	-	TCTG			TCGA-AB-2816-03B-01W-0728-08	TCGA-AB-2816-11B-01W-0728-08	-	-	-	TCTG	-	-	Verified	Valid	Somatic	Phase_IV	WXS	Hybrid_Capture_Illumina_Seq	1	dbGAP	Illumina HiSeq
NPM1	0	genome.wustl.edu	36	5	170770148	170770149	+	Frame_Shift_Ins	INS	-	-	TCTG			TCGA-AB-2818-03B-01W-0728-08	TCGA-AB-2818-11B-01W-0728-08	-	-	-	TCTG	-	-	Verified	Valid	Somatic	Phase_IV	WXS	Hybrid_Capture_Illumina_Seq	1	dbGAP	Illumina HiSeq
NPM1	0	genome.wustl.edu	36	5	170770148	170770149	+	Frame_Shift_Ins	INS	-	-	TCTG			TCGA-AB-2826-03B-01W-0728-08	TCGA-AB-2826-11B-01W-0728-08	-	-	-	TCTG	-	-	Verified	Valid	Somatic	Phase_IV	WXS	Hybrid_Capture_Illumina_Seq	1	dbGAP	Illumina HiSeq
NPM1	0	genome.wustl.edu	36	5	170770148	170770149	+	Frame_Shift_Ins	INS	-	-	TCTG			TCGA-AB-2836-03B-01W-0728-08	TCGA-AB-2836-11B-01W-0729-08	-	-	-	TCTG	-	-	Verified	Valid	Somatic	Phase_IV	WXS	Hybrid_Capture_Illumina_Seq	1	dbGAP	Illumina HiSeq
NPM1	0	genome.wustl.edu	36	5	170770148	170770149	+	Frame_Shift_Ins	INS	-	-	TCTG			TCGA-AB-2837-03B-01W-0728-08	TCGA-AB-2837-11B-01W-0729-08	-	-	-	TCTG	-	-	Verified	Valid	Somatic	Phase_IV	WXS	Hybrid_Capture_Illumina_Seq	1	dbGAP	Illumina HiSeq
NPM1	0	genome.wustl.edu	36	5	170770148	170770149	+	Frame_Shift_Ins	INS	-	-	TATG			TCGA-AB-2839-03B-01W-0728-08	TCGA-AB-2839-11B-01W-0729-08	-	-	-	TATG	-	-	Verified	Valid	Somatic	Phase_IV	WXS	Hybrid_Capture_Illumina_Seq	1	dbGAP	Illumina HiSeq
NPM1	0	genome.wustl.edu	36	5	170770148	170770149	+	Frame_Shift_Ins	INS	-	-	TCTG			TCGA-AB-2853-03D-01W-0755-09	TCGA-AB-2853-11D-01W-0755-09	-	-	-	TCTG	-	-	Verified	Valid	Somatic	Phase_IV	WXS	Hybrid_Capture_Illumina_Seq	1	dbGAP	Illumina HiSeq
NPM1	0	genome.wustl.edu	36	5	170770148	170770149	+	Frame_Shift_Ins	INS	-	-	TCTG			TCGA-AB-2861-03B-01W-0728-08	TCGA-AB-2861-11B-01W-0729-08	-	-	-	TCTG	-	-	Verified	Valid	Somatic	Phase_IV	WXS	Hybrid_Capture_Illumina_Seq	1	dbGAP	Illumina HiSeq
NPM1	0	genome.wustl.edu	36	5	170770148	170770149	+	Frame_Shift_Ins	INS	-	-	TCTG			TCGA-AB-2871-03A-01W-0732-08	TCGA-AB-2871-11A-01W-0732-08	-	-	-	TCTG	-	-	Verified	Valid	Somatic	Phase_IV	WXS	Hybrid_Capture_Illumina_Seq	1	dbGAP	Illumina HiSeq
NPM1	0	genome.wustl.edu	36	5	170770148	170770149	+	Frame_Shift_Ins	INS	-	-	TCTG			TCGA-AB-2877-03A-01W-0732-08	TCGA-AB-2877-11A-01W-0732-08	-	-	-	TCTG	-	-	Verified	Valid	Somatic	Phase_IV	WXS	Hybrid_Capture_Illumina_Seq	1	dbGAP	Illumina HiSeq
NPM1	0	genome.wustl.edu	36	5	170770148	170770149	+	Frame_Shift_Ins	INS	-	-	TCTG			TCGA-AB-2884-03A-01W-0732-08	TCGA-AB-2884-11A-01W-0732-08	-	-	-	TCTG	-	-	Verified	Valid	Somatic	Phase_IV	WXS	Hybrid_Capture_Illumina_Seq	1	dbGAP	Illumina HiSeq
NPM1	0	genome.wustl.edu	36	5	170770148	170770149	+	Frame_Shift_Ins	INS	-	-	TCTG			TCGA-AB-2895-03A-01W-0733-08	TCGA-AB-2895-11A-01W-0732-08	-	-	-	TCTG	-	-	Verified	Valid	Somatic	Phase_IV	WXS	Hybrid_Capture_Illumina_Seq	1	dbGAP	Illumina HiSeq
NPM1	0	genome.wustl.edu	36	5	170770148	170770149	+	Frame_Shift_Ins	INS	-	-	TCTG			TCGA-AB-2903-03A-01W-0761-09	TCGA-AB-2903-11A-01W-0732-08	-	-	-	TCTG	-	-	Verified	Valid	Somatic	Phase_IV	WXS	Hybrid_Capture_Illumina_Seq	1	dbGAP	Illumina HiSeq
NPM1	0	genome.wustl.edu	36	5	170770148	170770149	+	Frame_Shift_Ins	INS	-	-	TCTG			TCGA-AB-2919-03A-01W-0745-08	TCGA-AB-2919-11A-01W-0745-08	-	-	-	TCTG	-	-	Verified	Valid	Somatic	Phase_IV	WXS	Hybrid_Capture_Illumina_Seq	1	dbGAP	Illumina HiSeq
NPM1	0	genome.wustl.edu	36	5	170770148	170770149	+	Frame_Shift_Ins	INS	-	-	TCTG			TCGA-AB-2925-03A-01W-0732-08	TCGA-AB-2925-11A-01W-0732-08	-	-	-	TCTG	-	-	Verified	Valid	Somatic	Phase_IV	WXS	Hybrid_Capture_Illumina_Seq	1	dbGAP	Illumina HiSeq
NPM1	0	genome.wustl.edu	36	5	170770148	170770149	+	Frame_Shift_Ins	INS	-	-	TCTG			TCGA-AB-2931-03A-01W-0745-08	TCGA-AB-2931-11A-01W-0745-08	-	-	-	TCTG	-	-	Verified	Valid	Somatic	Phase_IV	WXS	Hybrid_Capture_Illumina_Seq	1	dbGAP	Illumina HiSeq
NPM1	0	genome.wustl.edu	36	5	170770148	170770149	+	Frame_Shift_Ins	INS	-	-	TCTG			TCGA-AB-2932-03A-01W-0745-08	TCGA-AB-2932-11A-01W-0745-08	-	-	-	TCTG	-	-	Verified	Valid	Somatic	Phase_IV	WXS	Hybrid_Capture_Illumina_Seq	1	dbGAP	Illumina HiSeq
NPM1	0	genome.wustl.edu	36	5	170770148	170770149	+	Frame_Shift_Ins	INS	-	-	TCTG			TCGA-AB-2969-03A-01D-0739-09	TCGA-AB-2969-11A-01D-0739-09	-	-	-	TCTG	-	-	Verified	Valid	Somatic	Phase_IV	WXS	Hybrid_Capture_Illumina_Seq	1	dbGAP	Illumina HiSeq
NPM1	0	genome.wustl.edu	36	5	170770148	170770149	+	Frame_Shift_Ins	INS	-	-	TCTG			TCGA-AB-2973-03A-01D-0739-09	TCGA-AB-2973-11A-01D-0739-09	-	-	-	TCTG	-	-	Verified	Valid	Somatic	Phase_IV	WXS	Hybrid_Capture_Illumina_Seq	1	dbGAP	Illumina HiSeq
NPM1	0	genome.wustl.edu	36	5	170770149	170770150	+	Frame_Shift_Ins	INS	-	-	CTGC			TCGA-AB-2869-03A-01W-0761-09	TCGA-AB-2869-11A-01W-0732-08	-	-	-	CTGC	-	-	Verified	Valid	Somatic	Phase_IV	WXS	Hybrid_Capture_Illumina_Seq	1	dbGAP	Illumina HiSeq
NPM1	0	genome.wustl.edu	36	5	170770150	170770151	+	Frame_Shift_Ins	INS	-	-	TGCA			TCGA-AB-2812-03B-01W-0728-08	TCGA-AB-2812-11B-01W-0728-08	-	-	-	TGCA	-	-	Verified	Valid	Somatic	Phase_IV	WXS	Hybrid_Capture_Illumina_Seq	1	dbGAP	Illumina HiSeq
NPM1	0	genome.wustl.edu	36	5	170770150	170770151	+	Frame_Shift_Ins	INS	-	-	CTGC			TCGA-AB-2859-03B-01W-0728-08	TCGA-AB-2859-11B-01W-0729-08	-	-	-	CTGC	-	-	Verified	Valid	Somatic	Phase_IV	WXS	Hybrid_Capture_Illumina_Seq	1	dbGAP	Illumina HiSeq
NPM1	0	genome.wustl.edu	36	5	170770151	170770152	+	Frame_Shift_Ins	INS	-	-	TGTA			TCGA-AB-2924-03A-01W-0745-08	TCGA-AB-2924-11A-01W-0745-08	-	-	-	TGTA	-	-	Verified	Valid	Somatic	Phase_IV	WXS	Hybrid_Capture_Illumina_Seq	1	dbGAP	Illumina HiSeq
NPM1	0	genome.wustl.edu	36	5	170770152	170770153	+	Frame_Shift_Ins	INS	-	-	TCTG			TCGA-AB-2811-03B-01W-0728-08	TCGA-AB-2811-11B-01W-0728-08	-	-	-	TCTG	-	-	Verified	Valid	Somatic	Phase_IV	WXS	Hybrid_Capture_Illumina_Seq	1	dbGAP	Illumina HiSeq
NPM1	0	genome.wustl.edu	36	5	170770152	170770153	+	Frame_Shift_Ins	INS	-	-	TCTG			TCGA-AB-2824-03B-01W-0728-08	TCGA-AB-2824-11B-01W-0728-08	-	-	-	TCTG	-	-	Verified	Valid	Somatic	Phase_IV	WXS	Hybrid_Capture_Illumina_Seq	1	dbGAP	Illumina HiSeq
NPM1	0	genome.wustl.edu	36	5	170770152	170770153	+	Frame_Shift_Ins	INS	-	-	TCTG			TCGA-AB-2825-03D-01W-0755-09	TCGA-AB-2825-11D-01W-0755-09	-	-	-	TCTG	-	-	Verified	Valid	Somatic	Phase_IV	WXS	Hybrid_Capture_Illumina_Seq	1	dbGAP	Illumina HiSeq
NPM1	0	genome.wustl.edu	36	5	170770152	170770153	+	Frame_Shift_Ins	INS	-	-	TCTG			TCGA-AB-2835-03B-01W-0728-08	TCGA-AB-2835-11B-01W-0729-08	-	-	-	TCTG	-	-	Verified	Valid	Somatic	Phase_IV	WXS	Hybrid_Capture_Illumina_Seq	1	dbGAP	Illumina HiSeq
NPM1	0	genome.wustl.edu	36	5	170770152	170770153	+	Frame_Shift_Ins	INS	-	-	CAAG			TCGA-AB-2848-03B-01W-0728-08	TCGA-AB-2848-11B-01W-0729-08	-	-	-	CAAG	-	-	Verified	Valid	Somatic	Phase_IV	WXS	Hybrid_Capture_Illumina_Seq	1	dbGAP	Illumina HiSeq
NPM1	0	genome.wustl.edu	36	5	170770152	170770153	+	Frame_Shift_Ins	INS	-	-	TCTG			TCGA-AB-2879-03A-01W-0732-08	TCGA-AB-2879-11A-01W-0732-08	-	-	-	TCTG	-	-	Verified	Valid	Somatic	Phase_IV	WXS	Hybrid_Capture_Illumina_Seq	1	dbGAP	Illumina HiSeq
NPM1	0	genome.wustl.edu	36	5	170770152	170770153	+	Frame_Shift_Ins	INS	-	-	TCTG			TCGA-AB-2896-03A-01W-0733-08	TCGA-AB-2896-11A-01W-0732-08	-	-	-	TCTG	-	-	Verified	Valid	Somatic	Phase_IV	WXS	Hybrid_Capture_Illumina_Seq	1	dbGAP	Illumina HiSeq
NPM1	0	genome.wustl.edu	36	5	170770152	170770153	+	Frame_Shift_Ins	INS	-	-	CGCG			TCGA-AB-2900-03A-01W-0733-08	TCGA-AB-2900-11A-01W-0732-08	-	-	-	CGCG	-	-	Verified	Valid	Somatic	Phase_IV	WXS	Hybrid_Capture_Illumina_Seq	1	dbGAP	Illumina HiSeq
NPM1	0	genome.wustl.edu	36	5	170770152	170770153	+	Frame_Shift_Ins	INS	-	-	TCTG			TCGA-AB-2913-03A-01W-0732-08	TCGA-AB-2913-11A-01W-0732-08	-	-	-	TCTG	-	-	Verified	Valid	Somatic	Phase_IV	WXS	Hybrid_Capture_Illumina_Seq	1	dbGAP	Illumina HiSeq
NPM1	0	genome.wustl.edu	36	5	170770152	170770153	+	Frame_Shift_Ins	INS	-	-	TCTG			TCGA-AB-2945-03A-01W-0733-08	TCGA-AB-2945-11A-01W-0732-08	-	-	-	TCTG	-	-	Verified	Valid	Somatic	Phase_IV	WXS	Hybrid_Capture_Illumina_Seq	1	dbGAP	Illumina HiSeq
NPM1	0	genome.wustl.edu	36	5	170770152	170770153	+	Frame_Shift_Ins	INS	-	-	TCTG			TCGA-AB-2947-03A-01W-0745-08	TCGA-AB-2947-11A-01W-0745-08	-	-	-	TCTG	-	-	Verified	Valid	Somatic	Phase_IV	WXS	Hybrid_Capture_Illumina_Seq	1	dbGAP	Illumina HiSeq
NPM1	0	genome.wustl.edu	36	5	170770152	170770153	+	Frame_Shift_Ins	INS	-	-	CCTG			TCGA-AB-2963-03A-01D-0739-09	TCGA-AB-2963-11A-01D-0739-09	-	-	-	CCTG	-	-	Verified	Valid	Somatic	Phase_IV	WXS	Hybrid_Capture_Illumina_Seq	1	dbGAP	Illumina HiSeq
NPM1	0	genome.wustl.edu	36	5	170770152	170770153	+	Frame_Shift_Ins	INS	-	-	TCTG			TCGA-AB-2965-03A-01D-0739-09	TCGA-AB-2965-11A-01D-0739-09	-	-	-	TCTG	-	-	Verified	Valid	Somatic	Phase_IV	WXS	Hybrid_Capture_Illumina_Seq	1	dbGAP	Illumina HiSeq
NPM1	0	genome.wustl.edu	36	5	170770152	170770153	+	Frame_Shift_Ins	INS	-	-	TCTG			TCGA-AB-2967-03A-01D-0739-09	TCGA-AB-2967-11A-01D-0739-09	-	-	-	TCTG	-	-	Verified	Valid	Somatic	Phase_IV	WXS	Hybrid_Capture_Illumina_Seq	1	dbGAP	Illumina HiSeq
NPM1	0	genome.wustl.edu	36	5	170770152	170770153	+	Frame_Shift_Ins	INS	-	-	TCTG			TCGA-AB-2972-03A-01D-0739-09	TCGA-AB-2972-11A-01D-0739-09	-	-	-	TCTG	-	-	Verified	Valid	Somatic	Phase_IV	WXS	Hybrid_Capture_Illumina_Seq	1	dbGAP	Illumina HiSeq
NPM1	0	genome.wustl.edu	36	5	170770152	170770153	+	Frame_Shift_Ins	INS	-	-	TCTG			TCGA-AB-2974-03A-01D-0739-09	TCGA-AB-2974-11A-01D-0739-09	-	-	-	TCTG	-	-	Verified	Valid	Somatic	Phase_IV	WXS	Hybrid_Capture_Illumina_Seq	1	dbGAP	Illumina HiSeq
NPM1	0	genome.wustl.edu	36	5	170770152	170770153	+	Frame_Shift_Ins	INS	-	-	CATG			TCGA-AB-2976-03A-01D-0739-09	TCGA-AB-2976-11A-01D-0739-09	-	-	-	CATG	-	-	Verified	Valid	Somatic	Phase_IV	WXS	Hybrid_Capture_Illumina_Seq	1	dbGAP	Illumina HiSeq
NPM1	0	genome.wustl.edu	36	5	170770152	170770153	+	Frame_Shift_Ins	INS	-	-	TCTG			TCGA-AB-2981-03A-01D-0739-09	TCGA-AB-2981-11A-01D-0739-09	-	-	-	TCTG	-	-	Verified	Valid	Somatic	Phase_IV	WXS	Hybrid_Capture_Illumina_Seq	1	dbGAP	Illumina HiSeq
NPM1	0	genome.wustl.edu	36	5	170770152	170770153	+	Frame_Shift_Ins	INS	-	-	TCTG			TCGA-AB-2984-03A-01D-0739-09	TCGA-AB-2984-11A-01D-0739-09	-	-	-	TCTG	-	-	Verified	Valid	Somatic	Phase_IV	WXS	Hybrid_Capture_Illumina_Seq	1	dbGAP	Illumina HiSeq
NPM1	0	genome.wustl.edu	36	5	170770152	170770153	+	Frame_Shift_Ins	INS	-	-	CCTG			TCGA-AB-2986-03A-01D-0739-09	TCGA-AB-2986-11A-01D-0739-09	-	-	-	CCTG	-	-	Verified	Valid	Somatic	Phase_IV	WXS	Hybrid_Capture_Illumina_Seq	1	dbGAP	Illumina HiSeq
NPM1	0	genome.wustl.edu	36	5	170770152	170770153	+	Frame_Shift_Ins	INS	-	-	TCTG			TCGA-AB-2987-03A-01D-0739-09	TCGA-AB-2987-11A-01D-0739-09	-	-	-	TCTG	-	-	Verified	Valid	Somatic	Phase_IV	WXS	Hybrid_Capture_Illumina_Seq	1	dbGAP	Illumina HiSeq
NPM1	0	genome.wustl.edu	36	5	170770152	170770153	+	Frame_Shift_Ins	INS	-	-	CATG			TCGA-AB-2988-03A-01D-0739-09	TCGA-AB-2988-11A-01D-0739-09	-	-	-	CATG	-	-	Verified	Valid	Somatic	Phase_IV	WXS	Hybrid_Capture_Illumina_Seq	1	dbGAP	Illumina HiSeq
NPM1	0	genome.wustl.edu	36	5	170770152	170770153	+	Frame_Shift_Ins	INS	-	-	TCAG			TCGA-AB-2989-03A-01D-0739-09	TCGA-AB-2989-11A-01D-0739-09	-	-	-	TCAG	-	-	Verified	Valid	Somatic	Phase_IV	WXS	Hybrid_Capture_Illumina_Seq	1	dbGAP	Illumina HiSeq
[truncated: 933 more rows]

## Sheet: normalized gene expression data
gene	TCGA-AB-2802-03	TCGA-AB-2809-03	TCGA-AB-2811-03	TCGA-AB-2816-03	TCGA-AB-2818-03	TCGA-AB-2822-03	TCGA-AB-2824-03	TCGA-AB-2825-03	TCGA-AB-2830-03	TCGA-AB-2831-03	TCGA-AB-2833-03	TCGA-AB-2839-03	TCGA-AB-2851-03	TCGA-AB-2853-03	TCGA-AB-2859-03	TCGA-AB-2861-03	TCGA-AB-2863-03	TCGA-AB-2864-03	TCGA-AB-2867-03	TCGA-AB-2869-03	TCGA-AB-2873-03	TCGA-AB-2884-03	TCGA-AB-2887-03	TCGA-AB-2891-03	TCGA-AB-2895-03	TCGA-AB-2898-03	TCGA-AB-2908-03	TCGA-AB-2912-03	TCGA-AB-2916-03	TCGA-AB-2919-03	TCGA-AB-2925-03	TCGA-AB-2928-03	TCGA-AB-2931-03	TCGA-AB-2934-03	TCGA-AB-2938-03	TCGA-AB-2945-03	TCGA-AB-2947-03	TCGA-AB-2955-03	TCGA-AB-2965-03	TCGA-AB-2966-03	TCGA-AB-2967-03	TCGA-AB-2968-03	TCGA-AB-2969-03	TCGA-AB-2974-03	TCGA-AB-2975-03	TCGA-AB-2987-03	TCGA-AB-2993-03
[truncated: 15,623 more rows]

[truncated: 1 more sheets: normalized miRNA expression data]
