# Supplementary material for: Survival differences and associated molecular signatures of DNMT3A-mutant acute myeloid leukemia patients
Source: Sci Rep. 2020 Jul 29;10:12761. doi: 10.1038/s41598-020-69691-8 (PMC7391693; doi:10.1038/s41598-020-69691-8)
Supplement: Supplementary file 3 — Supplementary Table 2: Survival data and gene expression groups of analyzed AML patients. [file 41598_2020_69691_MOESM3_ESM.xlsx]

## Sheet: survival_subgroups_expression-groups
case id	vital status	time	subgroup	expression group
TCGA-AB-2809-03	Dead	62	short-lived	EG3
TCGA-AB-2811-03	Dead	243	short-lived	EG3
TCGA-AB-2816-03	Dead	245	short-lived	EG3
TCGA-AB-2818-03	Dead	303	short-lived	EG3
TCGA-AB-2824-03	Dead	30	short-lived	EG2b
TCGA-AB-2825-03	Dead	212	short-lived	EG3
TCGA-AB-2830-03	Dead	275	short-lived	EG2a
TCGA-AB-2851-03	Dead	242	short-lived	EG3
TCGA-AB-2853-03	Dead	89	short-lived	EG3
TCGA-AB-2869-03	Alive	243	short-lived	EG3
TCGA-AB-2895-03	Dead	153	short-lived	EG3
TCGA-AB-2896-03	Dead	214	short-lived	NA
TCGA-AB-2925-03	Dead	243	short-lived	EG3
TCGA-AB-2928-03	Dead	59	short-lived	EG2a
TCGA-AB-2931-03	Dead	0	short-lived	EG3
TCGA-AB-2945-03	Dead	243	short-lived	EG3
TCGA-AB-2947-03	Alive	31	short-lived	EG3
TCGA-AB-2965-03	Dead	335	short-lived	EG3
TCGA-AB-2969-03	Alive	1127	short-lived	EG3
TCGA-AB-2974-03	Dead	92	short-lived	EG2b
TCGA-AB-2981-03	Alive	487	short-lived	NA
TCGA-AB-2987-03	Dead	184	short-lived	EG2b
TCGA-AB-2988-03	Dead	30	short-lived	NA
TCGA-AB-2993-03	Dead	761	short-lived	EG3
TCGA-AB-2802-03	NA	NA	long-lived	EG2a
TCGA-AB-2822-03	Dead	973	long-lived	EG1
TCGA-AB-2831-03	Dead	640	long-lived	EG1
TCGA-AB-2833-03	Dead	456	long-lived	EG1
TCGA-AB-2839-03	Dead	486	long-lived	EG2a
TCGA-AB-2859-03	Dead	304	long-lived	EG2a
TCGA-AB-2861-03	Dead	0	long-lived	EG2b
TCGA-AB-2863-03	Dead	31	long-lived	EG1
TCGA-AB-2864-03	Dead	577	long-lived	EG1
TCGA-AB-2867-03	Dead	184	long-lived	EG1
TCGA-AB-2873-03	Alive	273	long-lived	EG2b
TCGA-AB-2884-03	Dead	731	long-lived	EG3
TCGA-AB-2887-03	Dead	NA	long-lived	EG1
TCGA-AB-2891-03	Dead	NA	long-lived	EG1
TCGA-AB-2898-03	Alive	393	long-lived	EG1
TCGA-AB-2908-03	Dead	31	long-lived	EG1
TCGA-AB-2912-03	Dead	274	long-lived	EG2a
TCGA-AB-2916-03	Alive	882	long-lived	EG1
TCGA-AB-2919-03	Alive	61	long-lived	EG2a
TCGA-AB-2934-03	Alive	28	long-lived	EG2a
TCGA-AB-2938-03	Dead	304	long-lived	EG1
TCGA-AB-2949-03	Alive	699	long-lived	NA
TCGA-AB-2955-03	Dead	489	long-lived	EG1
TCGA-AB-2966-03	Dead	854	long-lived	EG1
TCGA-AB-2967-03	Alive	1035	long-lived	EG2b
TCGA-AB-2968-03	Dead	458	long-lived	EG1
TCGA-AB-2975-03	Dead	NA	long-lived	EG2a
TCGA-AB-2803-03	Dead	792	unmutated	NA
TCGA-AB-2804-03	Alive	2557	unmutated	NA
TCGA-AB-2805-03	Dead	577	unmutated	NA
TCGA-AB-2806-03	Dead	945	unmutated	NA
TCGA-AB-2807-03	Dead	181	unmutated	NA
TCGA-AB-2808-03	Alive	2861	unmutated	NA
TCGA-AB-2810-03	Dead	31	unmutated	NA
TCGA-AB-2812-03	Dead	366	unmutated	NA
TCGA-AB-2813-03	Dead	31	unmutated	NA
TCGA-AB-2814-03	Dead	792	unmutated	NA
TCGA-AB-2815-03	Dead	822	unmutated	NA
TCGA-AB-2817-03	Dead	273	unmutated	NA
TCGA-AB-2819-03	Alive	2496	unmutated	NA
TCGA-AB-2820-03	Dead	0	unmutated	NA
TCGA-AB-2821-03	Dead	822	unmutated	NA
TCGA-AB-2823-03	Dead	0	unmutated	NA
TCGA-AB-2826-03	Dead	731	unmutated	NA
TCGA-AB-2827-03	Dead	273	unmutated	NA
TCGA-AB-2828-03	Alive	2284	unmutated	NA
TCGA-AB-2829-03	Dead	273	unmutated	NA
TCGA-AB-2832-03	Dead	365	unmutated	NA
TCGA-AB-2834-03	Dead	245	unmutated	NA
TCGA-AB-2835-03	Alive	1673	unmutated	NA
TCGA-AB-2836-03	Dead	518	unmutated	NA
TCGA-AB-2837-03	Dead	0	unmutated	NA
TCGA-AB-2838-03	Dead	365	unmutated	NA
TCGA-AB-2840-03	Dead	28	unmutated	NA
TCGA-AB-2841-03	Dead	1401	unmutated	NA
TCGA-AB-2842-03	Dead	0	unmutated	NA
TCGA-AB-2843-03	Dead	215	unmutated	NA
TCGA-AB-2844-03	Dead	122	unmutated	NA
TCGA-AB-2845-03	Dead	304	unmutated	NA
TCGA-AB-2846-03	Dead	1402	unmutated	NA
TCGA-AB-2847-03	Dead	608	unmutated	NA
TCGA-AB-2848-03	Dead	455	unmutated	NA
TCGA-AB-2849-03	Alive	2220	unmutated	NA
TCGA-AB-2850-03	Dead	61	unmutated	NA
TCGA-AB-2854-03	Dead	366	unmutated	NA
TCGA-AB-2855-03	Dead	212	unmutated	NA
TCGA-AB-2856-03	Dead	150	unmutated	NA
TCGA-AB-2857-03	Dead	306	unmutated	NA
TCGA-AB-2858-03	Dead	577	unmutated	NA
TCGA-AB-2860-03	Dead	427	unmutated	NA
TCGA-AB-2862-03	Alive	1430	unmutated	NA
TCGA-AB-2865-03	Dead	61	unmutated	NA
TCGA-AB-2866-03	Dead	153	unmutated	NA
TCGA-AB-2868-03	Dead	151	unmutated	NA
TCGA-AB-2870-03	Dead	153	unmutated	NA
TCGA-AB-2871-03	Alive	153	unmutated	NA
TCGA-AB-2872-03	Alive	638	unmutated	NA
TCGA-AB-2874-03	Alive	396	unmutated	NA
TCGA-AB-2875-03	Alive	212	unmutated	NA
TCGA-AB-2876-03	Alive	1219	unmutated	NA
TCGA-AB-2877-03	Alive	638	unmutated	NA
TCGA-AB-2878-03	Dead	365	unmutated	NA
TCGA-AB-2879-03	Alive	245	unmutated	NA
TCGA-AB-2880-03	Dead	424	unmutated	NA
TCGA-AB-2881-03	Alive	393	unmutated	NA
TCGA-AB-2882-03	Dead	365	unmutated	NA
TCGA-AB-2883-03	Alive	730	unmutated	NA
TCGA-AB-2885-03	Dead	214	unmutated	NA
TCGA-AB-2886-03	Alive	181	unmutated	NA
TCGA-AB-2888-03	Alive	334	unmutated	NA
TCGA-AB-2889-03	Alive	304	unmutated	NA
TCGA-AB-2890-03	Dead	0	unmutated	NA
TCGA-AB-2892-03	Alive	943	unmutated	NA
TCGA-AB-2893-03	Dead	212	unmutated	NA
TCGA-AB-2894-03	Dead	181	unmutated	NA
TCGA-AB-2897-03	Alive	243	unmutated	NA
TCGA-AB-2899-03	Dead	671	unmutated	NA
TCGA-AB-2900-03	Dead	184	unmutated	NA
TCGA-AB-2901-03	Alive	59	unmutated	NA
TCGA-AB-2903-03	Dead	0	unmutated	NA
TCGA-AB-2904-03	Dead	517	unmutated	NA
TCGA-AB-2905-03	Alive	1611	unmutated	NA
TCGA-AB-2906-03	Alive	577	unmutated	NA
TCGA-AB-2907-03	Dead	NA	unmutated	NA
TCGA-AB-2909-03	Alive	30	unmutated	NA
TCGA-AB-2910-03	Dead	0	unmutated	NA
TCGA-AB-2911-03	Alive	1186	unmutated	NA
TCGA-AB-2913-03	Alive	1216	unmutated	NA
TCGA-AB-2914-03	Alive	792	unmutated	NA
TCGA-AB-2915-03	Dead	0	unmutated	NA
TCGA-AB-2917-03	Alive	1216	unmutated	NA
TCGA-AB-2918-03	Dead	NA	unmutated	NA
TCGA-AB-2920-03	Dead	366	unmutated	NA
TCGA-AB-2921-03	Dead	NA	unmutated	NA
TCGA-AB-2922-03	Dead	0	unmutated	NA
TCGA-AB-2923-03	Dead	31	unmutated	NA
TCGA-AB-2924-03	Alive	90	unmutated	NA
TCGA-AB-2926-03	Dead	457	unmutated	NA
TCGA-AB-2927-03	Dead	90	unmutated	NA
TCGA-AB-2929-03	Dead	123	unmutated	NA
TCGA-AB-2930-03	Dead	NA	unmutated	NA
TCGA-AB-2932-03	Alive	0	unmutated	NA
TCGA-AB-2933-03	Dead	122	unmutated	NA
TCGA-AB-2935-03	Dead	61	unmutated	NA
TCGA-AB-2936-03	Alive	59	unmutated	NA
TCGA-AB-2937-03	Dead	215	unmutated	NA
TCGA-AB-2939-03	Alive	455	unmutated	NA
TCGA-AB-2940-03	Dead	NA	unmutated	NA
TCGA-AB-2941-03	Dead	0	unmutated	NA
TCGA-AB-2942-03	Alive	641	unmutated	NA
TCGA-AB-2943-03	Dead	NA	unmutated	NA
TCGA-AB-2944-03	Dead	NA	unmutated	NA
TCGA-AB-2946-03	Alive	NA	unmutated	NA
TCGA-AB-2948-03	Dead	580	unmutated	NA
TCGA-AB-2950-03	Alive	306	unmutated	NA
TCGA-AB-2952-03	Dead	31	unmutated	NA
TCGA-AB-2954-03	Alive	1492	unmutated	NA
TCGA-AB-2956-03	Dead	183	unmutated	NA
TCGA-AB-2957-03	Alive	609	unmutated	NA
TCGA-AB-2959-03	Dead	489	unmutated	NA
TCGA-AB-2963-03	Dead	1642	unmutated	NA
TCGA-AB-2964-03	Alive	1277	unmutated	NA
TCGA-AB-2970-03	Dead	305	unmutated	NA
TCGA-AB-2971-03	Dead	792	unmutated	NA
TCGA-AB-2972-03	Dead	30	unmutated	NA
TCGA-AB-2973-03	Dead	609	unmutated	NA
TCGA-AB-2976-03	Dead	915	unmutated	NA
TCGA-AB-2977-03	Dead	31	unmutated	NA
TCGA-AB-2978-03	Alive	699	unmutated	NA
TCGA-AB-2979-03	Alive	671	unmutated	NA
TCGA-AB-2980-03	Alive	699	unmutated	NA
TCGA-AB-2982-03	Alive	150	unmutated	NA
TCGA-AB-2983-03	Dead	335	unmutated	NA
TCGA-AB-2984-03	Alive	1157	unmutated	NA
TCGA-AB-2985-03	Dead	273	unmutated	NA
TCGA-AB-2986-03	Dead	212	unmutated	NA
TCGA-AB-2989-03	Dead	365	unmutated	NA
TCGA-AB-2990-03	Alive	457	unmutated	NA
TCGA-AB-2991-03	Alive	1826	unmutated	NA
TCGA-AB-2992-03	Dead	1706	unmutated	NA
TCGA-AB-2994-03	Alive	1798	unmutated	NA
TCGA-AB-2995-03	Alive	1551	unmutated	NA
TCGA-AB-2996-03	Alive	1581	unmutated	NA
TCGA-AB-2997-03	Dead	NA	unmutated	NA
TCGA-AB-2998-03	Dead	31	unmutated	NA
TCGA-AB-2999-03	Alive	1735	unmutated	NA
TCGA-AB-3000-03	Alive	1249	unmutated	NA
TCGA-AB-3001-03	Alive	1581	unmutated	NA
TCGA-AB-3002-03	Dead	1431	unmutated	NA
TCGA-AB-3005-03	Alive	2100	unmutated	NA
TCGA-AB-3006-03	Dead	485	unmutated	NA
TCGA-AB-3007-03	Alive	1581	unmutated	NA
TCGA-AB-3008-03	Dead	822	unmutated	NA
TCGA-AB-3009-03	Dead	577	unmutated	NA
TCGA-AB-3011-03	Alive	1885	unmutated	NA
TCGA-AB-3012-03	Alive	1887	unmutated	NA
