# Supplementary material for: Survival differences and associated molecular signatures of DNMT3A-mutant acute myeloid leukemia patients
Source: Sci Rep. 2020 Jul 29;10:12761. doi: 10.1038/s41598-020-69691-8 (PMC7391693; doi:10.1038/s41598-020-69691-8)
Supplement: Supplementary file 4 — Supplementary Table 3: Limma results of differential gene and miRNA expression analysis. [file 41598_2020_69691_MOESM4_ESM.xlsx]

## Sheet: gene expression analysis
gene	mean expression overall	log fold-change short-lived vs long-lived	p-value	q-value
TRAT1	3.0661	-2.2	3.93709e-07	0.00479499
TMC4	1.5579	1.89	1.01628e-06	0.00510294
GNG7	4.2078	-1.27	1.25698e-06	0.00510294
HOXB6	4.1986	2.83	4.04805e-06	0.00869904
CDC42BPB	2.028	1.68	4.59786e-06	0.00869904
PBX3	6.5937	1.74	4.82148e-06	0.00869904
HNMT	5.4921	2.65	6.85419e-06	0.00869904
HOXB5	4.4683	1.25	7.3027e-06	0.00869904
SORCS2	0.749	2.03	8.06184e-06	0.00869904
GNAI1	4.1692	-1.49	8.07797e-06	0.00869904
HPGDS	3.3762	-2.77	8.54705e-06	0.00869904
ACTA2	5.351	0.96	9.10198e-06	0.00869904
CAPSL	0.09	-1.7	9.28543e-06	0.00869904
IFITM1	6.8753	-1.49	1.10238e-05	0.00958993
NKX2-3	3.5311	3.89	1.3235e-05	0.0107459
HOXB2	5.581	1.9	1.72945e-05	0.0117514
HOXB4	4.1956	1.99	1.7342e-05	0.0117514
TMIGD2	3.3519	-1.76	1.78675e-05	0.0117514
HOXB3	6.6995	3.03	1.83329e-05	0.0117514
SPARC	4.9018	-2	2.08417e-05	0.0125482
CLN5	4.9668	0.63	2.16366e-05	0.0125482
TSLP	1.608	2.87	2.4583e-05	0.0136089
CPNE8	5.2612	1.79	2.866e-05	0.0146457
CRYBG3	4.364	1.37	3.03923e-05	0.0146457
HOXA3	5.5325	2.14	3.19263e-05	0.0146457
MAP1LC3A	3.8221	0.85	3.22719e-05	0.0146457
SLC4A1	4.5754	-2.31	3.24685e-05	0.0146457
IQCG	2.923	0.76	3.4621e-05	0.0150589
SIDT1	3.7853	-1.11	3.76968e-05	0.0157641
FAM134B	2.3641	-1.4	3.95183e-05	0.0157641
C20orf112	5.8787	-0.88	4.01252e-05	0.0157641
PDE3B	4.5494	-0.63	4.66627e-05	0.0177596
LGALS3BP	5.3974	2.18	5.47835e-05	0.0196351
DMXL2	7.3657	1.66	5.48152e-05	0.0196351
GRAMD1A	4.9956	-0.52	5.75327e-05	0.0200198
TSPAN5	3.5901	-0.89	6.50675e-05	0.0220127
IKZF2	3.0694	-1.9	7.25422e-05	0.0238782
MPP7	4.2752	1.35	7.80755e-05	0.0250232
SPRY1	3.5987	-1.4	8.05796e-05	0.0251636
FAM159A	0.2133	-1.51	8.48541e-05	0.025836
GYPC	6.0076	-1.4	8.90413e-05	0.0258641
HOMER2	1.4847	-1.28	9.10254e-05	0.0258641
TCTEX1D1	3.0409	-1.8	9.21793e-05	0.0258641
PLA2G4A	5.1028	1.39	9.42156e-05	0.0258641
CTTN	3.0995	-0.94	9.6277e-05	0.0258641
HOXA5	6.2816	2.38	9.76883e-05	0.0258641
RPS6KA2	3.467	-0.83	9.98918e-05	0.0258848
ANKRD35	2.0192	1.8	0.000110441	0.027949
CRIP1	6.5677	1.5	0.000112447	0.027949
JUP	4.0948	-1.82	0.000118795	0.0288052
KIF16B	3.5128	1.25	0.000120995	0.0288052
APBA1	1.4225	-1.23	0.000122988	0.0288052
GNG2	5.7414	-1.46	0.000130528	0.0295441
PSAPL1	2.9882	-0.87	0.000130994	0.0295441
TMEM53	3.6601	0.47	0.000140705	0.0310184
TSPAN13	5.8165	-1.8	0.000144237	0.0310184
GTSF1	5.1941	2.31	0.000147194	0.0310184
ZNF503	4.1678	2.22	0.000147718	0.0310184
BZRAP1	3.9145	-1.49	0.000159017	0.0318211
LTBP3	3.7001	-0.98	0.000159188	0.0318211
FAM171A1	2.961	-1.13	0.000160463	0.0318211
TRIM32	3.38	1.12	0.000165327	0.0318211
C10orf140	2.8803	2.02	0.000166778	0.0318211
GPSM2	4.9192	-0.96	0.000167218	0.0318211
HEMGN	3.1022	-2.04	0.000179042	0.0335471
SEC16B	3.326	1.13	0.000184809	0.0335783
ADPRH	3.5294	0.88	0.000190742	0.0335783
PIWIL2	1.9403	-0.6	0.000196553	0.0335783
MREG	3.2031	-1.28	0.000199739	0.0335783
GYPA	2.8378	-2.53	0.000199987	0.0335783
HOXA4	3.5008	1.84	0.000203151	0.0335783
GLB1L	2.7766	0.87	0.00020342	0.0335783
TMEM56	1.2824	-1.76	0.000204795	0.0335783
PROM1	5.6479	-3.21	0.000205701	0.0335783
IFITM2	8.2745	-0.72	0.00020678	0.0335783
SGMS2	4.8458	1.76	0.000218323	0.0349862
ADAMTS5	2.0259	1.09	0.000222824	0.0352439
ADAMTSL5	0.3829	1.25	0.000228267	0.0353244
C6orf48	8.3476	-0.68	0.000230374	0.0353244
C2CD2	4.9407	-0.82	0.000233932	0.0353244
ABCB1	3.0123	-1.67	0.000236524	0.0353244
HOXA7	4.8401	1.76	0.000238472	0.0353244
WASF3	1.7661	-1.13	0.000240968	0.0353244
EPB42	2.4492	-2.1	0.000245094	0.0353244
SAMD13	3.5418	-0.88	0.000246537	0.0353244
FAM69B	4.3264	-1.53	0.00025219	0.0357143
TMEM221	1.3748	-1.17	0.00025775	0.0360821
IGKV4-1	4.6269	-1.83	0.000264451	0.0365995
SMAGP	1.6406	-1.71	0.000285229	0.0390316
SORL1	8.185	-1.06	0.000290811	0.0393485
SORT1	5.2229	1.72	0.000294006	0.0393485
TNFRSF17	1.8985	-1.76	0.000304791	0.0402369
HIP1	5.2199	1.09	0.000307252	0.0402369
TP53I3	4.8756	0.89	0.000312645	0.0405076
FSD1L	3.1924	0.74	0.00032108	0.0411625
UGGT2	2.9493	1.44	0.000324492	0.0411666
SLC38A6	3.5998	0.66	0.0003406	0.042478
PPIC	1.9873	1.08	0.000346132	0.042478
SLC14A1	2.3108	-1.36	0.000348096	0.042478
TMTC2	4.2462	1.33	0.00034878	0.042478
ABHD12B	0.7945	-1.34	0.000359763	0.0433818
HIST1H4C	6.4486	-1.08	0.000370693	0.0439469
CCDC6	6.6161	0.53	0.000371666	0.0439469
PLCG1	3.5678	-0.71	0.000375585	0.0439832
MEIS1	5.8004	1.88	0.000389177	0.0451409
WDR86	-0.0397	2.07	0.000393267	0.045185
CA1	5.9381	-2.29	0.000397549	0.04525
CXorf23	3.4286	0.55	0.000403645	0.0455185
MAN1A1	6.8394	-1.26	0.000416445	0.0465311
RPS19	11.3589	-0.35	0.000428279	0.0474184
ARHGEF5	1.1776	1.33	0.000435965	0.0478345
FGF9	0.5303	-1.45	0.000440485	0.0478989
SNCA	5.5728	-1.27	0.000457799	0.0490633
EVL	5.4152	-0.86	0.000462593	0.0490633
TNFRSF14	4.5002	-0.81	0.000463278	0.0490633
NFIX	3.8084	1.16	0.000479942	0.0503898
HOXA2	1.3557	1.3	0.000492575	0.0511164
IGLL3P	6.3677	-1.1	0.000495256	0.0511164
CLDN15	5.2548	-0.75	0.00050379	0.0515603
EIF2D	6.5106	-0.5	0.000510272	0.0517885
INTS10	6.7081	-0.37	0.000524004	0.0527426
GPC5	-1.6021	1.47	0.000546148	0.0539078
NCK2	5.9835	-0.46	0.000548063	0.0539078
APP	4.9472	-1.62	0.000551359	0.0539078
SUCLG2	5.0635	1.57	0.000554682	0.0539078
FAM124A	2.3532	0.93	0.000557711	0.0539078
JAG1	5.613	1.53	0.000562363	0.0539294
SLC25A21	-0.7995	-1.7	0.0005689	0.0541301
RASSF8	1.6877	0.83	0.000591065	0.0547905
MAN2B2	5.1359	0.46	0.00059107	0.0547905
LPHN1	2.5405	-1.24	0.000592498	0.0547905
CDR2	4.4804	-0.48	0.000593837	0.0547905
TSPAN7	2.608	-1.61	0.000630586	0.0577437
HBM	3.7835	-3.09	0.000646239	0.0585718
FAM65C	2.7672	-1.32	0.000652575	0.0585718
ADCY2	2.8507	1.33	0.000654056	0.0585718
STOM	7.4399	-0.7	0.000663178	0.0589552
FRMD6	1.4686	-1.48	0.000686239	0.0602996
IGKC	7.2138	-1.53	0.000688203	0.0602996
HOXA6	2.9888	1.24	0.000706467	0.0611719
FAS	5.4548	0.57	0.000708447	0.0611719
BMP10	0.1704	1.33	0.000717839	0.0611719
C1QTNF4	3.2678	-2.75	0.000721381	0.0611719
PDK1	6.2657	-0.66	0.000723272	0.0611719
IL18RAP	2.6131	-1.64	0.000751449	0.0631166
CD8A	3.3851	-1.23	0.00075992	0.063391
KIAA1211	3.2383	-1.39	0.00076644	0.0634354
SPATA18	0.5361	1.27	0.00077087	0.0634354
LY9	3.6294	-1.18	0.000792787	0.0648011
ZAP70	3.7654	-0.97	0.000800519	0.0649969
NPTX1	1.8233	1.1	0.000814116	0.0656631
USP13	4.5893	-0.64	0.0008244	0.0658649
HOXB7	3.4802	1.5	0.000829361	0.0658649
AGA	5.769	0.5	0.000852818	0.0658649
MMP1	-1.0558	-1.69	0.000856033	0.0658649
RAB39B	2.0073	-0.98	0.00085751	0.0658649
DNAJC3	6.5852	0.47	0.000860105	0.0658649
ARPP21	1.4067	-1.52	0.000861567	0.0658649
PDE4B	4.7201	-1.19	0.000861833	0.0658649
EPHB1	1.0849	-1.29	0.00086529	0.0658649
RNASEH2C	6.4682	0.72	0.000878284	0.0664388
MLLT3	3.3139	-1.26	0.000885667	0.0665837
JOSD2	3.3601	0.87	0.000906184	0.0675007
NQO1	3.2559	0.71	0.000917648	0.0675007
BIK	2.9521	1.79	0.000920633	0.0675007
ZNRF1	6.3775	-0.8	0.000921411	0.0675007
BRPF1	5.385	-0.47	0.000925577	0.0675007
ANP32B	9.6943	-0.32	0.000950896	0.068769
ITGA6	5.0844	-1.15	0.000954261	0.068769
CD3D	4.6603	-1.36	0.00097334	0.0697313
PRDM16	3.1347	2.31	0.00103031	0.0733476
TMC8	6.8076	-0.6	0.00103586	0.0733476
UST	2.2936	0.81	0.00105425	0.0742181
LEF1	4.5471	-1.35	0.00106152	0.0743002
YPEL4	1.3696	-1.53	0.00109064	0.0753969
BIN1	4.8249	-0.9	0.00109493	0.0753969
NOD2	3.8829	1.84	0.00110131	0.0753969
SNX8	2.9088	0.57	0.00110485	0.0753969
TPPP3	1.2216	1.92	0.0011136	0.0753969
PIGP	6.3811	-0.61	0.00111488	0.0753969
ARMC1	6.8716	-0.45	0.00112052	0.0753969
TP53INP2	4.2519	1.58	0.00113741	0.0755595
C1orf21	3.7738	-1.18	0.0011451	0.0755595
RUSC2	2.5128	1.3	0.00114524	0.0755595
LAIR1	7.5719	0.71	0.0011513	0.0755595
LSR	0.5329	-1.39	0.00115396	0.0755595
MPL	3.7857	-1.92	0.00120265	0.0783266
NOG	2.4514	-2.23	0.0012265	0.0788308
DHRS3	2.5629	-1.36	0.00123254	0.0788308
TMEM204	3.1037	-0.68	0.00123439	0.0788308
C18orf1	3.9681	-0.98	0.00123628	0.0788308
BAALC	3.5738	-2.02	0.00125199	0.0794167
PLIN5	3.0724	0.47	0.00125907	0.0794518
FBXO25	4.8599	0.52	0.00126941	0.0796915
ARSD	5.4254	0.82	0.00131767	0.0822968
MARCKSL1	5.8037	-1	0.00134081	0.0830502
LRP6	2.2429	-1.25	0.00134337	0.0830502
CLDN6	0.838	0.96	0.00141087	0.086783
PAQR8	5.2056	0.77	0.00142586	0.0872642
KIAA1598	3.1563	1.92	0.00144066	0.0877293
DHPS	5.2121	-0.39	0.0014617	0.0885673
COBL	-0.8479	-1.02	0.00147718	0.0888667
CELSR2	2.5049	0.64	0.00149212	0.0888667
RUNX3	5.2834	-0.87	0.00149507	0.0888667
USP40	4.6028	0.6	0.00151615	0.0888667
OR10J1	1.498	-0.96	0.001517	0.0888667
KIF3B	4.7406	0.4	0.00152313	0.0888667
TRIB2	3.4004	-1.12	0.0015297	0.0888667
DEPTOR	5.7097	-0.98	0.00153408	0.0888667
ANKH	3.431	-1.23	0.00154234	0.0888667
ZNF667	3.4518	-1.48	0.00154314	0.0888667
C19orf25	3.6602	0.33	0.0015469	0.0888667
CNOT7	7.9895	-0.43	0.00155858	0.0891172
CTSG	6.9727	1.96	0.00156727	0.0891955
POLE4	5.4829	0.64	0.00158638	0.0898628
LBH	4.4114	-0.71	0.00159624	0.090003
TMCC2	3.5494	-1.03	0.00161204	0.0904748
PAPD7	6.0993	-0.44	0.00162564	0.0908199
SCML4	3.1661	-0.9	0.00164912	0.0911369
MEGF10	1.2848	-1.15	0.00165845	0.0911369
ELOVL7	1.7078	-1.75	0.00166667	0.0911369
CDCA7	6.8001	-0.99	0.00166729	0.0911369
KITLG	1.984	1.01	0.0016753	0.0911369
DYRK3	2.9789	-0.85	0.00169622	0.0911369
ETFDH	4.3818	0.39	0.00169953	0.0911369
GNG11	2.5928	-1.68	0.00170277	0.0911369
CST4	2.4616	0.98	0.00170291	0.0911369
SHD	1.8479	-1.48	0.00170615	0.0911369
DLG5	3.9929	0.88	0.00171443	0.0911792
STARD9	2.6318	-1.03	0.00174668	0.0921244
FAM70A	-0.8088	-1.52	0.00174733	0.0921244
ADAMDEC1	1.931	1.57	0.00178048	0.0927721
RNFT1	6.0773	0.42	0.00178268	0.0927721
CLSTN1	5.7799	-0.42	0.00178294	0.0927721
HS3ST3A1	-0.686	1.31	0.00179057	0.0927721
F12	2.9428	0.88	0.0017977	0.0927721
RPS3	11.2081	-0.27	0.0018256	0.0938145
CCL23	3.7737	1.93	0.00184408	0.0941819
RASD1	2.827	-1.1	0.00185536	0.0941819
GTF3C2	6.7087	-0.3	0.0018731	0.0941819
RHD	1.9638	-1.19	0.00187671	0.0941819
EFNA1	0.3913	-1.77	0.00188376	0.0941819
AIM2	3.7366	1.07	0.00189201	0.0941819
C1orf55	6.968	-0.54	0.00189261	0.0941819
TMEM144	3.9365	1.12	0.00189462	0.0941819
IAH1	7.4573	0.61	0.00191641	0.0948778
CFD	8.1815	1.67	0.00192549	0.0949416
ADAM8	4.5496	1.05	0.00193637	0.0950933
ZNF275	5.3483	-0.42	0.00194888	0.095323
C10orf11	4.8736	1.1	0.00196866	0.0956487
BEND2	0.104	-1.25	0.00197596	0.0956487
PIK3CB	6.5626	0.61	0.0019791	0.0956487
GMFB	6.5774	0.34	0.00199832	0.096196
SLC16A10	1.2411	-1.05	0.00201266	0.0963239
MFSD2A	2.7631	0.83	0.0020168	0.0963239
SPPL2A	6.3491	0.55	0.00205302	0.0976712
TTC9	1.3493	-1.11	0.00206831	0.0980157
CMPK2	5.7102	-0.69	0.00208148	0.0982575
TANK	6.9005	0.42	0.00209578	0.0985502
PTPDC1	2.2172	0.91	0.00211123	0.0988951
C10orf54	6.9354	1.02	0.00216682	0.100821
RPL35A	10.3598	-0.41	0.00216991	0.100821
CDKN1A	5.0964	1.24	0.00217718	0.100821
C7orf53	1.8068	0.78	0.00220893	0.101904
SLC2A9	3.9258	0.64	0.00226468	0.104081
FAM174B	2.0462	0.83	0.00228579	0.104657
LY6E	4.721	-1.13	0.00233954	0.106716
CYSLTR2	1.7176	0.8	0.00235052	0.106817
SELPLG	6.9432	0.68	0.00238053	0.107315
MLLT11	5.3492	-1.08	0.00238128	0.107315
PRDM2	6.6046	0.61	0.00239726	0.107315
ARHGEF11	3.1999	0.8	0.00240396	0.107315
CD34	4.2631	-1.83	0.00240844	0.107315
MTHFSD	3.3954	0.33	0.00241551	0.107315
KIAA1467	3.8618	-0.45	0.00242315	0.107315
TOMM40L	4.3935	0.53	0.00247094	0.108314
ADRB1	3.7077	1.38	0.0024766	0.108314
IPO13	4.2927	0.34	0.00247843	0.108314
COL4A5	4.1659	2.23	0.00248129	0.108314
ARHGEF10	2.6584	-1.07	0.00250368	0.108901
IFI44L	2.6877	-1.98	0.00252604	0.109483
RSAD2	4.1492	-0.96	0.00253508	0.109485
CYP2E1	2.5656	-0.91	0.00259397	0.111632
TTC30B	2.701	0.68	0.00263216	0.112877
TEX10	5.685	-0.47	0.00265941	0.113646
TGFBRAP1	5.9121	-0.54	0.00267465	0.113897
PTPN6	7.8718	0.54	0.0026983	0.114352
SLC37A1	4.0668	-0.78	0.00271094	0.114352
SELENBP1	2.7432	-1.21	0.0027135	0.114352
VPS72	5.5046	-0.35	0.00276156	0.114654
TCF3	5.9749	-0.47	0.00276956	0.114654
ST7	3.9415	-0.84	0.00277023	0.114654
PPP4R1L	1.6829	0.77	0.00277164	0.114654
SHF	1.9515	-1.02	0.00277429	0.114654
ADAD1	1.9474	0.56	0.00278459	0.114654
PTGFR	0.9726	1.37	0.0027919	0.114654
FBP1	3.9158	1.58	0.00279701	0.114654
TPK1	4.6056	0.79	0.00280538	0.114654
OLFM3	-0.2534	-1.06	0.00283589	0.115341
PLEK	7.9877	0.42	0.00284115	0.115341
SFMBT2	4.1287	-0.88	0.00288561	0.116035
CPSF1	5.8843	-0.44	0.00289987	0.116035
GIPC1	2.9298	0.68	0.0028999	0.116035
SFXN3	5.9544	0.65	0.0029045	0.116035
PSTPIP2	6.0864	0.73	0.00290588	0.116035
SCD5	4.2572	0.5	0.00294872	0.117361
TMEM205	5.8232	0.44	0.00297803	0.118137
PLXND1	6.9307	-0.6	0.0029887	0.118137
TPM2	3.1105	-1.01	0.0029973	0.118137
CD84	7.1197	-0.59	0.00300704	0.118138
BCAP29	6.0915	0.37	0.0030343	0.118174
MMP19	3.5101	1.02	0.00305945	0.118174
MRPL41	6.2328	0.5	0.00306378	0.118174
CBX2	3.7027	-0.86	0.00306768	0.118174
CXCR1	0.9184	-0.94	0.00308063	0.118174
CEP68	5.9132	-0.58	0.00308218	0.118174
SNX14	6.2338	0.31	0.00309864	0.118174
P2RY2	2.1721	1.41	0.00310052	0.118174
NT5E	1.7441	-0.85	0.00310488	0.118174
EPB41L2	4.5509	0.86	0.00311235	0.118174
PTPLAD2	7.3991	0.41	0.00311468	0.118174
LMF1	3.2534	-0.43	0.00316355	0.119655
TOM1L1	2.5031	1	0.00321888	0.120815
ZNF518B	3.9652	0.72	0.00322531	0.120815
BBS9	3.4507	0.42	0.00323621	0.120815
MACROD1	3.3185	-0.6	0.00326594	0.120815
IL2RA	2.3929	0.95	0.00326667	0.120815
PPP3CC	4.3144	-0.45	0.00328422	0.120815
MANEAL	3.3533	-0.86	0.00328664	0.120815
GP5	1.2524	-0.77	0.0032877	0.120815
PHLPP1	4.5367	-0.62	0.00329123	0.120815
STMN3	5.5132	-0.73	0.00330434	0.120815
COL14A1	1.1183	-0.91	0.00330669	0.120815
PTDSS1	8.019	-0.52	0.00331325	0.120815
TMEM65	5.2476	0.85	0.00337072	0.122325
CCRL2	2.8589	1.18	0.00337476	0.122325
NT5DC1	5.2381	0.42	0.00341234	0.123245
ACOT4	2.0619	1.12	0.00342634	0.123245
TIGD1	4.6411	-0.52	0.00343048	0.123245
ADCY3	4.5068	-0.65	0.00344956	0.123565
CYP4B1	1.103	0.92	0.00348183	0.124186
SSBP2	6.4786	-0.81	0.00348727	0.124186
EDN1	2.1278	0.47	0.00352581	0.125192
NOC2L	4.1339	-0.39	0.00353747	0.125241
SEL1L3	6.1692	0.98	0.00355234	0.125403
ANKRD12	5.9933	0.67	0.00359423	0.126515
HEBP2	6.8039	0.52	0.00361823	0.126993
CCDC101	4.6429	-0.32	0.00363248	0.127029
ARVCF	2.1646	-0.96	0.00364337	0.127029
CPD	5.8686	0.63	0.00365055	0.127029
CD97	7.2841	0.83	0.00366645	0.127219
SLC39A3	5.6313	-0.6	0.00372923	0.128428
BCL2	5.6183	-0.82	0.00372982	0.128428
SLCO6A1	-1.1622	-1.4	0.00373293	0.128428
GPATCH2	4.3651	0.48	0.0037904	0.129646
ITGA9	4.3223	-1.45	0.00382717	0.129646
SKAP2	7.6199	0.65	0.00383364	0.129646
PHPT1	6.7707	0.42	0.00383562	0.129646
PGGT1B	5.3551	0.52	0.00383866	0.129646
CHORDC1	6.7248	0.3	0.00384092	0.129646
MGAT4A	5.1325	-0.67	0.00384951	0.129646
TRIL	1.3387	-0.68	0.0038535	0.129646
DUSP27	1.6196	-1.16	0.00389135	0.130307
LYRM1	6.243	0.63	0.00389563	0.130307
MVP	5.3216	0.9	0.00390524	0.130307
BTBD11	4.099	-1.04	0.00395038	0.1313
COX7A2L	7.478	-0.33	0.00396377	0.1313
TRDN	0.3921	-1.01	0.00396735	0.1313
NAV1	3.4001	-0.88	0.00402449	0.131749
CD8B	2.1261	-0.68	0.00406791	0.131749
BCL10	6.1819	0.34	0.00408232	0.131749
BCAS3	3.1489	0.37	0.00408427	0.131749
SDSL	2.645	1.33	0.00408733	0.131749
INPP1	5.4843	0.41	0.00408874	0.131749
RPL10	10.813	-0.26	0.00409591	0.131749
SLN	1.2171	-0.94	0.0041069	0.131749
ATG7	4.935	0.59	0.00411081	0.131749
C3orf64	4.7007	0.38	0.00411344	0.131749
VLDLR	2.4391	1.15	0.00411947	0.131749
BCL11B	3.8996	-1	0.00412437	0.131749
SIL1	4.5874	0.53	0.00412447	0.131749
CCL17	0.2109	1.06	0.00413236	0.131749
CD300LB	3.4383	0.96	0.00416831	0.131918
MARVELD2	2.9197	0.92	0.00417211	0.131918
JAK3	6.053	-0.74	0.00417792	0.131918
QSOX1	5.297	0.65	0.00418098	0.131918
DCTN4	6.9442	0.34	0.00419953	0.13216
ZHX2	4.4709	-0.58	0.00423548	0.132948
SLC9A6	5.9532	0.42	0.00429659	0.13452
PPP1R1B	0.7182	0.94	0.00432671	0.135116
ZNF185	5.9405	0.86	0.00442109	0.13737
SPATA6	2.3597	0.77	0.00443169	0.13737
SLAMF7	3.1697	-0.89	0.00443273	0.13737
MCART1	3.5979	0.36	0.00445649	0.137756
CST3	7.753	1.37	0.00448186	0.138189
IFI16	7.6271	-0.56	0.00450508	0.138554
TNFSF13	6.666	0.73	0.00454101	0.139012
GCM2	-1.0615	-1.2	0.00454279	0.139012
VIM	10.498	0.75	0.00457263	0.139504
FCHSD2	6.3043	-0.46	0.00458178	0.139504
CRB1	1.1674	0.92	0.00460874	0.139975
SGK2	2.0487	0.51	0.00462607	0.140152
IGLV1-44	4.6858	-1.28	0.00463785	0.14016
EHHADH	2.618	0.8	0.00466346	0.140585
MEST	6.3455	-1.58	0.00469615	0.140771
SEC23A	6.0541	0.37	0.0047015	0.140771
C1orf204	1.8882	-0.55	0.00470893	0.140771
TRH	2.406	-1.55	0.00471587	0.140771
NPR3	5.3445	-1.47	0.00478225	0.142162
SLC24A4	3.7456	1.52	0.0047858	0.142162
ODF3L2	0.0953	1	0.00480038	0.142248
ITM2C	5.827	-1.02	0.00482697	0.142689
TSPO	7.7754	0.82	0.00487105	0.143142
FGFRL1	3.1792	-0.77	0.00487118	0.143142
SEC24D	4.6837	0.42	0.00488526	0.143142
PIP5K1B	4.7727	-0.83	0.00488932	0.143142
ARRDC4	5.6985	0.75	0.00493648	0.143246
NSMCE2	5.3908	-0.37	0.00493678	0.143246
SLC23A1	1.0513	-1.28	0.00495034	0.143246
LYRM2	5.4585	0.29	0.00495034	0.143246
IL12A	2.7125	0.86	0.00495168	0.143246
ZNF645	1.2952	-0.74	0.00497539	0.143591
SHKBP1	4.767	0.57	0.00499481	0.143811
KBTBD8	3.6928	0.65	0.00505226	0.145081
GPR35	3.2141	0.82	0.00506277	0.145081
SYTL2	3.5612	-0.76	0.00509339	0.145276
BMP6	2.0305	-0.77	0.00509342	0.145276
RADIL	1.4158	-1.14	0.00510852	0.145285
TFPI	5.4754	-1.07	0.00512896	0.145285
LRPAP1	6.2723	0.68	0.00514072	0.145285
SIDT2	6.3296	0.84	0.00514144	0.145285
KLHL22	4.1985	-0.31	0.00516662	0.145499
SPTBN1	7.0872	-0.63	0.00517469	0.145499
RNF44	6.8246	-0.35	0.00518485	0.145499
CLTCL1	2.6835	1.28	0.00520893	0.145723
RPL30	11.3769	-0.24	0.00521678	0.145723
B4GALT6	6.0475	-1.32	0.00527466	0.147003
TMCO4	3.5686	0.48	0.00532065	0.147699
PIWIL4	5.3607	0.95	0.00533395	0.147699
CENPV	4.2959	-0.83	0.00533602	0.147699
SERPINE2	3.568	-0.99	0.00534856	0.14771
CYP51A1	4.9789	0.74	0.00536351	0.147788
PPAP2A	3.8519	-0.77	0.00542354	0.14883
PVRIG	3.0068	-0.92	0.00542577	0.14883
TNFSF9	1.9737	1.05	0.00544212	0.148943
ST6GAL1	6.1165	-0.51	0.00547808	0.149591
HOXA13	0.0663	1.13	0.00551098	0.150153
PHKA2	5.9178	0.47	0.00553515	0.150177
VPREB1	0.5263	-1.44	0.00553976	0.150177
STK24	7.9849	-0.38	0.00554884	0.150177
PCBP3	0.6473	-1.28	0.00560194	0.150631
HOXA1	2.1563	1.41	0.00560236	0.150631
C17orf58	4.2755	0.61	0.00561669	0.150631
SLC22A17	1.4069	-0.86	0.00561705	0.150631
AR	2.8034	-0.81	0.00562747	0.150631
LPCAT1	5.5849	0.8	0.00565571	0.151055
DAK	3.7607	0.34	0.00571301	0.152131
EPHB3	1.6551	0.94	0.0057329	0.152131
SGPP1	3.1201	-1.19	0.005745	0.152131
FCRLA	2.8431	-0.79	0.00574595	0.152131
ANO10	3.8166	0.4	0.0057897	0.152645
KLF12	4.0206	-0.97	0.00579043	0.152645
ZFAND5	8.586	0.55	0.00584444	0.153272
TNFAIP2	6.0125	1.12	0.00586235	0.153272
ATP6V1G1	8.0789	-0.28	0.00586382	0.153272
LMNA	5.43	1.05	0.00587118	0.153272
SNX10	6.0996	0.81	0.00588902	0.153272
CREG1	8.7557	0.44	0.00588974	0.153272
SAMD4A	2.4831	0.84	0.00591279	0.153544
HIST1H4D	1.6694	-0.76	0.0059794	0.154943
CD3E	3.6874	-0.77	0.00599376	0.154985
MYOF	4.5551	1.69	0.00601877	0.155078
FBXL19	3.5364	-0.42	0.00603055	0.155078
TRRAP	5.6286	-0.33	0.00603554	0.155078
ANXA1	9.7683	0.6	0.00605492	0.155111
ZBED3	4.5574	-0.76	0.00606228	0.155111
TYMP	3.9444	1.26	0.00608475	0.155276
INPP4B	2.329	-0.81	0.00609425	0.155276
LAMA5	3.1028	1.02	0.00611764	0.155547
CARD9	4.311	0.84	0.00613268	0.155604
OLFML2A	1.7572	1.7	0.00616633	0.156133
MYL3	0.6517	0.89	0.00620351	0.156748
ABHD2	6.5408	0.44	0.00626716	0.158029
SCLT1	4.7456	0.44	0.00628213	0.158079
ZNF124	5.1384	-0.59	0.00630676	0.158307
ITM2A	6.5241	-1.53	0.00631718	0.158307
C5orf45	3.607	-0.67	0.00633818	0.158507
MAGEH1	4.1825	-0.65	0.00636772	0.158919
MRPL28	4.9019	0.41	0.00639255	0.159048
S100PBP	6.5905	-0.53	0.006399	0.159048
GAL3ST4	2.5155	-0.84	0.00641895	0.159219
CACNA2D4	5.2536	1.27	0.00652098	0.161006
COL9A2	4.1556	0.78	0.00652198	0.161006
CD7	3.1211	-1.26	0.00653065	0.161006
SLC25A24	6.2385	0.54	0.00665983	0.163131
NMU	0.6615	-1.77	0.00666328	0.163131
NACA	10.91	-0.25	0.00667406	0.163131
AGPAT5	7.0229	-0.64	0.00669257	0.163131
EMCN	0.7723	-0.75	0.0067171	0.163131
TEKT2	0.2293	0.98	0.00671805	0.163131
NID2	0.2311	-1.52	0.00674592	0.163131
THAP10	1.6157	1.37	0.00674729	0.163131
ZBTB37	2.1818	0.39	0.00676729	0.163131
BCL7A	3.8232	-0.68	0.00676951	0.163131
RPA4	3.8077	0.77	0.00677705	0.163131
CLU	5.613	1.31	0.00678529	0.163131
COL9A3	0.4541	1.34	0.00679098	0.163131
ARF6	7.7451	0.41	0.00681077	0.163284
NUP188	4.8792	-0.29	0.00682927	0.163373
ANXA2	8.1839	1.25	0.0068413	0.163373
CHST8	1.1049	0.93	0.00688964	0.164052
STAB1	6.093	1.06	0.00689667	0.164052
BBX	6.4979	-0.54	0.00691565	0.164183
SPATS2L	4.5826	0.76	0.00693367	0.164235
EMP3	7.5146	0.72	0.0069585	0.164235
WDR67	4.3962	-0.47	0.00696993	0.164235
SYNGR1	5.61	-0.69	0.00699979	0.164235
CACNG1	-0.1461	-0.85	0.00700146	0.164235
ITGB1BP1	5.7026	0.46	0.00701194	0.164235
TSPAN9	2.5446	-0.66	0.00701226	0.164235
AHSP	4.4694	-1.53	0.00704378	0.164283
GAMT	4.2137	-0.65	0.00704691	0.164283
GPD1	1.4712	-0.69	0.00705549	0.164283
NRP1	0.9809	-1.02	0.00707185	0.164283
FAM127A	5.1028	0.96	0.00708655	0.164283
XPA	4.585	-0.51	0.00709522	0.164283
TTC12	2.4231	0.49	0.00713812	0.164739
PRKD3	4.9535	-0.9	0.00714199	0.164739
PTK2	3.1946	-1.11	0.00721046	0.165632
TARSL2	4.4691	-0.51	0.00722656	0.165632
LCK	4.3528	-0.99	0.0072291	0.165632
GCH1	6.4843	0.85	0.00724264	0.165632
PTX3	4.2059	1.2	0.00724867	0.165632
ZC4H2	3.3757	-0.59	0.00730371	0.166391
PEA15	5.8986	0.64	0.00730923	0.166391
HMGN3	8.9049	-0.54	0.00732471	0.166432
CAST	7.0752	0.8	0.00736397	0.167013
NAAA	5.9361	0.7	0.00742009	0.16794
S100A6	8.0718	1.08	0.00743243	0.16794
CD27	3.7742	-0.74	0.00745876	0.168198
KIAA0556	5.0255	0.31	0.00747145	0.168198
SUGT1	7.1964	0.28	0.00749246	0.16836
MYL6	9.6516	0.35	0.00755757	0.169188
AP1S3	2.3563	0.86	0.00755793	0.169188
SNED1	1.9409	-0.83	0.00757101	0.169188
VNN1	5.2602	1.89	0.00758698	0.169234
ZNF784	3.4319	-0.48	0.00763086	0.169902
MTERFD1	6.2615	-0.38	0.00765185	0.170058
HOMER3	5.507	1.1	0.00773705	0.17092
C8orf33	4.8535	-0.4	0.00773959	0.17092
PCBD1	4.2848	0.65	0.00776362	0.17092
MTF2	7.2783	-0.49	0.00778604	0.17092
ALAS2	3.1738	-1.6	0.0077867	0.17092
PPP1R10	5.0531	0.35	0.00778726	0.17092
SLC35B3	5.8035	0.33	0.00778884	0.17092
PGK2	1.6041	-0.68	0.0078294	0.17142
GAL3ST3	0.289	-0.82	0.00784204	0.17142
FBXL17	4.2102	0.4	0.00785387	0.17142
COMTD1	3.3092	0.54	0.00794514	0.173102
ANG	0.9337	-1.06	0.00796142	0.173147
ABCC6	2.9935	1.06	0.00798931	0.173327
AP3M2	4.2495	-0.44	0.00799818	0.173327
RNPEP	6.6956	0.49	0.00801748	0.173437
RNF25	2.2143	0.57	0.00810199	0.174954
MAGEE1	1.6157	-0.74	0.00813973	0.175268
PDGFD	4.2132	0.93	0.00814528	0.175268
ACSS1	4.984	-0.4	0.00823589	0.176803
MATK	3.662	-0.69	0.00824967	0.176803
CAPS2	1.9479	-0.77	0.00826016	0.176803
UBXN2B	5.7483	0.41	0.00827741	0.176816
CFI	1.3414	-0.77	0.00828982	0.176816
KCNMB4	3.5332	-0.71	0.00834749	0.177334
BCAR3	0.7908	-0.94	0.00834764	0.177334
VIP	-1.1973	-1.12	0.00836625	0.177334
FAR1	6.6402	0.53	0.00837237	0.177334
CFH	1.7768	1.51	0.00846975	0.179086
TNRC6C	3.6106	-0.51	0.0085117	0.179661
LFNG	4.7704	1.22	0.00853483	0.179837
PLOD1	4.5895	0.49	0.00859456	0.180659
ATG3	8.1647	0.48	0.00861625	0.180659
SLC27A3	4.726	0.7	0.00861831	0.180659
ZNF385D	1.5524	-0.84	0.00866185	0.181259
PCTP	5.4553	0.57	0.00868999	0.181502
SCMH1	4.8293	-0.56	0.00870325	0.181502
H2AFY2	2.8364	1.28	0.00873634	0.181816
TRIB1	7.4961	1.19	0.00878148	0.181816
MRAP2	-0.3583	-1.08	0.00878777	0.181816
PSD2	1.266	-0.77	0.00879049	0.181816
KCTD3	4.3503	0.67	0.00880298	0.181816
NFE2L3	3.5812	0.72	0.00881964	0.181816
HPS4	4.3908	-0.48	0.00882281	0.181816
AHNAK	7.6219	0.91	0.00885949	0.18213
FAM131A	4.1925	0.41	0.00886797	0.18213
TAL1	4.2422	-1.26	0.00889905	0.182461
HPX	1.575	0.62	0.00891663	0.182514
CD48	6.0589	-1	0.00895202	0.182911
SLC35D2	5.2597	0.56	0.00896606	0.182911
MYEF2	3.136	-1.16	0.00898176	0.182925
ARTN	2.856	1.06	0.00901046	0.183203
SLC7A5	4.9666	-0.56	0.0090316	0.183327
ARFIP1	5.3767	0.41	0.00908179	0.184039
DOCK9	2.3037	-0.64	0.00913929	0.18419
WNT8A	1.2516	-0.82	0.00914331	0.18419
RASGRP4	4.2581	1.01	0.00915081	0.18419
PAWR	2.7905	-1.15	0.00916682	0.18419
TUBB6	5.7916	1.36	0.00917481	0.18419
SPATA17	0.1333	0.97	0.00917999	0.18419
MAX	8.412	-0.35	0.0092292	0.184214
VDR	3.9823	0.86	0.00926393	0.184214
TNPO2	6.051	-0.44	0.00926888	0.184214
ATP6V1D	6.06	0.28	0.00928168	0.184214
AAGAB	5.028	0.34	0.00928527	0.184214
CDK6	8.8937	-0.81	0.00928866	0.184214
CD38	5.1916	-0.58	0.0093356	0.184214
INPP5E	5.2342	-0.43	0.00934274	0.184214
SLC2A13	3.4155	0.61	0.00934581	0.184214
POU2AF1	4.0539	-0.88	0.00934819	0.184214
DYNLT3	6.0676	0.37	0.00940794	0.184214
AARS	6.1879	-0.26	0.00941616	0.184214
SLC39A11	5.1793	0.5	0.00941861	0.184214
PUS10	3.4204	0.3	0.00942643	0.184214
FAM178B	2.3758	-0.6	0.00943087	0.184214
TET2	6.4207	0.5	0.0094383	0.184214
IL7R	5.4889	-0.92	0.00945862	0.184214
DDAH1	2.2061	0.93	0.00947808	0.184214
OCEL1	4.0993	0.6	0.00947965	0.184214
AK2	7.4774	0.51	0.00949449	0.184214
PYCARD	7.3141	0.52	0.00950699	0.184214
AFF1	8.3839	0.4	0.00951767	0.184214
MMEL1	4.0108	0.67	0.00954651	0.184214
ZNF557	2.108	0.52	0.00955633	0.184214
YPEL2	6.1405	0.64	0.00955934	0.184214
NLRC3	5.3945	-0.64	0.00958629	0.184442
HOXA11	0.9804	1.61	0.00964157	0.18514
ZMYM3	5.4922	-0.51	0.00965696	0.18514
FAM71B	0.5316	0.77	0.00967113	0.18514
RDH16	0.2472	-1.04	0.00968781	0.18514
SATB2	1.9175	0.93	0.0097216	0.18514
ST3GAL1	5.1586	-0.43	0.0097323	0.18514
ELF1	8.0263	0.36	0.00973311	0.18514
FAM114A2	4.9023	0.32	0.00974418	0.18514
SNX20	6.7133	0.46	0.00980539	0.185997
EYA1	-0.323	-1.16	0.00982669	0.185997
PRKG1	1.489	-0.72	0.00984848	0.185997
GATM	3.3136	-1.2	0.00985587	0.185997
EMR1	5.0259	1.08	0.00987273	0.185997
EPB41L3	2.7298	1.65	0.00988092	0.185997
PRSS23	1.4597	-0.89	0.00991105	0.186276
DIAPH2	5.9306	0.61	0.00996986	0.187093
IGHG1	3.3956	-0.52	0.00999013	0.187185
RALGPS2	4.7051	0.7	0.0100139	0.187342
EPB49	3.1997	-0.86	0.0100371	0.187488
CTSD	5.6972	0.82	0.0100689	0.187795
CD200	4.1761	-1.4	0.0100982	0.188052
CORO1B	5.479	0.49	0.0101188	0.188147
IDH2	7.0452	-0.43	0.0101776	0.188481
C20orf194	5.4272	0.78	0.0101987	0.188481
UBE2D1	6.3077	0.74	0.0102209	0.188481
KLHL2	5.9446	0.69	0.010222	0.188481
WSB2	5.9598	0.5	0.0102292	0.188481
MPZL2	2.627	0.59	0.0102295	0.188481
C12orf5	4.6086	0.87	0.0103019	0.18923
ADAMTSL4	4.3127	0.93	0.0103274	0.18923
C17orf96	-0.1201	0.89	0.0103282	0.18923
CHRNA6	1.8175	0.53	0.0103323	0.18923
CPVL	5.2649	1.41	0.0103808	0.189658
RAP1GAP2	5.2698	-0.57	0.0103868	0.189658
EGF	0.5688	-1.36	0.0104146	0.18988
GPR110	1.2846	-0.54	0.0104759	0.190711
C7orf55	5.2318	-0.38	0.010513	0.190818
KLHL13	3.2318	-1.07	0.0105131	0.190818
SGPL1	5.1219	0.41	0.0105342	0.190852
UBA52	10.3831	-0.19	0.0105513	0.190852
OR2B6	1.4732	0.67	0.0105696	0.190852
ORMDL3	4.3381	-0.4	0.0105776	0.190852
ATOX1	5.6065	0.38	0.0106713	0.192257
RNF135	7.1845	0.5	0.0107064	0.192338
SPAG7	6.6407	-0.25	0.0107192	0.192338
C12orf57	6.5743	-0.6	0.0107232	0.192338
NCLN	3.7414	0.45	0.0107652	0.192808
SRGN	10.881	0.56	0.0107971	0.193004
TMEM181	6.3531	-0.42	0.0108097	0.193004
C15orf43	-1.894	-1.27	0.0108237	0.193004
C1orf228	6.0551	-1.05	0.0108423	0.193053
MPHOSPH9	6.0384	-0.35	0.0108687	0.193241
EBAG9	6.8654	-0.34	0.0109031	0.19357
CLNK	1.3679	-0.79	0.0109781	0.194269
NR1I2	2.3655	1	0.0109914	0.194269
TMEM30A	7.0357	0.38	0.0110308	0.194269
IL1R1	2.8313	1.29	0.0110518	0.194269
NELL2	3.2463	-0.95	0.0110538	0.194269
IGJ	6.2834	-1.14	0.011078	0.194269
C1orf53	1.8111	1.18	0.0110856	0.194269
CSRP1	6.2204	0.41	0.0110857	0.194269
METTL7B	3.7802	1.13	0.0110938	0.194269
ANKRD5	1.896	0.52	0.011102	0.194269
IFT140	2.716	0.4	0.0112441	0.196473
RIPK3	4.2225	0.45	0.0112791	0.196803
TREM1	3.8957	1.84	0.0113242	0.197114
PRKCQ	5.6294	-0.73	0.0113293	0.197114
TBXAS1	5.7281	0.63	0.0113709	0.197555
CPPED1	5.727	0.65	0.0113958	0.197707
ILDR1	0.5313	0.86	0.0114229	0.197893
ZNF251	2.8138	-0.78	0.011464	0.197894
USP54	4.0501	0.53	0.0114696	0.197894
BTRC	4.3304	-0.28	0.0114716	0.197894
CHMP2A	6.7779	0.36	0.0115284	0.198365
STAT5B	6.1432	-0.35	0.0115516	0.198365
DTD1	5.6409	0.34	0.0115765	0.198365
GPR183	5.3515	0.83	0.0115771	0.198365
SLC25A6	9.6902	-0.29	0.0115901	0.198365
MN1	3.5719	-1.46	0.0115967	0.198365
WNK2	2.4364	0.45	0.0116405	0.198836
C22orf13	5.9732	-0.32	0.0116797	0.198839
CPEB2	5.0953	0.55	0.01169	0.198839
ORMDL2	5.9018	0.39	0.0117041	0.198839
CFP	5.8195	1.08	0.011706	0.198839
RTP3	0.5345	-0.91	0.0118028	0.200119
C8orf38	5.3477	-0.33	0.0118176	0.200119
RALB	6.9211	0.43	0.0118335	0.200119
GABRE	-0.4334	-1.22	0.0118535	0.200119
RPL3	11.5423	-0.31	0.0118635	0.200119
SMAD1	5.4141	-0.82	0.0118982	0.200288
MAL	3.1507	-0.94	0.0119064	0.200288
TWIST1	0.07	-1.27	0.011965	0.200969
LAMC1	2.9486	-1.16	0.0119964	0.200969
C17orf99	-0.596	-1.18	0.0120182	0.200969
CCND2	7.0355	-0.98	0.0120215	0.200969
IFT80	6.4639	0.54	0.0120294	0.200969
LIPA	7.7439	0.53	0.0120589	0.201186
C2	2.9131	1.24	0.0121057	0.20169
AMELX	0.8597	0.55	0.0121309	0.20172
C6orf25	0.5759	-1.04	0.012147	0.20172
WIF1	-1.0955	1.07	0.0121572	0.20172
GFI1	5.0636	1.01	0.0122062	0.201932
CD1C	1.958	-1.37	0.0122244	0.201932
CDH1	1.3228	-1.34	0.0122349	0.201932
ATXN10	7.8542	-0.28	0.0122363	0.201932
ERO1L	5.1282	0.51	0.0123109	0.202702
ODZ3	0.7423	0.66	0.0123177	0.202702
ALS2CR12	1.3178	0.71	0.0123338	0.202702
TTC38	3.2203	0.78	0.0123495	0.202702
NTN4	-1.4591	-1.19	0.0123795	0.20292
MAP3K1	7.4192	0.47	0.0124417	0.203667
TNIK	3.3909	-0.72	0.0125192	0.204201
SPG7	6.401	-0.43	0.0125281	0.204201
NPY5R	0.7659	0.64	0.0125562	0.204201
ZNF704	2.3022	-0.97	0.0125633	0.204201
C12orf4	5.0436	0.31	0.0125807	0.204201
IFI27L2	4.4153	0.67	0.0125965	0.204201
PLK2	2.3901	1.13	0.0125982	0.204201
ADAD2	0.895	-0.82	0.0126199	0.204201
NLGN4X	-0.3664	-0.97	0.0126253	0.204201
MEF2A	6.1744	-0.53	0.0126958	0.204848
STAM2	5.3998	0.36	0.0126989	0.204848
MEIS2	1.5378	-0.94	0.0127435	0.205296
CD200R1	3.1966	0.59	0.0127788	0.205592
ADAMTS8	1.0627	0.6	0.0128286	0.205959
MS4A14	3.8531	1.51	0.0128417	0.205959
LST1	7.2394	0.76	0.0128524	0.205959
SPTA1	3.75	-1.22	0.0128961	0.206389
ACTL8	-0.3373	-0.82	0.0129298	0.206656
SLC6A18	0.4216	0.87	0.0129504	0.206715
KRT80	-0.7078	0.74	0.0129987	0.206823
SLFN12	3.5638	0.66	0.0130024	0.206823
SLCO1B3	-0.5523	1.1	0.0130481	0.206823
POLE	4.6213	-0.52	0.0130575	0.206823
PPM1M	4.346	0.88	0.0130605	0.206823
ATP2B4	6.94	-0.39	0.0130744	0.206823
TCF7	6.3938	-0.84	0.013076	0.206823
SLC38A10	6.2541	0.44	0.0131986	0.208369
RPL8	10.5475	-0.24	0.0132135	0.208369
RGS1	4.6214	-1.62	0.0132251	0.208369
IMPACT	4.9052	0.55	0.0132654	0.208733
DNMBP	4.0136	0.37	0.0132982	0.208861
TLR4	5.1	1.23	0.0133088	0.208861
PPARGC1A	1.6716	1.26	0.0133417	0.208861
C2orf65	1.3941	-0.48	0.0133464	0.208861
APAF1	6.1081	0.55	0.0133593	0.208861
SLITRK4	3.6798	1.29	0.0133882	0.208876
TNS4	1.1851	0.65	0.0134197	0.208876
DSC2	4.0156	1.41	0.0134218	0.208876
POLR3D	3.6656	-0.56	0.0134288	0.208876
KIAA0528	7.062	0.41	0.0134727	0.209077
USP31	4.5225	0.56	0.0134962	0.209077
SRSF8	6.6369	-0.43	0.0135196	0.209077
UBB	11.0096	-0.23	0.013521	0.209077
GADD45G	0.8369	1.06	0.0135276	0.209077
FAM108B1	7.0067	-0.49	0.013671	0.211026
DOCK1	2.6607	0.73	0.0137247	0.211382
PIPOX	2.2709	-0.47	0.0137288	0.211382
GPCPD1	6.7805	0.6	0.0139054	0.213831
DDX39A	7.7699	-0.4	0.0139474	0.214207
C19orf77	5.6737	-1.73	0.0139783	0.214268
VAT1L	0.4186	1.04	0.0139866	0.214268
TMEM93	5.6129	-0.24	0.0141206	0.215952
STS	3.8528	0.85	0.014132	0.215952
MAML2	3.8465	-0.89	0.0142032	0.216269
ANO7	1.7853	0.96	0.0142092	0.216269
FAM83H	1.9549	0.94	0.0142233	0.216269
KIF13B	3.9649	-0.4	0.0142238	0.216269
ARL8B	8.0082	0.28	0.0143428	0.217807
PTPRH	-0.2154	1.05	0.0143903	0.218233
HTRA2	5.1726	-0.37	0.0144202	0.218233
DPY19L1	4.5834	0.39	0.0144589	0.218233
AZU1	7.1379	2.11	0.0144681	0.218233
DEFB1	3.1441	1.74	0.014494	0.218233
UQCR11	8.0812	0.33	0.014531	0.218233
CTNNA1	6.2736	0.57	0.0145321	0.218233
ZBTB38	5.4878	0.63	0.0145448	0.218233
SLC7A1	6.5194	-0.45	0.0145562	0.218233
SCML2	5.3472	-0.49	0.0145571	0.218233
WDR59	5.5516	-0.31	0.0145854	0.218233
B3GALNT2	5.5047	0.33	0.0145859	0.218233
HCFC2	4.0422	0.36	0.0146238	0.218533
SAMD3	2.9602	-0.65	0.0146537	0.218711
FAM132B	2.1766	-1.17	0.0146832	0.218882
IGSF10	3.6771	1.72	0.0147126	0.219042
CLCN5	3.5056	0.53	0.0147351	0.219042
CD3G	1.7144	-1.04	0.0147578	0.219042
BEND3	3.654	-0.44	0.0147692	0.219042
MCOLN1	4.0703	0.54	0.0147838	0.219042
CLIC5	2.149	-0.47	0.0148063	0.219108
PTPRC	8.9022	0.52	0.014843	0.219385
C21orf62	1.5396	-0.61	0.0149022	0.219927
ZNF449	3.3529	0.42	0.0149158	0.219927
ALAS1	5.8515	0.42	0.0150016	0.220821
DDB2	5.5938	0.52	0.015017	0.220821
POU6F1	2.058	-0.44	0.0150308	0.220821
GAS2L3	3.1992	0.8	0.0150732	0.221177
OSBPL9	7.2394	-0.31	0.0151482	0.221473
BBS12	2.6453	0.63	0.0151634	0.221473
HNRNPR	8.9396	-0.22	0.0151815	0.221473
DUSP6	8.2767	0.98	0.0152048	0.221473
RHOBTB3	4.9336	-0.9	0.0152125	0.221473
CNTD2	3.5804	-0.52	0.0152435	0.221473
TRIP12	7.2871	0.22	0.0152508	0.221473
TAF4B	4.517	-0.44	0.0152575	0.221473
WHSC1L1	7.282	-0.47	0.0152715	0.221473
BAX	4.9854	0.4	0.015283	0.221473
EIF3A	8.5903	0.23	0.0152934	0.221473
KCNB1	1.1605	-0.73	0.0153137	0.221503
ZNF396	2.3862	0.42	0.0153707	0.222063
ARL13B	3.7273	0.43	0.0153963	0.22217
HAPLN4	0.4608	-0.84	0.0154323	0.222426
NCKAP1	1.5323	-0.6	0.01549	0.222805
TCN1	2.5821	-1.21	0.0154952	0.222805
ENPP2	3.9523	1.14	0.0155419	0.222956
CSNK1E	4.345	-0.5	0.0155627	0.222956
TIMP1	7.5211	0.73	0.0155803	0.222956
DHCR24	4.1709	0.59	0.0155823	0.222956
SLC25A35	3.6213	0.51	0.0155972	0.222956
CDC20	4.4282	-0.91	0.0156222	0.223013
TBX5	1.5528	-0.45	0.0156378	0.223013
SV2B	3.293	0.88	0.0157165	0.223874
ZNF496	4.9557	-0.42	0.015738	0.223918
LTC4S	3.5598	0.95	0.0157962	0.224413
LGALS1	9.0083	1.13	0.0158097	0.224413
VGLL4	5.8841	-0.34	0.0158563	0.224782
CD2	4.1669	-0.79	0.0159016	0.224782
RHOJ	2.3266	0.38	0.0159162	0.224782
RBKS	4.2931	0.66	0.0159436	0.224782
MMP15	0.402	0.92	0.0159761	0.224782
THSD7A	2.0227	-1.23	0.0159768	0.224782
TMSB15B	3.4083	-0.84	0.0159812	0.224782
NKX2-5	0.5106	-0.81	0.016001	0.224782
RAD23A	6.8574	-0.39	0.0160145	0.224782
LAMTOR2	5.6304	0.45	0.0160202	0.224782
ANXA4	6.638	0.36	0.0160715	0.224984
RNASE2	8.7741	1.14	0.0160996	0.224984
SNX24	3.3303	0.69	0.0161039	0.224984
RDH10	3.0983	0.41	0.0161146	0.224984
PSEN1	6.2645	0.3	0.016127	0.224984
AMOT	0.0841	-0.9	0.0161834	0.225512
MFAP4	-0.4091	-1.17	0.0162054	0.225561
ZNF470	2.0123	0.53	0.0162447	0.22585
CES4A	-0.1752	1.23	0.0162683	0.225921
AKT1	5.7248	0.31	0.0163707	0.227083
PRRC2B	5.8409	-0.3	0.0164081	0.227343
ARHGAP5	3.7782	-1.13	0.0165002	0.228252
SCN11A	1.355	-0.4	0.0165249	0.228252
ZFAT	3.6511	-0.37	0.0165339	0.228252
ZNF18	4.5691	0.3	0.0165486	0.228252
ARL3	4.7026	0.26	0.0165827	0.228462
ASAP2	2.7194	1.21	0.016609	0.228567
SMC4	7.8053	0.56	0.0166379	0.228639
ARHGEF18	7.4539	-0.34	0.0166694	0.228639
PKNOX1	4.3337	0.35	0.0166715	0.228639
CDIPT	7.4346	0.27	0.0166894	0.228639
ETV1	2.3604	-0.29	0.0167467	0.229167
TOM1	3.1512	0.6	0.0167761	0.229312
SCARA3	1.528	0.74	0.0167977	0.22935
ZNF334	0.8503	1.58	0.0168426	0.229541
POLR3G	2.876	-0.39	0.0168504	0.229541
CSF2RA	4.4473	0.83	0.0168785	0.229541
CD40LG	1.1597	-0.8	0.0168872	0.229541
CD151	3.6917	0.74	0.0169229	0.229677
SET	9.2855	-0.35	0.0169883	0.229677
PBX1	2.4891	-0.97	0.0170183	0.229677
OR10A3	-0.4368	0.92	0.0170219	0.229677
PLA2G2F	1.2858	0.72	0.0170292	0.229677
ANGPTL2	2.1994	-0.36	0.0170516	0.229677
THEMIS	1.6838	-0.79	0.0170824	0.229677
LCA5L	1.9943	0.51	0.017091	0.229677
B4GALT4	3.8037	0.4	0.0170952	0.229677
R3HCC1	5.8035	-0.23	0.0171168	0.229677
ADAM17	6.4062	0.51	0.017117	0.229677
HAUS7	4.562	0.27	0.0171234	0.229677
GATA3	3.9848	-0.96	0.0171819	0.230207
SMURF1	4.8579	0.45	0.0172037	0.230246
TTC3	8.3265	-0.51	0.0172486	0.230463
GUCA2B	-0.622	1.04	0.0172578	0.230463
POLB	6.3301	-0.3	0.0172856	0.230583
FHAD1	3.3807	-0.56	0.0173611	0.231335
COL2A1	0.9269	-0.84	0.0174862	0.232749
CCDC121	1.3703	0.64	0.0175888	0.233217
C3orf18	1.775	0.8	0.0175932	0.233217
DDX60	5.0953	-0.55	0.0176081	0.233217
TRAF3	4.5771	0.38	0.0176386	0.233217
DERL2	5.5401	0.28	0.0176457	0.233217
GFI1B	3.805	-1.32	0.0176715	0.233217
PEPD	4.7523	0.64	0.0176818	0.233217
PM20D1	1.5469	0.52	0.0176899	0.233217
STX2	4.209	0.45	0.0176937	0.233217
SOX4	7.8844	-0.93	0.0177243	0.233368
C4orf36	-0.8721	1.14	0.0177786	0.23369
SLC35B4	5.695	0.34	0.0177909	0.23369
SDK2	2.9166	-0.87	0.0178064	0.23369
CRABP2	1.7467	-0.74	0.0179035	0.234712
TRIM45	3.3457	0.35	0.0179859	0.235163
EHD4	4.5485	0.67	0.0179883	0.235163
LGMN	1.5555	-1.36	0.0179959	0.235163
NMT2	2.8172	-0.57	0.0180623	0.235778
C1orf68	1.0066	0.61	0.0181531	0.236684
TMEM40	1.8804	-0.63	0.0181706	0.236684
XYLT1	5.8199	-0.54	0.0182393	0.237091
TC2N	2.0708	-0.74	0.0182408	0.237091
GNA14	1.185	0.91	0.0182994	0.2376
STRN3	6.1047	0.31	0.0183495	0.23775
DBNL	4.6965	0.39	0.01835	0.23775
PCYOX1L	6.0488	0.4	0.0183902	0.237825
TTC32	5.4072	-0.4	0.0183948	0.237825
WBP11	7.0092	-0.25	0.0184235	0.237914
BEX5	1.2386	-0.79	0.0184408	0.237914
NPHP4	3.2866	0.38	0.0184919	0.23832
DNAJA1	8.239	0.31	0.018536	0.238636
TMEM98	-0.6231	-1.23	0.0185573	0.238659
C3orf67	0.4729	0.61	0.0186453	0.239504
HMGB1	10.5728	-0.32	0.0186624	0.239504
CHMP7	4.9564	-0.29	0.0187392	0.240045
SLC25A12	4.5404	0.29	0.0187503	0.240045
NUCKS1	8.3288	-0.37	0.0187731	0.240045
UMODL1	1.7638	-1.95	0.0187834	0.240045
MLANA	0.4109	-0.73	0.0188155	0.240203
C1orf173	0.2446	0.7	0.0188476	0.240362
SMTNL1	0.1426	-0.83	0.0189057	0.240589
CERK	5.9599	-0.39	0.0189081	0.240589
CD5	2.0703	-0.7	0.0189602	0.240589
APLP2	8.4669	0.5	0.0189775	0.240589
ISG20	4.2553	-0.66	0.0189789	0.240589
CASP10	4.0366	0.32	0.0189969	0.240589
RHCE	1.5947	-1.12	0.0190037	0.240589
SLC25A13	4.6886	0.28	0.019079	0.241127
ZNF830	5.4327	0.3	0.0190884	0.241127
PRKCD	5.9814	0.58	0.0191625	0.241127
C11orf75	5.8809	0.95	0.0191678	0.241127
GLDC	0.4174	-0.81	0.0191767	0.241127
VANGL2	1.6099	-0.89	0.0191829	0.241127
CD86	5.0139	1.22	0.0191848	0.241127
CLASP2	5.6633	0.28	0.019277	0.24202
RPS11	11.64	-0.2	0.0192956	0.24202
SLC26A2	6.056	0.39	0.0193232	0.242116
NEDD4	4.1717	-0.74	0.0194275	0.243173
PDCD6IP	7.9145	0.24	0.019501	0.243844
AGXT2L1	-0.142	-0.85	0.0195676	0.244425
PIM2	4.2935	-0.43	0.0196217	0.24485
MIB2	3.3981	-0.34	0.0196902	0.245453
TGOLN2	8.5571	0.26	0.0197185	0.245554
LGALS2	2.6169	2.08	0.0197715	0.245816
AGXT	1.7476	1.02	0.0197939	0.245816
SCP2	7.8906	0.23	0.0198285	0.245816
CCDC68	-0.7077	-0.98	0.0198318	0.245816
STMN1	5.9291	-0.49	0.019846	0.245816
ADAR	8.1104	-0.22	0.0198687	0.245816
BID	6.0521	0.34	0.0199064	0.245816
MYH13	0.3298	-0.81	0.0199337	0.245816
ZMYND12	2.3931	0.47	0.0199535	0.245816
FAM129A	6.953	-0.61	0.0199569	0.245816
PPA2	7.22	0.29	0.0199615	0.245816
PEX7	3.8452	0.33	0.0200006	0.245862
EVI5	4.1208	0.81	0.0200099	0.245862
ABR	5.9361	0.45	0.0200258	0.245862
EML4	5.4971	0.37	0.0201237	0.246815
KIAA1704	5.2299	-0.32	0.0201857	0.24692
BSDC1	5.7662	-0.26	0.0202083	0.24692
NMB	3.9245	0.38	0.0202133	0.24692
ADRA2C	0.9228	-0.89	0.0202326	0.24692
CECR6	0.0196	-1.36	0.0202337	0.24692
C19orf57	0.3097	-0.7	0.0202545	0.246927
PLEKHH2	0.5232	-0.56	0.0203282	0.247578
KRT6A	-1.085	0.97	0.0204411	0.248428
YPEL1	3.8746	-0.56	0.0204424	0.248428
MYBPC1	-0.2843	0.88	0.0204725	0.248428
ATP8B4	7.1503	0.91	0.0204949	0.248428
CNKSR3	2.931	-0.7	0.0205294	0.248428
XKR6	1.4547	-0.83	0.0205597	0.248428
CASP2	7.9525	-0.34	0.0205606	0.248428
ERG	5.3807	-0.94	0.0205612	0.248428
ABL1	5.5253	-0.29	0.0206441	0.249094
EGFL7	3.6619	-1.19	0.0206573	0.249094
DNMT3A	5.6479	-0.48	0.0207357	0.249663
SERPINI2	3.0532	1.09	0.0207454	0.249663
CLCN4	1.5954	-0.69	0.0207824	0.249739
POLD3	5.3948	0.3	0.0207927	0.249739
QDPR	6.0994	0.34	0.0208314	0.249892
SRPX	1.2093	0.83	0.0208768	0.249892
FAM127B	2.4973	0.87	0.0208808	0.249892
ADSSL1	2.7243	0.41	0.0208876	0.249892
SULT1C2	0.9598	0.48	0.0209234	0.250075
CCNA1	5.2091	1.35	0.0210547	0.250938
SCPEP1	6.1974	1.23	0.0210656	0.250938
SLC29A2	2.3947	-0.39	0.0211024	0.250938
ITPRIPL2	5.7434	0.96	0.0211042	0.250938
CIB1	6.5466	0.32	0.02111	0.250938
ZDHHC21	4.5281	0.51	0.0211485	0.250938
CSGALNACT1	4.7835	-1.01	0.0211625	0.250938
C11orf84	2.9355	-0.55	0.0211684	0.250938
POMC	0.3474	-1.11	0.0211811	0.250938
SULT4A1	0.6865	0.77	0.0212423	0.251419
IKBIP	5.5615	0.4	0.0213269	0.251905
IFNE	0.2994	0.81	0.0213325	0.251905
GYG1	7.5688	0.42	0.0213597	0.251905
ADCK5	1.4461	0.84	0.0213661	0.251905
RPS14	11.4306	-0.21	0.0214017	0.252001
RHOF	4.8662	-0.41	0.0214255	0.252001
HNRPLL	4.8739	0.93	0.0214496	0.252001
FBXO36	1.2558	0.64	0.0214883	0.252001
PATZ1	5.1119	-0.31	0.021495	0.252001
RHOH	4.7806	-0.8	0.0215047	0.252001
ZFYVE9	2.15	-0.57	0.0215564	0.252001
WASF1	4.7514	-1.04	0.0215566	0.252001
WDR17	0.3711	0.93	0.0215638	0.252001
CHERP	6.7001	-0.22	0.0215811	0.252001
AUTS2	4.6568	-0.86	0.0216457	0.252512
RPL14	10.4644	-0.23	0.0216799	0.252645
KIRREL	1.4628	-0.52	0.0217405	0.252645
WARS	6.1815	0.64	0.0217695	0.252645
LHFPL4	0.2617	0.71	0.0217794	0.252645
CCNY	6.6507	-0.26	0.0217794	0.252645
SMOX	3.5715	-0.54	0.0217815	0.252645
SLIT1	2.8468	0.4	0.0218856	0.253452
FAM82A1	2.99	0.69	0.0218999	0.253452
CDK2AP1	7.938	-0.36	0.0219135	0.253452
TRMT1	5.5165	-0.28	0.0219412	0.253532
FAM182B	0.2113	-0.8	0.0219903	0.253858
BASP1	6.1436	1.26	0.0220599	0.254288
OSTM1	5.2292	0.49	0.0220849	0.254288
MYOM2	2.5867	-0.67	0.0220902	0.254288
PRR5L	4.4926	-0.67	0.0221199	0.254389
RABEP2	5.8439	0.47	0.0221455	0.254444
GNS	7.1894	0.66	0.0222014	0.254609
SPIRE1	3.3531	0.71	0.0222293	0.254609
CD36	6.9826	1.37	0.0222329	0.254609
PFKM	3.6235	-0.58	0.0222435	0.254609
CC2D1B	3.5243	0.29	0.0222937	0.254945
CD68	3.7227	0.86	0.0223426	0.255264
NBR1	6.2319	0.36	0.022408	0.255771
SELL	8.5482	-0.63	0.0224694	0.256232
SETD6	4.3796	-0.31	0.0225193	0.256357
TCL1B	0.6281	0.79	0.0225225	0.256357
RP2	5.4019	0.48	0.022559	0.256395
NF2	4.7584	-0.27	0.0225687	0.256395
AAAS	4.0239	-0.39	0.022589	0.256395
TARBP2	4.3575	-0.29	0.0226565	0.256922
ATP6V0A1	5.1638	0.48	0.0226824	0.256976
FAM120AOS	5.5034	0.23	0.0227797	0.257838
NHSL1	2.5415	0.39	0.0228794	0.258583
RGS17	0.3313	-1.06	0.0228879	0.258583
C6orf97	1.4267	0.83	0.0229268	0.258782
PLEKHB2	7.1416	0.28	0.0230929	0.260416
GLRA1	-0.1338	-0.84	0.0231298	0.26059
PRICKLE1	4.9761	0.69	0.0231747	0.260855
CRH	1.0687	-0.62	0.0233073	0.262105
CREBL2	5.6047	0.41	0.0233535	0.262382
STC1	1.7257	0.43	0.0234214	0.262503
CSTA	7.8	1.61	0.023451	0.262503
DCTN6	5.9237	-0.36	0.0234607	0.262503
EIF1B	8.0652	0.27	0.0234678	0.262503
PODXL2	-0.6073	1.04	0.0234922	0.262503
KLF4	6.8462	1.57	0.0235052	0.262503
TBK1	6.2965	0.31	0.0235258	0.262503
F8	3.7984	0.47	0.0235371	0.262503
S100A4	9.6154	0.66	0.0235582	0.262503
PHYH	5.4088	0.54	0.0236051	0.262717
CAP1	8.9581	0.32	0.0236205	0.262717
DERL3	3.7306	-0.44	0.0236529	0.262837
LEP	-0.2341	0.94	0.0237109	0.263241
HEATR6	4.1794	0.33	0.023735	0.263269
KCNH8	0.4017	-1.03	0.0238287	0.263842
FAM125A	4.5281	0.38	0.02383	0.263842
RPL13A	11.6821	-0.19	0.0238676	0.264009
TMEM133	-0.8362	-1.18	0.0239065	0.264009
ICOSLG	2.9208	-0.45	0.0239101	0.264009
CDCA8	4.1008	-0.77	0.0240424	0.265229
BAIAP2	2.6175	0.59	0.0241425	0.265852
GPA33	2.8986	-0.97	0.024162	0.265852
PRLR	2.2975	0.75	0.0241643	0.265852
RPL11	10.9419	-0.2	0.0242149	0.266062
ZNF639	6.3436	-0.35	0.0242342	0.266062
PTPRD	1.5977	-0.69	0.024249	0.266062
ITGA11	1.6188	0.56	0.0242718	0.266073
ILF3	6.7202	-0.29	0.0243224	0.266212
LRP10	6.2352	0.44	0.024338	0.266212
SSU72	6.7796	-0.3	0.0243501	0.266212
PRDM15	4.8821	-0.36	0.0244428	0.266986
TAGLN2	8.8513	0.38	0.0244814	0.267168
CXCL12	3.9549	-1.06	0.0245462	0.267401
PRKAR1A	8.4785	0.27	0.024568	0.267401
ISM2	2.0413	0.53	0.0245744	0.267401
GALNS	5.1639	0.36	0.024606	0.267401
COPS4	6.7892	0.22	0.0246126	0.267401
C12orf23	5.173	-0.77	0.0246427	0.26749
PNPLA6	5.3241	0.44	0.0247168	0.268056
ACOT9	5.4515	0.38	0.0247992	0.268367
PQLC3	6.1406	0.47	0.0248057	0.268367
C10orf47	3.7112	-0.64	0.0248316	0.268367
TMEM87B	5.2915	0.29	0.0248351	0.268367
ZNF516	4.7347	0.58	0.0248557	0.268367
OSBP2	2.5634	-0.62	0.0248838	0.268433
DCN	2.8683	-0.65	0.0249601	0.268854
MYEOV2	6.7982	0.26	0.024967	0.268854
GNB2L1	10.783	-0.27	0.025087	0.269224
DNAJC10	6.7949	0.32	0.0251031	0.269224
SLC11A2	5.0199	-0.41	0.0251319	0.269224
APEX2	4.4807	0.29	0.0251393	0.269224
CAMTA1	6.7286	0.26	0.0251505	0.269224
VASH2	2.0077	-0.52	0.0251577	0.269224
C3AR1	5.9842	0.95	0.0251752	0.269224
HSPA1A	8.3827	0.64	0.0252043	0.269224
SEC14L3	0.5258	0.7	0.0252294	0.269224
AHDC1	3.3039	-0.59	0.0252912	0.269224
PEAK1	5.2194	-0.42	0.025297	0.269224
KDM1B	5.4699	0.38	0.025302	0.269224
PLA2G6	4.5748	-0.32	0.0253036	0.269224
CYP24A1	-0.483	0.87	0.0253108	0.269224
FOXP2	1.8712	-0.39	0.0253686	0.26926
NOTCH1	5.3631	-0.43	0.025393	0.26926
SMCR7L	6.1635	-0.25	0.0254068	0.26926
ATP8B3	3.9761	0.54	0.0254432	0.26926
ZNF536	0.0564	0.94	0.0254544	0.26926
USP11	6.1174	-0.4	0.0254705	0.26926
SLC22A15	4.788	1.05	0.0254853	0.26926
PAICS	7.4772	-0.47	0.0254911	0.26926
GNAS	10.0037	-0.23	0.0255929	0.269768
CHST12	6.3324	-0.72	0.0256172	0.269768
SYCP3	2.1463	0.48	0.0256664	0.269768
DCBLD2	3.7083	-0.66	0.0257025	0.269768
REPIN1	7.1374	-0.39	0.0257086	0.269768
PLCH1	1.9134	-0.62	0.0257184	0.269768
WNT16	1.9247	-0.53	0.0257267	0.269768
ISM1	-0.5587	-0.89	0.025733	0.269768
CD300C	3.7912	0.74	0.025759	0.269768
RAI1	7.1391	-0.45	0.0257829	0.269768
PTGFRN	2.0459	0.91	0.0257829	0.269768
NKAIN1	0.2672	-0.87	0.0258267	0.269994
RFX2	3.178	0.55	0.0258715	0.270231
PPP2CB	6.9922	-0.28	0.0259674	0.271001
POLR3B	4.7634	0.33	0.0260298	0.271249
OSCAR	4.1196	1.11	0.0260358	0.271249
GBP4	3.4522	-0.66	0.0261552	0.27226
EVI2A	7.5176	0.62	0.02619	0.27239
ST3GAL4	2.8446	0.67	0.0262391	0.272429
LIN28A	0.4272	0.8	0.0262485	0.272429
FAM19A2	1.2066	-0.78	0.0262609	0.272429
PRIM1	5.6433	-0.45	0.026362	0.273245
ACADSB	4.0409	-0.4	0.0264712	0.274143
RLN1	1.0333	-0.61	0.0265104	0.274317
TLCD1	0.7254	0.91	0.0265753	0.274654
KLHDC8A	0.8785	-0.65	0.0265943	0.274654
PLCB4	1.8309	-0.61	0.0266107	0.274654
CD5L	1.4032	-0.99	0.0266363	0.274686
ZNF286A	2.7396	0.39	0.0266725	0.274826
NOS2	0.8406	0.71	0.0266968	0.274844
ZCCHC2	6.01	0.46	0.0267383	0.274857
RTN2	3.9976	0.49	0.0267432	0.274857
SDC1	2.9125	-0.62	0.0267995	0.275204
HIST1H3C	0.7619	0.83	0.0268434	0.275406
LMBRD2	1.7652	0.49	0.0269026	0.275406
DENND1A	4.7486	0.43	0.0269041	0.275406
UBE2L6	6.7603	-0.39	0.0269114	0.275406
DNM3	2.2586	-0.62	0.0269322	0.275406
PIGL	3.6507	-0.41	0.0270734	0.276452
ARSJ	-1.3173	1.1	0.0270799	0.276452
ZNF608	2.4707	-0.76	0.0271121	0.276548
TNFAIP8L1	5.0522	-0.33	0.0271898	0.276831
FNBP1L	2.7964	-1.49	0.0272053	0.276831
SPRYD3	3.7617	0.43	0.027208	0.276831
LRTM2	-0.1951	-0.81	0.0272547	0.276852
TRAF5	5.6937	-0.8	0.0272555	0.276852
BTN3A2	5.7284	-0.44	0.0273163	0.276956
KRTAP1-3	-0.227	0.55	0.0273444	0.276956
IL1RAP	5.2813	0.76	0.027352	0.276956
MATN4	2.0311	0.64	0.0273567	0.276956
IPO8	6.6388	0.25	0.0274095	0.27726
PDE7A	7.5035	-0.5	0.0274387	0.277325
S100A2	0.6161	0.85	0.0274761	0.277472
ABCA5	4.371	0.67	0.0276024	0.278517
UPP1	3.8473	1.23	0.0276503	0.278528
NBPF3	3.8683	-0.57	0.0276692	0.278528
FGR	6.6239	1.12	0.0276742	0.278528
CD320	2.0415	-0.73	0.0277226	0.278528
RXFP1	2.2243	1.08	0.0277365	0.278528
ANXA11	7.8474	0.34	0.0277607	0.278528
MAST4	4.9743	-0.63	0.0278019	0.278528
ARSB	3.3522	0.43	0.0278041	0.278528
SQRDL	6.9079	0.5	0.0278093	0.278528
PYROXD1	5.3185	0.31	0.0278611	0.278818
GNAZ	2.7393	-0.36	0.0278963	0.27894
FZD3	3.2835	-0.85	0.028017	0.279917
INHA	1.4341	-0.62	0.028077	0.280059
CARKD	4.8961	0.65	0.0280772	0.280059
SEC14L4	2.0445	-0.74	0.0281619	0.280674
TRIM46	3.9077	0.5	0.0282561	0.281302
OPA3	3.662	0.29	0.0282711	0.281302
PLA2G15	3.667	0.44	0.0283228	0.281587
MSN	9.2565	0.22	0.0283798	0.281924
SPOCK1	1.7285	1.16	0.0284283	0.282007
GRK1	0.0218	0.84	0.0284346	0.282007
TBC1D25	4.1463	-0.33	0.0285666	0.283086
C19orf66	5.3808	-0.36	0.0286205	0.283125
COMMD10	5.5986	0.28	0.0286477	0.283125
MGST2	6.6816	0.38	0.0286897	0.283125
SLC36A4	5.0959	0.65	0.0287033	0.283125
ZBTB3	3.7854	0.34	0.028715	0.283125
DKK4	-0.3361	-0.85	0.028728	0.283125
CEP63	5.7119	0.24	0.0287332	0.283125
YWHAZ	8.4995	0.29	0.0288158	0.283709
CEP78	4.8437	-0.26	0.0289324	0.284627
PADI1	3.2923	-0.43	0.0289752	0.284765
PLD5	-1.4377	0.86	0.0290244	0.284765
EPHB4	2.8338	-0.5	0.0290508	0.284765
ARHGEF40	6.0401	0.59	0.0290602	0.284765
RRP1B	7.0339	-0.36	0.0290633	0.284765
FAM3B	-0.823	1.06	0.0290887	0.284785
WIZ	4.6042	-0.25	0.0291232	0.284893
PIGS	5.2856	0.31	0.0291963	0.285248
APC	4.9714	0.33	0.029268	0.285248
LCMT1	5.6126	-0.25	0.0292752	0.285248
NT5M	2.9051	-0.56	0.0292758	0.285248
TMTC3	3.8143	0.31	0.0292766	0.285248
VAMP5	3.8299	-0.57	0.029358	0.285813
SIRPA	5.2727	0.69	0.0293818	0.285816
GPR27	6.8179	0.89	0.0294108	0.28587
CYB5R1	5.4031	0.38	0.029467	0.286188
UXT	7.8608	-0.26	0.0295897	0.28715
PFN1	9.3604	0.26	0.0296762	0.287761
F2R	4.2655	-0.7	0.0297049	0.28781
ARL15	1.7706	0.54	0.0298407	0.288746
UBTF	5.0838	-0.2	0.0298489	0.288746
IBSP	0.5801	-0.59	0.0299019	0.289028
AIG1	4.1254	0.78	0.0300797	0.290082
CD63	8.9153	0.35	0.0301064	0.290082
TACC2	1.4957	0.51	0.0301649	0.290082
RAVER2	3.8812	-0.79	0.0301657	0.290082
AIMP1	7.0872	0.2	0.0301734	0.290082
MFSD10	5.671	0.5	0.0301741	0.290082
MYOZ3	2.9913	-0.67	0.0301862	0.290082
ASB16	2.2804	0.57	0.0302015	0.290082
PRKAR2A	6.9581	0.32	0.0302809	0.290301
FBXO9	7.4192	0.28	0.0302848	0.290301
DHX58	0.0849	-0.84	0.0302958	0.290301
NRARP	3.088	-0.41	0.0303232	0.290336
TBC1D4	3.4165	-0.67	0.0303682	0.290538
MESDC2	6.7622	-0.29	0.0304	0.290614
GSDMB	3.6623	-0.54	0.0304536	0.290898
ABLIM1	4.9771	-0.67	0.0305277	0.291377
EPB41	6.849	-0.38	0.0305609	0.291456
EIF2AK2	5.3212	-0.35	0.0306357	0.291456
LRRC17	1.8018	0.79	0.0306432	0.291456
NRG4	1.8508	1.23	0.0306531	0.291456
RASAL2	3.4144	0.63	0.0306556	0.291456
SHOX2	0.3354	-0.68	0.0307079	0.291725
PLBD2	1.5192	1	0.0307473	0.291872
CUX2	0.6368	-1.09	0.0308737	0.292589
C1orf201	2.4443	0.43	0.0309033	0.292589
YIPF1	4.7224	0.28	0.0309198	0.292589
GMPR	3.1167	-0.81	0.0309324	0.292589
C17orf70	4.313	0.32	0.0309824	0.292589
FAM13C	0.0242	-0.7	0.0310227	0.292589
ITGB7	4.081	0.74	0.0310301	0.292589
FUT4	6.74	0.69	0.0310949	0.292589
HEATR3	5.4833	0.45	0.0311298	0.292589
TPI1	8.4141	0.34	0.0311385	0.292589
NRXN3	0.3138	-0.73	0.0311395	0.292589
C6orf89	5.0663	0.26	0.0311466	0.292589
SEC23B	7.2277	0.41	0.0312626	0.292589
SLC27A4	3.2327	0.59	0.0312748	0.292589
FCHSD1	2.3485	0.68	0.0312846	0.292589
FBXW9	3.7645	-0.28	0.031295	0.292589
PTH2R	2.7989	1.58	0.0313214	0.292589
TET1	2.6931	-0.64	0.0313324	0.292589
ENDOD1	3.9445	-0.49	0.0313474	0.292589
ASL	4.7114	0.62	0.0313493	0.292589
LRRC6	2.9849	0.61	0.0313676	0.292589
TNKS	4.9892	-0.44	0.0313743	0.292589
FECH	5.543	-0.49	0.0313754	0.292589
LELP1	0.8056	0.66	0.0314081	0.29267
NPFFR1	1.7064	-0.62	0.0316306	0.294233
TYROBP	8.0473	0.81	0.0316522	0.294233
XKRX	-0.9378	-0.65	0.031661	0.294233
ASRGL1	5.531	0.85	0.0316944	0.294233
ROPN1L	2.147	0.61	0.0316966	0.294233
ZNF521	2.5574	-1.86	0.0317486	0.294401
FAM3D	0.8185	0.73	0.0317631	0.294401
LYST	7.0059	0.66	0.0318659	0.29513
GJA1	2.0122	-1.43	0.031926	0.295462
SNRPB	7.8578	-0.29	0.0319863	0.295795
LYSMD4	2.8313	-0.69	0.0320483	0.296143
NTNG1	1.0903	0.51	0.0320913	0.296272
SSBP3	5.3849	-0.43	0.0321109	0.296272
MED9	3.2312	-0.26	0.032137	0.296288
BEND5	3.3659	-0.66	0.0322041	0.296682
NPDC1	3.2758	-1.24	0.03224	0.296789
MBTD1	6.7864	-0.32	0.0322672	0.296815
VAPA	8.8179	0.21	0.0323382	0.297244
SYT16	-1.1388	1.09	0.0324123	0.29756
PMS2P3	6.3542	-0.33	0.0324324	0.29756
GABRA5	1.1943	-0.42	0.032446	0.29756
ELK4	6.2056	-0.43	0.0325131	0.297952
RNF19B	4.5425	0.4	0.0325501	0.298007
NDFIP1	7.1774	0.68	0.0326223	0.298007
F2RL1	3.5893	-1.15	0.0326238	0.298007
BBS7	3.4024	0.5	0.0326431	0.298007
DLL1	1.0097	-0.79	0.0326501	0.298007
CLEC12A	3.5942	0.56	0.0326803	0.298007
ITK	4.045	-0.72	0.0326904	0.298007
UBE2E1	8.5736	-0.25	0.032815	0.298919
RPL5	10.5026	-0.25	0.0330014	0.299602
TRIM4	5.8662	0.24	0.0330226	0.299602
APOM	3.3886	-0.36	0.0330484	0.299602
DHRS9	4.9298	1.02	0.0330543	0.299602
HELQ	4.7652	0.21	0.0330569	0.299602
DIP2C	2.3886	-0.42	0.0330851	0.299602
SLC18A2	2.0191	-0.97	0.0330851	0.299602
CTNNB1	7.1716	0.42	0.0331174	0.299602
HIPK2	6.8152	0.56	0.0331356	0.299602
MDM2	5.8531	0.47	0.0331487	0.299602
THRB	1.1401	-0.67	0.0331605	0.299602
GALM	3.3394	0.5	0.0331923	0.299666
H1F0	5.1577	-1.09	0.0333269	0.30038
YKT6	3.1617	0.51	0.0333373	0.30038
ANKIB1	5.9738	-0.24	0.0333454	0.30038
GJA8	-0.678	0.55	0.0333713	0.300392
DDIT4L	1.2356	-0.94	0.0336118	0.302333
EIF4ENIF1	5.4553	-0.2	0.033753	0.30289
AQP10	-0.1976	-0.85	0.0337629	0.30289
CELF2	9.5433	-0.27	0.0337721	0.30289
TMEM50B	6.3001	0.19	0.0337732	0.30289
HIVEP1	4.7298	0.28	0.0338089	0.302987
CCNB1	5.183	-0.65	0.0339008	0.303588
UBR5	6.5746	-0.31	0.0339572	0.303657
SLC2A12	0.8341	-0.7	0.0339761	0.303657
PRKCA	4.2863	0.76	0.0339834	0.303657
SLC2A8	1.5527	0.67	0.0340277	0.303829
FEZ1	2.5357	0.77	0.0340525	0.303829
HTR2B	-1.8879	-1.02	0.0340858	0.303903
HPGD	3.2461	-0.83	0.0341656	0.304172
CD6	3.8694	-0.62	0.0341659	0.304172
CATSPER1	2.3573	0.82	0.0341914	0.304176
CBFA2T3	5.6481	-0.57	0.0342307	0.304304
ZC3H3	4.1805	-0.3	0.0343028	0.304494
VDAC3	9.1479	-0.23	0.0343249	0.304494
CCDC56	6.866	0.28	0.0343271	0.304494
PTAFR	6.1877	0.92	0.0343631	0.304499
MS4A5	-0.6798	0.88	0.0344037	0.304499
MUC12	0.8549	0.5	0.0344337	0.304499
WDFY3	3.9896	0.64	0.034448	0.304499
ZNF793	2.2227	-0.73	0.0344527	0.304499
WDR49	2.6511	0.8	0.0344826	0.304543
PIP4K2C	4.2953	0.35	0.0345434	0.304698
SRA1	5.5883	0.45	0.0345614	0.304698
MORC4	1.4531	0.5	0.0345763	0.304698
IGLL1	5.6289	-1.1	0.0346003	0.304698
FBLN5	0.7662	-1.02	0.0346565	0.304926
RNF115	5.9177	-0.27	0.0347146	0.304926
ALDH1B1	2.3113	0.49	0.0347394	0.304926
DHRS7B	4.5413	0.45	0.0347522	0.304926
RDH13	4.33	0.39	0.0347895	0.304926
C1orf133	-0.0984	-0.98	0.0347933	0.304926
RPGR	3.8931	0.53	0.0348041	0.304926
NECAP2	5.6594	0.24	0.0348265	0.304926
FAM113A	5.4996	-0.42	0.0348946	0.305303
PRR5	4.0836	-0.46	0.0349548	0.305576
ZNF25	4.108	0.29	0.0349759	0.305576
TMEM218	5.6657	0.22	0.0350556	0.306052
FAM20B	5.5287	0.23	0.0350822	0.306065
REEP5	6.0446	-0.49	0.0351532	0.306316
NUMA1	5.9956	-0.29	0.0351772	0.306316
PPCS	5.832	0.34	0.0351864	0.306316
CLOCK	4.8586	0.27	0.0352833	0.30694
LRRC49	1.678	0.43	0.035355	0.307216
CMPK1	7.4902	-0.28	0.0353655	0.307216
IRX3	3.533	1.69	0.0354195	0.307466
KIF1B	4.571	0.54	0.0354571	0.307573
WDFY1	6.858	0.38	0.0355785	0.308406
SLC22A11	-0.8815	0.75	0.0356252	0.308592
GPX7	4.7655	-0.43	0.0357351	0.308625
ST6GALNAC6	1.8269	0.74	0.0357709	0.308625
C10orf114	3.0554	0.59	0.0357885	0.308625
CXorf59	1.5656	0.48	0.0357921	0.308625
CSMD2	1.4368	-0.34	0.0357962	0.308625
CHD3	5.1656	-0.34	0.0358105	0.308625
CLPB	3.302	0.64	0.0358128	0.308625
ZNF548	5.4629	-0.34	0.0358318	0.308625
TMCO2	0.0676	0.93	0.0359092	0.309074
UNC119B	6.3895	-0.37	0.0359492	0.309199
PNKP	4.4766	0.24	0.0360276	0.309655
MLXIP	6.5311	-0.29	0.0360996	0.310054
SERPINA1	6.3549	1.51	0.0362136	0.310815
ACSBG1	1.4723	-0.72	0.036411	0.312194
WDR91	4.0596	0.36	0.0364256	0.312194
GLUD1	6.2814	0.29	0.0364604	0.312273
CDK20	2.1564	0.67	0.0365055	0.312317
PTPN18	5.7337	0.44	0.0365309	0.312317
STX5	3.8921	0.31	0.0365732	0.312317
CRTC2	4.4545	-0.31	0.03659	0.312317
SLC35B2	5.042	-0.21	0.0365938	0.312317
DHRS1	4.9997	0.28	0.0366428	0.312516
DUOX1	1.6187	-0.28	0.0367098	0.312868
IRS1	0.9765	-0.66	0.0367692	0.313155
CAPN2	7.5257	0.68	0.0368235	0.31328
NFKBIE	4.261	0.45	0.0368717	0.31328
IL3RA	2.805	1.14	0.0368723	0.31328
TCTA	5.1382	0.22	0.0369035	0.31328
ZNF8	3.8012	-0.31	0.0369124	0.31328
ZNF580	4.6709	0.46	0.0369433	0.313324
TF	2.5003	-0.73	0.0369931	0.313347
ICOS	-0.245	-1.12	0.0370345	0.313347
ATP1B3	7.9872	0.3	0.0370853	0.313347
AFTPH	6.6513	0.21	0.0371161	0.313347
MAMLD1	1.2564	-0.67	0.037151	0.313347
LETMD1	6.5117	-0.24	0.0372644	0.313347
RPAIN	6.0487	-0.23	0.0372912	0.313347
PCF11	5.9446	0.25	0.0372998	0.313347
SLC7A9	2.2868	0.46	0.0373006	0.313347
NETO2	4.6639	0.81	0.0373111	0.313347
RBMX	8.0825	-0.29	0.0373313	0.313347
ART4	0.8149	-0.75	0.0373365	0.313347
UBA1	7.6678	0.22	0.0373395	0.313347
MARK4	5.5104	-0.29	0.037357	0.313347
SSB	6.8649	0.26	0.0374146	0.313347
ASB13	5.1807	0.4	0.0374305	0.313347
DTNBP1	5.4848	-0.26	0.0374374	0.313347
LIPE	2.3512	-0.38	0.0374649	0.313347
TNFSF13B	8.1546	0.69	0.0374898	0.313347
NTAN1	5.2032	0.33	0.0374914	0.313347
IGHD	4.3469	-1.08	0.0374965	0.313347
GPR64	-0.2188	1	0.0375346	0.313347
P2RY10	2.73	-0.55	0.0375378	0.313347
TOR3A	5.1564	0.24	0.0376607	0.313613
ESAM	0.5253	-1.07	0.0376625	0.313613
RASSF4	5.423	1.19	0.0376857	0.313613
HNRNPA1	11.3317	-0.19	0.0377127	0.313613
TREML2	2.1375	0.79	0.0377171	0.313613
TRMT11	5.3702	-0.34	0.0377282	0.313613
C3orf24	2.6174	0.49	0.0377705	0.313613
METTL3	7.0089	-0.33	0.0377948	0.313613
ACSL3	5.3756	0.34	0.0378122	0.313613
CCL19	0.5535	0.69	0.037843	0.313613
AMICA1	4.8412	1.37	0.0378528	0.313613
BCR	5.48	-0.42	0.0378912	0.313613
POP4	6.2422	0.24	0.0379052	0.313613
RAB1A	9.1424	0.23	0.0379445	0.313613
RSPO3	0.4801	-0.73	0.0379559	0.313613
PRDX2	7.2851	-0.74	0.0379926	0.313704
AACS	4.7284	0.3	0.0381946	0.315127
PSME1	8.1366	-0.23	0.0382214	0.315127
DLG4	1.5874	0.64	0.0382435	0.315127
CCDC126	4.3543	0.45	0.0382685	0.315127
INADL	1.8168	-0.5	0.0383972	0.315653
ZNF641	5.4187	0.39	0.0384147	0.315653
CKM	0.2239	1.15	0.0384464	0.315653
P2RX5	5.1645	-0.61	0.0384979	0.315653
DNAH5	1.4767	0.49	0.0385215	0.315653
KIAA1967	4.4187	-0.4	0.0385226	0.315653
MARCH3	2.749	-0.55	0.0385577	0.315653
FBXO16	0.1806	-0.87	0.0386164	0.315653
MTERFD2	4.8976	-0.22	0.0386475	0.315653
LAMB2	2.7273	0.91	0.0386579	0.315653
MYL4	4.2508	-0.7	0.0386597	0.315653
HOXB13	-0.7151	-0.46	0.0386752	0.315653
ULBP1	1.0155	0.6	0.0386792	0.315653
KLRC4	0.2136	-0.67	0.0387871	0.315653
CCDC86	4.64	-0.28	0.0388278	0.315653
ACTR3B	3.3231	0.42	0.0388437	0.315653
PLEKHA8	3.7008	-0.31	0.0388602	0.315653
CASP1	7.7182	0.53	0.0388909	0.315653
ZNF217	6.22	0.37	0.0389462	0.315653
NME3	4.3949	0.49	0.0389643	0.315653
XPO7	6.1917	-0.37	0.0390139	0.315653
VGLL3	0.5898	-0.77	0.0390153	0.315653
TXNDC17	6.3811	0.29	0.0390385	0.315653
AP3M1	6.2387	0.19	0.0390471	0.315653
C6orf226	3.3257	-0.5	0.039049	0.315653
LRRC8A	5.9096	-0.26	0.0390696	0.315653
JAKMIP1	0.2908	-0.86	0.0390731	0.315653
PCSK1N	1.5604	-0.62	0.0391216	0.315653
FXC1	5.2418	0.22	0.0391423	0.315653
ZNF610	2.3985	-0.68	0.0391425	0.315653
RAB17	-0.5289	0.78	0.0391459	0.315653
RNF182	0.5854	-1.04	0.0391698	0.315653
TMEM167A	7.3057	0.4	0.0391876	0.315653
ZBTB32	-0.7366	0.71	0.0393149	0.316348
PLXDC2	4.4538	0.75	0.0393528	0.316348
RASGRP1	3.9674	-0.84	0.0393608	0.316348
MED7	5.2608	0.24	0.0393778	0.316348
HTN1	0.2218	0.65	0.0394492	0.316712
TMEM168	6.0154	0.29	0.0395101	0.316884
RANBP10	4.3521	-0.24	0.0395428	0.316884
ZNF91	6.9309	-0.59	0.039617	0.316884
PHRF1	3.5665	-0.36	0.0396209	0.316884
SOAT1	6.1253	0.43	0.0396235	0.316884
ATRN	4.6503	0.23	0.0396267	0.316884
SNRPD2	9.115	-0.28	0.0396592	0.316936
C3orf52	0.0484	-0.92	0.0397557	0.317418
ZNF331	4.9088	-0.52	0.0397716	0.317418
SEPSECS	4.3587	0.3	0.039831	0.317683
SLC16A5	4.8625	0.39	0.039867	0.317727
SYNGAP1	2.8935	-0.35	0.0399145	0.317727
PLXNA4	1.4558	-0.41	0.0399147	0.317727
INO80E	4.6755	0.22	0.0401027	0.319015
COL18A1	3.0364	-0.5	0.040231	0.319826
CLRN3	-1.0561	-0.81	0.0403972	0.320939
ARPC2	9.649	0.25	0.0404618	0.321242
RIPPLY1	0.1366	0.78	0.0405078	0.321397
NOL4	-0.3419	-0.84	0.0405732	0.321633
ZMIZ1	7.884	-0.37	0.0406005	0.321633
MRPL16	6.5223	-0.24	0.0406167	0.321633
MAP4K4	5.6097	-0.41	0.0407481	0.322078
BUB1	4.665	-0.53	0.0407793	0.322078
RPL27A	11.6711	-0.21	0.0407902	0.322078
ZEB2	6.8924	0.45	0.0408031	0.322078
XPR1	4.3145	0.34	0.0408052	0.322078
CAMKV	1.5888	-0.57	0.0408594	0.322131
EPX	2.4561	0.89	0.0408647	0.322131
TOX	4.6415	-0.9	0.0410863	0.323251
SPATA4	1.5935	-0.53	0.0411208	0.323251
NCOA7	7.8244	-0.48	0.0411662	0.323251
IQCE	3.5497	0.4	0.0411817	0.323251
CTSC	7.6193	0.33	0.0411877	0.323251
IGHM	6.8359	-0.79	0.0411907	0.323251
TMEM151B	2.2667	0.29	0.0411926	0.323251
CNTLN	3.6712	0.35	0.0412939	0.323773
RPL28	11.4193	-0.14	0.0413123	0.323773
PYGB	3.3887	0.55	0.0413574	0.323787
SSTR5	-0.0658	-0.73	0.0413672	0.323787
GLTP	6.2652	0.31	0.041402	0.323851
PTPRCAP	5.1463	-0.75	0.0415239	0.324132
TMEM126A	6.7038	-0.29	0.0415323	0.324132
NME4	5.8677	-0.41	0.0415948	0.324132
SERTAD1	4.2716	0.46	0.0417118	0.324132
AGPAT9	4.167	1.11	0.041786	0.324132
DFNB59	2.7132	-0.56	0.0418587	0.324132
TPP1	8.8637	0.34	0.0418813	0.324132
SH3RF1	4.2762	-0.51	0.0418929	0.324132
ACADS	3.4788	0.26	0.0419197	0.324132
ARHGAP18	5.4137	0.37	0.0419329	0.324132
SLC6A8	2.5682	-0.56	0.0419653	0.324132
KIAA1407	3.6255	0.51	0.0419958	0.324132
TBP	5.3107	-0.18	0.0420124	0.324132
PLK1	3.4638	-0.58	0.042032	0.324132
PSRC1	4.1183	0.71	0.0420459	0.324132
GPR125	4.4353	-0.58	0.042073	0.324132
KDM4C	5.0889	0.3	0.0420916	0.324132
AKT3	4.0944	-0.58	0.0421054	0.324132
CNN2	5.579	-0.33	0.0421237	0.324132
SUMO4	6.9584	-0.24	0.0421473	0.324132
FGG	-0.6894	0.85	0.0421605	0.324132
PGM2	6.8722	0.24	0.0421928	0.324132
SPOCK2	4.3847	-0.51	0.0421984	0.324132
SF3A1	6.918	-0.19	0.0422101	0.324132
C14orf80	0.8217	0.87	0.0422205	0.324132
NCBP1	4.3547	0.35	0.0422365	0.324132
DCUN1D3	3.2618	0.54	0.0422553	0.324132
CC2D2A	1.9249	0.4	0.0422674	0.324132
HOXB9	3.2089	0.58	0.0422825	0.324132
NARF	6.3949	-0.27	0.0423182	0.324132
HMMR	5.4859	-0.71	0.0423317	0.324132
WDR52	3.4226	0.45	0.0423726	0.324132
SERGEF	3.9441	0.23	0.0423797	0.324132
ITGA7	2.2689	0.95	0.0424115	0.324132
TTC30A	1.4758	0.5	0.0424424	0.324132
RIC3	0.8056	0.72	0.0424502	0.324132
CD59	5.3939	-0.69	0.0424532	0.324132
NMNAT1	3.5463	0.35	0.0424664	0.324132
TMEM206	6.0501	-0.21	0.0424759	0.324132
C4orf49	-0.134	0.86	0.042512	0.324204
SULF2	4.4893	1.05	0.0425879	0.324478
PLA2G3	0.0843	-0.68	0.0426012	0.324478
LIPG	-0.3403	0.86	0.0426294	0.32449
NCAM1	3.038	-0.67	0.0426816	0.324544
ATP8B2	4.6969	-0.62	0.0426897	0.324544
HS1BP3	4.6387	0.35	0.0427956	0.324978
MYF5	-0.8928	0.8	0.0428002	0.324978
ANXA5	6.0513	1.16	0.0428631	0.325252
ZNF827	5.0548	-0.85	0.0429319	0.325572
CALML5	0.3727	-0.82	0.0429625	0.325601
MSRB2	6.2657	0.31	0.0430174	0.3257
SETBP1	2.1175	-0.74	0.0430309	0.3257
NPTX2	0.9475	1.45	0.0430558	0.3257
YARS2	4.716	0.27	0.0431337	0.325852
ZNF599	2.3237	-0.39	0.0431526	0.325852
RALA	7.072	-0.38	0.043178	0.325852
WFDC10A	-1.1462	-0.85	0.0431828	0.325852
LTF	1.6044	-1.9	0.0432838	0.325855
GTF2IRD1	2.6466	-0.49	0.0433257	0.325855
PIF1	2.2247	-0.63	0.0433385	0.325855
ATP6AP2	8.5898	0.28	0.0433569	0.325855
SSTR4	-1.1377	0.46	0.0434051	0.325855
SKI	5.6867	0.39	0.0434145	0.325855
TNFSF14	2.0134	0.62	0.0434407	0.325855
STX17	6.0022	-0.3	0.0434582	0.325855
C16orf42	4.5094	0.26	0.0434687	0.325855
SEC13	6.2052	-0.24	0.0435812	0.325855
CALM1	8.6307	0.31	0.0435842	0.325855
TMEM14A	4.9915	0.5	0.0436028	0.325855
AKAP8L	4.8788	-0.35	0.0436066	0.325855
FAM55C	4.6579	0.45	0.0436555	0.325855
ALDH16A1	4.245	0.29	0.0436617	0.325855
IGF2BP2	7.1082	0.54	0.0437007	0.325855
C19orf40	3.0115	0.33	0.0437203	0.325855
ADCK1	3.8202	0.26	0.04373	0.325855
PIGV	4.8644	-0.26	0.043787	0.325855
TXNDC12	7.131	0.25	0.0438314	0.325855
PDE2A	0.8136	-0.82	0.0438444	0.325855
CRTC3	6.216	-0.3	0.0438613	0.325855
SHISA3	-0.2035	0.8	0.0438623	0.325855
FZD9	-0.4774	0.57	0.0438631	0.325855
AGMAT	2.2524	0.29	0.0439015	0.325855
NKX2-1	1.2282	0.61	0.0439026	0.325855
PNPLA4	3.6307	0.57	0.0439598	0.325855
TIAM1	3.0245	-0.72	0.0439703	0.325855
TMEM41B	6.0929	-0.26	0.0440175	0.325855
EIF4E2	6.1001	0.31	0.0440397	0.325855
ZNF654	5.3296	0.32	0.0440425	0.325855
TNS3	6.5528	0.71	0.0440832	0.325855
RORA	3.4979	-0.65	0.0440888	0.325855
LCP1	8.7043	0.42	0.0440929	0.325855
POLR2E	6.5438	0.27	0.0441715	0.326237
RTTN	4.8424	-0.27	0.0442044	0.326283
PIGO	4.2267	-0.27	0.0443066	0.326839
MATN2	1.1813	0.64	0.0444858	0.327777
MIPOL1	0.1213	0.62	0.04451	0.327777
OBFC2A	5.8448	0.49	0.0445294	0.327777
ARHGAP22	3.9368	0.8	0.0445415	0.327777
IMP3	5.9708	-0.27	0.0446058	0.327954
XG	1.0053	0.45	0.0446248	0.327954
CKS2	7.548	-0.41	0.044669	0.327954
SLC2A1	4.696	-0.37	0.0446732	0.327954
ZNF512B	5.5518	-0.38	0.0447014	0.327963
NHLRC3	5.6018	0.31	0.0447356	0.328017
PRODH	3.1253	-0.76	0.0447868	0.328101
NR2C2	6.8649	-0.25	0.0448131	0.328101
ADCY4	1.9755	0.74	0.044828	0.328101
E2F4	5.5205	-0.25	0.04487	0.328212
KLC4	4.0828	-0.26	0.0449307	0.328237
MAPK9	5.699	0.17	0.0449779	0.328237
C8orf76	4.8254	0.28	0.0450216	0.328237
CBLC	0.6988	0.73	0.0450619	0.328237
PDP1	6.1658	0.37	0.0450653	0.328237
BCL7B	4.9088	-0.22	0.0450943	0.328237
DPEP2	5.5636	0.45	0.0451226	0.328237
BST1	4.252	1.01	0.0451296	0.328237
FUK	4.055	0.28	0.045141	0.328237
SOCS1	2.4662	0.64	0.0451429	0.328237
CHRAC1	4.7793	-0.23	0.045394	0.329866
HERC2	5.5379	-0.4	0.0454678	0.330185
YTHDF1	6.7484	-0.18	0.0455189	0.330185
CTSZ	4.9982	0.66	0.0455193	0.330185
PTCRA	3.4743	-0.32	0.0455808	0.330288
GANC	3.3751	0.23	0.0455878	0.330288
RPS21	6.1273	-0.46	0.0456217	0.330304
MCM7	6.5826	-0.34	0.045675	0.330304
GRK5	3.8573	-0.61	0.0456788	0.330304
ANXA6	6.0914	0.55	0.0457246	0.330304
PAGE1	0.3217	-0.81	0.0457256	0.330304
CCM2	5.1981	-0.33	0.0457548	0.330319
IPO7	7.4333	-0.25	0.0458453	0.330777
CREB3L2	7.0377	-0.25	0.0459363	0.331145
CALN1	2.4655	-0.61	0.0459507	0.331145
TAGLN3	1.4577	0.67	0.0460448	0.331449
SLC10A4	-0.9775	-1.29	0.0460473	0.331449
TTF1	6.0432	-0.35	0.0461571	0.331538
ACOX3	3.9417	0.32	0.0461799	0.331538
ATP6V0A2	5.4451	-0.32	0.0462093	0.331538
ZNF318	4.3268	0.29	0.0462134	0.331538
IRGC	0.2785	-0.75	0.0462265	0.331538
RAB3D	6.4755	0.52	0.0462342	0.331538
TRIM24	6.1095	-0.31	0.0463035	0.331538
C16orf5	4.7991	-0.37	0.0463357	0.331538
SNRPE	8.6805	-0.25	0.0463554	0.331538
MCTP1	5.8581	0.64	0.0463579	0.331538
S100A1	1.2878	0.82	0.0463592	0.331538
DLGAP3	0.559	-0.69	0.0464303	0.331815
CSMD1	1.4276	0.64	0.0464524	0.331815
TBC1D2	3.9625	0.53	0.0465934	0.332266
SFMBT1	3.3078	0.43	0.0466271	0.332266
LY6H	1.0864	-0.45	0.0466277	0.332266
PXDN	2.31	-0.95	0.0466702	0.332266
FYTTD1	7.1826	-0.24	0.0466819	0.332266
CCL1	-0.3824	1.16	0.0467097	0.332266
PXMP2	4.5219	-0.44	0.0467309	0.332266
PI15	2.1205	1.02	0.0467338	0.332266
GLTSCR2	10.1998	-0.25	0.0467664	0.332304
GBP1	4.2185	-0.78	0.0468366	0.332463
RNASE4	0.7751	-0.94	0.046848	0.332463
GATS	3.3538	-0.34	0.0468752	0.332463
MYO1H	1.1696	-0.55	0.046898	0.332463
RAE1	6.7334	0.22	0.0470705	0.333161
ALDH3B1	4.9402	0.54	0.0470785	0.333161
DHX8	4.7612	0.22	0.0471054	0.333161
TNN	1.7459	0.73	0.0471059	0.333161
NFE2L2	7.6251	0.24	0.0472611	0.333625
FUCA2	5.121	0.6	0.0472789	0.333625
MEGF6	4.6352	-0.54	0.0473206	0.333625
SLAIN1	2.2715	-1.16	0.0473381	0.333625
DNM1	2.6758	-0.9	0.047368	0.333625
MAN2B1	6.744	0.41	0.0473713	0.333625
CHN1	0.6585	-0.78	0.0473714	0.333625
CCDC149	3.061	0.29	0.0474062	0.333625
MIB1	6.42	-0.37	0.0474267	0.333625
INPPL1	4.7178	0.31	0.0474454	0.333625
ASGR1	1.7242	0.9	0.047528	0.333884
PIGW	4.1182	0.28	0.0475371	0.333884
NLRP3	5.0029	0.57	0.0475882	0.33405
MRPL45	5.5758	-0.28	0.0476876	0.334555
IL28RA	1.5221	-0.61	0.0477178	0.334575
IL2RB	4.1069	-0.48	0.047926	0.335694
CAMK2G	5.4858	-0.26	0.0479469	0.335694
ALKBH1	5.005	-0.21	0.0479601	0.335694
LRRC71	-0.5859	-0.67	0.0480048	0.335813
SUSD3	2.7923	-0.57	0.0480395	0.335863
C14orf182	1.9341	0.38	0.0480711	0.335891
KDM1A	5.5061	-0.29	0.0481055	0.335939
RAB38	3.0488	0.92	0.048166	0.336045
ALDH5A1	5.4803	-0.64	0.0481758	0.336045
SH3BP2	5.2709	0.39	0.0482497	0.336191
ZNF136	5.1241	-0.38	0.048252	0.336191
TIRAP	3.5005	0.38	0.0482852	0.33623
EXOC4	5.576	0.24	0.0483249	0.336314
KIF15	4.3034	-0.62	0.0484303	0.336855
SLC9A5	2.2144	-0.27	0.0485512	0.337503
PQBP1	5.9127	-0.28	0.0486266	0.337713
CDKN2B	1.7128	1.13	0.0487007	0.337713
CXorf40B	5.7669	-0.19	0.0487138	0.337713
ANKRD1	-0.1726	0.73	0.0487155	0.337713
KIF21A	1.1614	-0.67	0.04872	0.337713
ZNF646	1.3368	0.69	0.0488011	0.337937
IDI2	3.9161	-0.25	0.0488078	0.337937
PRKAR2B	6.1883	0.85	0.0488432	0.33799
CCDC69	5.7671	0.54	0.0489373	0.338227
C19orf48	4.8982	-0.41	0.048983	0.338227
TK2	4.618	0.34	0.048984	0.338227
SIGLEC16	0.8407	1.23	0.0489903	0.338227
CHI3L1	1.5133	-0.89	0.0490163	0.338227
GPC1	0.8142	0.66	0.0490483	0.338256
NUDT2	3.9741	0.29	0.049108	0.338279
NINJ1	4.4466	0.78	0.0491324	0.338279
TMEM175	3.1462	0.4	0.0491543	0.338279
C14orf102	3.5305	0.31	0.0491628	0.338279
EIF3L	10.5241	-0.18	0.0492321	0.338565
RPL13	11.4045	-0.17	0.0493361	0.338626
NUPL1	5.8614	-0.44	0.049339	0.338626
ADCY9	3.9452	0.67	0.0493758	0.338626
GATAD2B	5.4169	-0.3	0.0493772	0.338626
PRAP1	-0.7332	0.37	0.0493799	0.338626
FAM65B	6.6965	0.59	0.0494441	0.338875
LIME1	2.7381	-0.6	0.0495789	0.339608
R3HDML	-0.4594	0.79	0.0496542	0.339735
NEUROG1	0.2967	0.72	0.0496734	0.339735
XK	3.3713	-1.05	0.0496812	0.339735
CENPB	4.1418	0.36	0.0497637	0.339975
GPR171	1.707	-0.94	0.0497721	0.339975
SENP5	5.0198	-0.19	0.0498165	0.340088
EPB41L4A	3.6166	-0.46	0.0499091	0.340184
KMO	3.152	0.57	0.0499363	0.340184
CYFIP2	6.5104	-0.58	0.0499506	0.340184
TGM6	-0.0297	0.57	0.0499893	0.340184
COCH	7.308	0.34	0.0500065	0.340184
FKBP11	6.875	-0.31	0.0500533	0.340184
RGS13	0.2586	-0.56	0.0500999	0.340184
HACE1	4.6326	-0.33	0.0501118	0.340184
CLGN	2.4071	-0.95	0.0501141	0.340184
ANGPTL7	-0.6504	0.81	0.050142	0.340184
OS9	7.6951	0.25	0.0501861	0.340184
PAM	5.966	-0.5	0.0501921	0.340184
SPIN3	2.7944	0.48	0.0502216	0.340184
SOX6	2.3293	-0.49	0.0502295	0.340184
PRDM11	3.2405	-0.38	0.0502674	0.340184
CSNK1A1	8.1505	0.23	0.0502776	0.340184
SYNE2	3.002	-0.51	0.0503457	0.34041
ANGPTL3	0.5702	-0.53	0.0504004	0.34041
MAP3K6	2.9038	0.49	0.050416	0.34041
DNMT3L	-1.3244	-0.61	0.0504256	0.34041
SSR1	9.1921	0.21	0.0504772	0.34041
TMOD3	6.1752	0.24	0.0504787	0.34041
EEF2	10.737	-0.24	0.0505612	0.340611
PPA1	8.5104	0.42	0.0505881	0.340611
IDH1	8.0447	0.44	0.0505924	0.340611
LRRTM2	1.384	-0.47	0.0506767	0.340909
SRRM1	7.7483	-0.17	0.0506927	0.340909
GIMAP2	6.8685	-0.41	0.0508062	0.340941
SLC30A1	5.9755	0.45	0.050821	0.340941
PTPN11	7.4744	-0.23	0.050846	0.340941
EMID1	4.9017	-0.58	0.0508797	0.340941
TESC	5.0119	-0.6	0.0509137	0.340941
SARDH	1.6378	-0.39	0.0510471	0.340941
LNX2	4.3208	0.62	0.0510487	0.340941
C1orf158	-0.1702	0.65	0.051051	0.340941
CORO6	2.4689	-0.43	0.0510534	0.340941
TCN2	3.7709	0.78	0.051092	0.340941
TLK1	6.6957	-0.28	0.0511089	0.340941
PTTG1	6.5465	-0.49	0.0511154	0.340941
SREBF1	3.4456	0.43	0.0511199	0.340941
ZNF579	3.246	-0.5	0.0511313	0.340941
TLE1	3.7651	0.45	0.0511607	0.340941
SHROOM4	-0.0859	0.61	0.0511672	0.340941
PF4V1	0.0734	-1.09	0.0511915	0.340941
CCL13	0.2155	0.68	0.0512012	0.340941
GABARAPL1	3.9297	0.4	0.0512978	0.341397
SNRNP200	7.9005	-0.18	0.0513361	0.341429
GMEB2	5.3443	-0.2	0.0514191	0.341429
AAK1	6.6646	0.4	0.051473	0.341429
USP15	7.0941	0.35	0.0515317	0.341429
FAM89A	3.2019	-0.73	0.0515758	0.341429
ARL2BP	5.2923	0.25	0.0515759	0.341429
VCAM1	2.2668	-1.04	0.0516133	0.341429
RASGRP3	4.8562	0.95	0.0516512	0.341429
IKZF3	0.2602	-0.72	0.0516675	0.341429
ANKRD2	-0.0406	-0.73	0.0517058	0.341429
USP45	3.4382	0.53	0.0517585	0.341429
FNIP2	5.6991	0.35	0.05176	0.341429
LAX1	3.9126	-0.38	0.0517713	0.341429
APH1B	4.9516	0.24	0.0517735	0.341429
RNASEH2B	5.3969	-0.29	0.0518384	0.341429
ANO4	0.6025	0.51	0.0518401	0.341429
GIP	-0.6737	0.74	0.0518862	0.341429
KNDC1	2.3276	0.31	0.051909	0.341429
SLC27A6	-0.0362	1	0.0519411	0.341429
CCDC90A	5.9312	-0.28	0.0519451	0.341429
UHRF1BP1L	4.8014	0.38	0.0519628	0.341429
SAR1B	5.5695	0.24	0.0519875	0.341429
OVGP1	3.0416	-0.45	0.0520287	0.341429
STRBP	5.457	-0.44	0.0520469	0.341429
CTCF	6.696	-0.2	0.052053	0.341429
MPP1	6.5254	-0.28	0.0520594	0.341429
RUFY1	6.8079	-0.23	0.0520847	0.341429
GMPPA	3.7889	0.33	0.0520875	0.341429
TAF1B	4.0018	0.3	0.0522151	0.342081
FKBP4	5.6818	-0.44	0.052272	0.342269
SEMA4A	4.7739	0.59	0.0524012	0.342667
HOXC11	1.6818	0.5	0.05241	0.342667
VAPB	5.4825	-0.19	0.05245	0.342667
RPIA	6.4282	-0.25	0.0524712	0.342667
WNT1	-0.4085	0.87	0.0524734	0.342667
HERC3	3.3297	0.37	0.0525179	0.342774
SF3B5	7.409	-0.2	0.0525838	0.342895
MANSC1	4.016	0.88	0.0526486	0.342895
FAM117A	7.6811	-0.47	0.0526514	0.342895
CACNA2D2	2.1843	-0.65	0.0527039	0.342895
C3orf62	3.798	0.38	0.0527169	0.342895
ABCB11	-0.5954	0.67	0.0527675	0.342895
EIF2B3	4.6106	0.26	0.0527758	0.342895
UTP15	3.575	0.3	0.0527824	0.342895
FBL	8.2397	-0.33	0.0528225	0.342895
IDO1	1.6241	-0.53	0.0528295	0.342895
PHGDH	4.177	-0.49	0.0528598	0.342895
CCDC88B	4.8201	0.45	0.052917	0.342895
TRIM3	2.5942	0.37	0.0529458	0.342895
RNF216	4.4749	-0.21	0.0529496	0.342895
C17orf66	0.1218	-0.8	0.0529587	0.342895
SLC43A1	4.7345	-0.31	0.0530496	0.343227
TACC3	6.0364	-0.23	0.0530664	0.343227
APOL4	2.0249	0.79	0.0531666	0.343319
QTRTD1	4.4613	0.21	0.0531682	0.343319
POLR3H	4.4649	-0.19	0.0531873	0.343319
ZC3H7A	6.0611	0.22	0.0531934	0.343319
ATP2C2	1.8685	0.39	0.0532418	0.343449
TAPBPL	4.8567	0.31	0.0533126	0.343724
UROC1	-0.9628	0.61	0.0533638	0.343872
GOLM1	2.0595	0.72	0.0534625	0.343909
SLC22A23	2.3579	-0.46	0.0534681	0.343909
GDAP1	3.543	0.5	0.0534757	0.343909
GCOM1	2.2063	-0.49	0.0534824	0.343909
C19orf18	1.2675	-0.83	0.0535238	0.343993
VSIG1	1.2553	-0.55	0.0536313	0.344262
NFYB	5.1869	-0.27	0.0536508	0.344262
EFEMP1	0.5617	-0.82	0.0536926	0.344262
C14orf129	5.7468	0.29	0.0537091	0.344262
MITF	4.5289	0.37	0.0537549	0.344262
TGFBR3	2.789	-0.4	0.0537597	0.344262
FAM71F1	1.2355	0.49	0.0537635	0.344262
GSTCD	3.9386	0.27	0.0538029	0.344333
HERC6	4.1273	-0.37	0.0538454	0.344424
C4orf26	-1.8631	0.76	0.0539162	0.344696
MRC2	4.945	-0.55	0.0539845	0.344939
LMTK2	2.9671	-0.35	0.0540108	0.344939
GPLD1	2.4519	-0.33	0.0540514	0.344972
NARFL	3.3211	-0.36	0.0540756	0.344972
CUL4B	6.2185	-0.24	0.054116	0.344972
ZNF701	3.8097	0.24	0.0541693	0.344972
PTPN22	5.3277	0.38	0.0541734	0.344972
C16orf71	-0.0048	-0.78	0.0542041	0.344972
ZNF581	5.0212	-0.25	0.0542143	0.344972
DEPDC5	2.6719	0.48	0.0542641	0.345044
ACSL1	7.2879	0.86	0.0543103	0.345044
PCNT	5.8359	-0.29	0.0543174	0.345044
SUMO1	7.8307	0.18	0.0543389	0.345044
COQ2	5.3613	0.31	0.0545081	0.345285
WDR83	3.292	0.28	0.0545399	0.345285
CXorf21	6.5916	0.61	0.0545714	0.345285
MIER2	3.9673	0.32	0.0546113	0.345285
RABGGTA	4.4862	0.25	0.0546212	0.345285
SLC24A6	4.2124	0.3	0.0546395	0.345285
ARNTL2	2.5688	0.66	0.0546414	0.345285
CYB5D2	4.0761	0.21	0.0546423	0.345285
GOLGA1	4.6456	0.25	0.0546766	0.345285
EPHB2	2.7763	-0.32	0.0547724	0.345285
CTSL2	1.4163	0.85	0.0547805	0.345285
SCAMP5	3.0121	-0.34	0.0548376	0.345285
G6PC3	6.1205	0.21	0.0548573	0.345285
GPR85	1.07	0.69	0.05493	0.345285
DCDC2B	0.987	-0.74	0.0549314	0.345285
ALDOC	3.2458	0.49	0.0549333	0.345285
SEPHS1	5.4496	-0.26	0.054959	0.345285
WDR7	4.8286	0.3	0.0549639	0.345285
TBRG4	4.2165	-0.3	0.0549704	0.345285
PKP3	2.0047	-0.55	0.0549707	0.345285
CIRH1A	6.1564	-0.25	0.0549852	0.345285
BFSP1	-0.3368	0.7	0.0550226	0.345285
CGREF1	0.3211	0.77	0.0550289	0.345285
STAG3L1	5.4109	-0.61	0.0550722	0.345378
DAPK2	1.6465	-0.51	0.0551378	0.345612
DIRAS1	-0.0084	-0.71	0.0552385	0.345869
C16orf7	2.3614	0.58	0.0552461	0.345869
CACNG2	0.8871	0.61	0.0552733	0.345869
CYTH2	4.9747	-0.2	0.055295	0.345869
MAGEA4	-1.1406	0.75	0.0553457	0.345869
BEAN1	0.3606	0.68	0.0553777	0.345869
HES4	0.3345	0.9	0.0554063	0.345869
STAU2	4.8578	-0.4	0.0554725	0.345869
IGSF9	-0.306	-0.55	0.0554753	0.345869
LMAN1	7.3512	-0.28	0.055508	0.345869
RGS14	5.0621	0.35	0.0555349	0.345869
CXorf64	-0.1492	0.7	0.055554	0.345869
JAGN1	6.1095	-0.24	0.0555548	0.345869
RFWD2	6.1581	0.19	0.0555763	0.345869
KLF11	4.9476	0.84	0.0557147	0.346212
SQSTM1	6.5543	0.25	0.0557157	0.346212
CSF2	1.9433	-0.48	0.0557167	0.346212
GRAMD4	5.7026	-0.36	0.0557768	0.346258
AMIGO3	0.322	-0.77	0.0558139	0.346258
SYDE1	3.3654	-0.34	0.0558265	0.346258
C1orf96	5.9686	-0.3	0.0558857	0.346258
MYO1A	1.711	0.41	0.0559285	0.346258
VCL	7.2872	-0.3	0.0559448	0.346258
HUS1	4.4688	0.29	0.0559734	0.346258
DENND4A	5.0571	0.33	0.0559737	0.346258
ANKRD34A	-0.4639	-0.61	0.05599	0.346258
ZBTB20	6.186	-0.46	0.0560085	0.346258
NR3C2	0.664	-0.92	0.0560949	0.346377
GPR98	1.1115	-0.47	0.0561159	0.346377
TREX1	5.811	0.3	0.0561387	0.346377
TRIP4	5.6147	0.22	0.0561414	0.346377
KHDRBS1	8.6041	-0.18	0.0562007	0.346498
VGLL1	1.4083	0.39	0.0562391	0.346498
RPL22	10.832	-0.17	0.0562629	0.346498
TMEM18	5.3047	-0.31	0.0562749	0.346498
IL18R1	1.7238	-0.92	0.0563361	0.3467
GLO1	7.1575	-0.3	0.0564075	0.34676
C8orf37	3.1815	-0.42	0.0564092	0.34676
NEU3	2.1707	0.4	0.0564394	0.34676
MYSM1	6.0973	0.31	0.0564599	0.34676
SLC38A1	6.9758	-0.67	0.0565193	0.34695
MYADM	8.9847	0.48	0.0565782	0.347122
KEL	1.8383	-0.91	0.0566422	0.347122
GABBR2	1.676	0.34	0.0566689	0.347122
DFNB31	0.5269	-0.71	0.0567179	0.347122
RAB24	5.6361	0.55	0.0567249	0.347122
IMPA2	6.0671	-0.26	0.0567303	0.347122
SLCO3A1	5.2257	0.44	0.0567605	0.347122
SNX11	4.8989	0.39	0.0567753	0.347122
CREB3L4	4.4907	-0.43	0.0568506	0.347408
HOXB8	2.1059	1	0.0568807	0.347418
FTH1	10.1478	0.46	0.0569515	0.347565
IGFBP6	2.8192	-0.37	0.0569619	0.347565
LBP	1.8739	-0.63	0.0570441	0.347892
PPAPDC1B	5.5781	-0.29	0.0571101	0.347929
CCR7	4.0162	-0.62	0.0571358	0.347929
[truncated: 13,624 more rows]

## Sheet: miRNA expression analysis
miRNA	mean expression overall	log fold-change short-lived vs long-lived	p-value	q-value
hsa-mir-10a	16.098	2.97	3.97111e-05	0.00863678
hsa-mir-199a-1	8.1235	-0.98	6.52122e-05	0.00863678
hsa-mir-6718	5.5785	2.62	9.75887e-05	0.00863678
hsa-mir-126	12.8962	-1.54	0.000109641	0.00863678
hsa-mir-199a-2	9.0127	-0.96	0.000157488	0.00992466
hsa-mir-362	4.1974	1.15	0.000214303	0.0112542
hsa-mir-181a-2	10.2735	-1.63	0.000300534	0.013528
hsa-mir-130a	7.2031	-1.88	0.000475083	0.0187119
hsa-let-7b	14.5733	1.02	0.000577093	0.0192553
hsa-mir-3154	1.6256	-1.12	0.000611099	0.0192553
hsa-mir-199b	10.1414	-0.75	0.000689632	0.0197544
hsa-mir-551b	2.1266	-2.02	0.00113103	0.0296984
hsa-mir-331	6.0329	-0.78	0.00143707	0.0348316
hsa-mir-95	0.4603	-0.98	0.00158529	0.0356796
hsa-let-7i	10.1948	-0.48	0.00277284	0.0582469
hsa-mir-153-2	3.9068	-1.31	0.00305492	0.0601615
hsa-mir-30a	8.88	-1.47	0.0033778	0.0626071
hsa-mir-194-1	6.3351	-0.74	0.00383218	0.0655962
hsa-mir-424	6.5879	-1.85	0.00395543	0.0655962
hsa-mir-26a-1	2.9607	-1.33	0.00597239	0.094093
hsa-mir-181b-2	5.0774	-1.07	0.00654577	0.0958089
hsa-mir-98	6.4611	-0.54	0.00668944	0.0958089
hsa-mir-3065	2.3843	-1.27	0.00762971	0.0986314
hsa-mir-628	7.3937	-0.6	0.00764984	0.0986314
hsa-mir-30d	13.9375	-0.66	0.00782558	0.0986314
hsa-mir-181c	7.5963	-1.28	0.00888578	0.104517
hsa-mir-542	5.0822	-1.69	0.00895593	0.104517
hsa-mir-502	3.8671	0.93	0.00989813	0.107348
hsa-mir-342	8.6459	-0.84	0.0104204	0.107348
hsa-mir-183	7.9914	-1.49	0.0108022	0.107348
hsa-mir-944	0.6419	1.26	0.0113576	0.107348
hsa-mir-151a	8.1324	-1.42	0.0117845	0.107348
hsa-mir-99b	11.7641	-1.43	0.0119645	0.107348
hsa-mir-151	8.1347	-1.41	0.0122	0.107348
hsa-mir-155	12.1284	0.8	0.0122538	0.107348
hsa-mir-4772	4.646	-1.15	0.0122648	0.107348
hsa-mir-503	2.6032	-1.82	0.0129583	0.110353
hsa-mir-192	9.8845	-0.71	0.013736	0.113897
hsa-mir-1468	2.252	-1.09	0.0141241	0.114113
hsa-mir-4444-1	0.4009	-0.83	0.0161985	0.126145
hsa-mir-194-2	6.6213	-0.63	0.016414	0.126145
hsa-let-7a-1	12.961	0.37	0.0178977	0.132069
hsa-mir-301b	2.338	-0.89	0.0184658	0.132069
hsa-mir-1226	1.6731	-0.75	0.018725	0.132069
hsa-mir-3074	4.9986	-0.59	0.0188615	0.132069
hsa-mir-500b	3.7157	0.79	0.0197383	0.135204
hsa-mir-195	1.4583	-1.11	0.0202159	0.135219
hsa-mir-1977	5.8936	-1.12	0.0211147	0.135219
hsa-mir-301a	5.8868	-0.63	0.021396	0.135219
hsa-mir-2355	6.151	-0.72	0.0218534	0.135219
hsa-let-7a-3	12.9647	0.36	0.0221305	0.135219
hsa-mir-142	16.363	-0.52	0.0223153	0.135219
hsa-let-7a-2	13.9421	0.35	0.0254494	0.148784
hsa-mir-652	6.7272	-0.45	0.0257692	0.148784
hsa-mir-196b	12.3484	1.17	0.0259924	0.148784
hsa-mir-25	14.2917	-0.45	0.0266211	0.148784
hsa-mir-101-1	13.0678	-0.6	0.027824	0.148784
hsa-mir-9-1	7.6201	1.49	0.027826	0.148784
hsa-mir-34a	7.3533	0.94	0.0278593	0.148784
hsa-mir-1287	3.8674	-0.72	0.0296035	0.155464
hsa-mir-181b-1	10.92	-0.9	0.0313329	0.161849
hsa-mir-3917	2.0518	-0.8	0.0327248	0.165091
hsa-mir-125a	7.0359	-1.3	0.0330085	0.165091
hsa-mir-450b	1.5901	-1.37	0.0338666	0.166723
hsa-mir-9-2	7.6001	1.45	0.034393	0.166723
hsa-let-7d	11.3161	-0.43	0.0351129	0.167634
hsa-mir-551a	4.0211	-1.03	0.03614	0.167993
hsa-mir-651	3.0506	0.93	0.0362911	0.167993
hsa-mir-150	11.2942	-0.81	0.0371827	0.167993
hsa-mir-1288	0.2148	-0.69	0.0373207	0.167993
hsa-mir-375	3.1116	-1.33	0.0390878	0.173469
hsa-mir-181a-1	13.8533	-0.89	0.0402794	0.176274
hsa-mir-148b	7.8999	-0.4	0.0412491	0.178045
hsa-mir-193b	2.3374	-0.91	0.0434752	0.185118
hsa-mir-125b-1	7.1889	-1.09	0.0460677	0.192736
hsa-mir-769	5.3023	-0.4	0.0464876	0.192736
hsa-mir-450a-2	0.8913	-1.12	0.0503808	0.206164
hsa-mir-532	9.7701	0.65	0.0525844	0.211888
hsa-mir-6818	0.3953	-0.5	0.0533325	0.211888
hsa-mir-642	2.8879	-0.96	0.0544693	0.211888
hsa-mir-642a	2.8879	-0.96	0.0544693	0.211888
hsa-let-7c	9.237	-1.03	0.0559112	0.214329
hsa-mir-548aq	0.5069	0.6	0.0564574	0.214329
hsa-mir-450a-1	0.8347	-1.17	0.05777	0.216701
hsa-mir-345	8.1657	-0.5	0.0598422	0.219918
hsa-mir-3151	0.0412	-0.83	0.0600235	0.219918
hsa-mir-106b	10.8214	-0.37	0.0632897	0.22922
hsa-mir-182	9.5323	-0.97	0.0642609	0.230093
hsa-mir-339	7.3008	0.52	0.0656533	0.231879
hsa-mir-4454	0.7895	-0.75	0.0662317	0.231879
hsa-mir-31	1.0397	-0.83	0.0669719	0.231894
hsa-mir-335	7.3125	-1.07	0.0687534	0.231989
hsa-mir-99a	7.2871	-1.06	0.0693937	0.231989
hsa-mir-128-2	6.7917	-0.62	0.0695523	0.231989
hsa-mir-181d	5.0015	-0.97	0.069955	0.231989
hsa-mir-486	7.5994	-0.94	0.0710521	0.231989
hsa-mir-1974	11.8076	-1.14	0.0729713	0.231989
hsa-mir-660	5.5837	0.6	0.0738437	0.231989
hsa-mir-30e	15.2294	-0.32	0.0746805	0.231989
hsa-mir-659	2.3636	-0.58	0.0752843	0.231989
hsa-mir-3150	0.1875	-0.65	0.075589	0.231989
hsa-mir-3150a	0.1875	-0.65	0.075589	0.231989
hsa-mir-4536-1	-0.0549	-0.5	0.0766132	0.231989
hsa-mir-139	3.556	-1.13	0.076614	0.231989
hsa-mir-548o	0.5323	0.62	0.0773067	0.231989
hsa-mir-4473	1.0488	-0.89	0.0794949	0.234385
hsa-mir-877	1.8708	-0.77	0.0803641	0.234385
hsa-mir-197	11.3224	-0.31	0.0804836	0.234385
hsa-mir-4433b	0.6967	-0.93	0.081311	0.234385
hsa-mir-330	4.3635	-0.4	0.0818246	0.234385
hsa-mir-149	1.6282	0.81	0.0868283	0.243862
hsa-mir-128-1	7.6883	-0.54	0.0873705	0.243862
hsa-mir-618	1.1732	-0.87	0.0878931	0.243862
hsa-mir-744	7.53	-0.39	0.0882287	0.243862
hsa-mir-30b	11.3894	-0.48	0.0908929	0.249041
hsa-mir-940	2.8391	-0.58	0.0932581	0.253319
hsa-mir-4999	0.9174	-0.55	0.096223	0.254292
hsa-mir-320a	9.5183	-0.52	0.0965973	0.254292
hsa-mir-4521	2.4532	-0.77	0.0975436	0.254292
hsa-mir-4659a	0.2914	-0.59	0.0983719	0.254292
hsa-mir-4668	1.9864	-0.73	0.0992639	0.254292
hsa-mir-1273h	1.8269	-0.56	0.09942	0.254292
hsa-mir-3173	2.7801	0.36	0.09982	0.254292
hsa-mir-6515	0.3284	0.5	0.10029	0.254292
hsa-mir-6511b-1	0.5928	-0.65	0.101661	0.254292
hsa-mir-1301	4.4945	-0.41	0.101687	0.254292
hsa-mir-556	0.3836	-0.61	0.107955	0.26462
hsa-mir-1248	2.9706	-0.77	0.108115	0.26462
hsa-mir-3157	1.6818	-0.61	0.109025	0.26462
hsa-mir-874	5.7813	-0.46	0.109556	0.26462
hsa-mir-200a	2.1911	-0.64	0.112531	0.26462
hsa-mir-378	10.5956	0.39	0.112557	0.26462
hsa-mir-378a	10.5956	0.39	0.112601	0.26462
hsa-mir-1826	12.3173	-0.74	0.114373	0.26462
hsa-mir-505	8.0328	-0.34	0.114711	0.26462
hsa-mir-151b	0.8489	-0.6	0.115592	0.26462
hsa-mir-1292	1.7077	-0.47	0.11575	0.26462
hsa-mir-1270-2	0.9354	-0.78	0.115895	0.26462
hsa-mir-4766	1.3493	-0.63	0.118318	0.265669
hsa-mir-760	0.903	-0.62	0.120154	0.265669
hsa-mir-100	7.5821	-0.93	0.120334	0.265669
hsa-mir-4677	5.4492	-0.37	0.121787	0.265669
hsa-mir-324	7.1581	-0.36	0.123206	0.265669
hsa-mir-190	1.3996	0.66	0.123675	0.265669
hsa-mir-190a	1.3996	0.66	0.123675	0.265669
hsa-mir-6803	1.5845	-0.56	0.125459	0.265669
hsa-mir-3667	2.3769	-0.62	0.126471	0.265669
hsa-mir-598	3.4003	-0.88	0.127104	0.265669
hsa-mir-27a	11.8384	0.33	0.127845	0.265669
hsa-mir-103a-1	14.3493	-0.31	0.128081	0.265669
hsa-mir-103-1	14.3493	-0.31	0.128187	0.265669
hsa-mir-28	12.0844	0.27	0.129075	0.265669
hsa-mir-10b	9.5171	-1.05	0.13113	0.265669
hsa-mir-32	6.8721	-0.4	0.131459	0.265669
hsa-mir-93	13.6617	-0.31	0.132393	0.265669
hsa-mir-616	4.5848	-0.31	0.132764	0.265669
hsa-mir-452	1.7648	-0.9	0.133077	0.265669
hsa-mir-582	9.8325	0.89	0.133217	0.265669
hsa-mir-5695	0.1763	-0.48	0.137987	0.27267
hsa-mir-340	6.7309	-0.37	0.138458	0.27267
hsa-mir-4787	0.4128	0.51	0.139424	0.272866
hsa-mir-4638	0.5872	-0.57	0.140424	0.273046
hsa-mir-4784	0.5632	-0.78	0.141785	0.273046
hsa-mir-210	8.0549	-0.59	0.142115	0.273046
hsa-mir-548s	0.571	-0.48	0.148434	0.281353
hsa-mir-3130-1	3.1803	-0.61	0.148596	0.281353
hsa-mir-214	0.6145	-0.7	0.149973	0.281353
hsa-mir-708	4.3635	0.72	0.150011	0.281353
hsa-mir-1291	3.9891	-0.54	0.161095	0.29877
hsa-mir-3682	0.6826	0.51	0.162479	0.29877
hsa-mir-1306	4.571	-0.36	0.162756	0.29877
hsa-mir-6842	3.7864	-0.52	0.16309	0.29877
hsa-mir-320b-2	4.054	-0.43	0.168093	0.306156
hsa-mir-5187	0.7617	-0.51	0.169125	0.306265
hsa-mir-1978	6.6679	-0.59	0.17208	0.309233
hsa-mir-3690	0.9614	0.58	0.17475	0.309233
hsa-mir-3690-1	0.9614	0.58	0.17475	0.309233
hsa-mir-4461	1.7664	-0.65	0.176248	0.309233
hsa-mir-196a-2	0.5292	-0.62	0.176495	0.309233
hsa-mir-148a	14.1537	-0.56	0.177308	0.309233
hsa-mir-26a-2	11.6953	-0.32	0.177634	0.309233
hsa-mir-144	8.1003	-0.81	0.178662	0.309313
hsa-mir-758	0.6739	-0.56	0.181213	0.3096
hsa-mir-146a	10.4785	-0.64	0.182384	0.3096
hsa-mir-1270	1.8006	-0.71	0.185682	0.3096
hsa-mir-550a-1	4.4632	0.49	0.186305	0.3096
hsa-mir-16-2	7.2274	0.29	0.186916	0.3096
hsa-mir-7-1	7.757	-0.35	0.187576	0.3096
hsa-mir-1270-1	1.1695	-0.61	0.188651	0.3096
hsa-mir-3913-1	2.2898	-0.5	0.189169	0.3096
hsa-mir-323b	1.5933	-0.63	0.18995	0.3096
hsa-mir-24-1	3.2673	-0.28	0.190716	0.3096
hsa-mir-500	8.6138	0.48	0.191354	0.3096
hsa-mir-500a	8.6137	0.48	0.191555	0.3096
hsa-mir-663	0.0643	-0.49	0.191601	0.3096
hsa-mir-3605	2.0888	-0.55	0.195375	0.312952
hsa-mir-501	5.6786	0.54	0.195662	0.312952
hsa-mir-548j	1.1076	-0.49	0.201286	0.319118
hsa-mir-1266	1.2369	-0.59	0.201542	0.319118
hsa-mir-328	7.6245	-0.28	0.204321	0.321901
hsa-mir-3127	2.8734	0.37	0.2079	0.32591
hsa-mir-3653	6.8254	-0.48	0.219404	0.34198
hsa-mir-23a	13.0363	0.23	0.220322	0.34198
hsa-mir-6855	0.4883	-0.39	0.228814	0.353421
hsa-let-7e	9.0176	-0.34	0.236851	0.364049
hsa-mir-6516	0.9186	-0.4	0.238881	0.365387
hsa-mir-3945	0.7062	0.5	0.244054	0.367528
hsa-mir-935	0.3485	0.47	0.244415	0.367528
hsa-mir-484	8.7098	-0.22	0.244879	0.367528
hsa-mir-6087	5.9959	-0.5	0.244946	0.367528
hsa-mir-3187	-0.0059	0.4	0.248863	0.371634
hsa-mir-590	7.2181	-0.32	0.251579	0.373919
hsa-mir-320c-1	0.3837	-0.35	0.257915	0.380551
hsa-mir-6511b-2	0.6078	0.32	0.258891	0.380551
hsa-mir-1249	4.3346	-0.37	0.259665	0.380551
hsa-mir-222	10.2107	-0.27	0.260943	0.380654
hsa-mir-3940	1.4738	-0.47	0.26488	0.383121
hsa-let-7f-2	12.3518	-0.2	0.265066	0.383121
hsa-mir-589	7.5247	-0.22	0.27216	0.390226
hsa-mir-889	0.8856	-0.48	0.272459	0.390226
hsa-mir-103-2	5.7349	-0.29	0.276737	0.394561
hsa-mir-381	0.8609	-0.48	0.282328	0.398297
hsa-mir-3654	0.2793	-0.45	0.283698	0.398297
hsa-mir-29a	12.4723	-0.27	0.284446	0.398297
hsa-mir-654	2.2379	-0.63	0.285766	0.398297
hsa-mir-18b	1.2678	-0.43	0.285873	0.398297
hsa-mir-219-1	2.1272	-0.36	0.288206	0.398297
hsa-mir-219a-1	2.1272	-0.36	0.288206	0.398297
hsa-mir-23b	8.2454	-0.21	0.290591	0.399239
hsa-mir-421	2.3558	-0.29	0.291422	0.399239
hsa-mir-320d-2	0.2441	-0.36	0.295347	0.399887
hsa-mir-103a-2	5.7319	-0.28	0.296253	0.399887
hsa-mir-550-1	4.8469	0.33	0.296349	0.399887
hsa-mir-3934	0.0678	-0.37	0.297744	0.399887
hsa-mir-125b-2	2.5359	-0.6	0.29824	0.399887
hsa-mir-3607	8.6667	-0.36	0.302069	0.403305
hsa-mir-1537	2.0725	0.41	0.307495	0.407693
hsa-mir-2110	3.1654	0.24	0.30797	0.407693
hsa-mir-326	4.1884	-0.39	0.309854	0.407693
hsa-mir-3651	4.5493	-0.5	0.310532	0.407693
hsa-mir-7976	0.8662	0.4	0.313281	0.408338
hsa-mir-410	0.2162	0.38	0.314385	0.408338
hsa-mir-3619	0.7746	0.43	0.31491	0.408338
hsa-mir-224	2.1391	-0.63	0.319243	0.412259
hsa-mir-509-2	2.1398	-0.35	0.32207	0.414212
hsa-mir-1976	4.2061	-0.33	0.325574	0.415927
hsa-mir-7705	0.3198	-0.35	0.326043	0.415927
hsa-mir-6503	3.9752	0.72	0.328461	0.417322
hsa-mir-5706	0.4071	-0.28	0.332635	0.420928
hsa-mir-1-2	4.2558	0.66	0.335495	0.422848
hsa-mir-106a	8.8279	-0.25	0.341706	0.428215
hsa-mir-3912	0.4857	-0.31	0.34302	0.428215
hsa-mir-497	1.5294	-0.42	0.34383	0.428215
hsa-mir-455	4.3375	-0.55	0.350035	0.42971
hsa-mir-96	1.0164	-0.51	0.351898	0.42971
hsa-mir-3150b	3.1435	-0.47	0.35306	0.42971
hsa-let-7g	11.4587	-0.17	0.353112	0.42971
hsa-mir-548au	1.0225	-0.32	0.353597	0.42971
hsa-mir-2115	0.8257	-0.48	0.353928	0.42971
hsa-mir-3691	0.0958	0.29	0.354611	0.42971
hsa-mir-4660	0.2792	0.32	0.35705	0.42971
hsa-mir-5193	0.1335	0.3	0.357304	0.42971
hsa-mir-1296	3.4601	0.24	0.36036	0.431737
hsa-mir-143	9.6401	-0.46	0.36362	0.433993
hsa-mir-636	0.0874	-0.27	0.367611	0.4371
hsa-mir-4661	3.1576	0.26	0.371956	0.439309
hsa-mir-374b	7.6899	-0.21	0.372257	0.439309
hsa-mir-3194	0.7712	-0.37	0.375404	0.440183
hsa-mir-101-2	5.0792	-0.26	0.375791	0.440183
hsa-mir-4732	0.7797	-0.39	0.378558	0.441782
hsa-mir-550a-3	4.1013	0.27	0.38185	0.442636
hsa-mir-483	0.2202	-0.35	0.383583	0.442636
hsa-mir-494	0.158	-0.32	0.384571	0.442636
hsa-mir-675	1.9257	-0.44	0.384909	0.442636
hsa-mir-3158-2	0.5312	0.32	0.391988	0.449137
hsa-mir-548ag-2	0.9148	0.37	0.394134	0.449172
hsa-mir-296	2.509	0.28	0.39487	0.449172
hsa-mir-411	0.1524	-0.27	0.396512	0.449417
hsa-mir-374a	9.6757	-0.22	0.399339	0.450445
hsa-mir-3161	0.8022	-0.48	0.401317	0.450445
hsa-mir-486-2	0.1109	-0.27	0.401707	0.450445
hsa-mir-378d-2	0.0057	-0.26	0.406169	0.453834
hsa-mir-937	0.1873	-0.34	0.417654	0.463262
hsa-mir-6793	0.4339	-0.3	0.418545	0.463262
hsa-mir-3609	4.036	-0.49	0.419018	0.463262
hsa-mir-509-1	2.0862	-0.32	0.420696	0.46349
hsa-mir-3676	3.591	-0.24	0.42688	0.464933
hsa-mir-4665	0.5396	-0.29	0.428059	0.464933
hsa-mir-7850	-0.0085	-0.28	0.429091	0.464933
hsa-mir-641	0.9387	-0.23	0.429585	0.464933
hsa-mir-6509	0.9666	-0.31	0.431794	0.464933
hsa-mir-4709	0.1398	-0.28	0.431883	0.464933
hsa-mir-491	3.8438	-0.21	0.432334	0.464933
hsa-mir-6502	1.8795	-0.35	0.434963	0.46617
hsa-mir-5000	2.2725	-0.23	0.437477	0.467008
hsa-mir-4746	2.9097	-0.31	0.438709	0.467008
hsa-mir-1259	7.8213	-0.21	0.450294	0.475784
hsa-mir-584	8.4128	-0.27	0.451107	0.475784
hsa-mir-766	6.6263	-0.24	0.451484	0.475784
hsa-mir-3652	1.1995	-0.3	0.453139	0.475936
hsa-mir-215	2.0646	-0.43	0.456151	0.477508
hsa-mir-365-1	2.2802	-0.31	0.458716	0.478429
hsa-mir-545	0.7901	-0.28	0.461432	0.478429
hsa-mir-5698	1.547	0.27	0.461586	0.478429
hsa-mir-5586	0.9729	-0.37	0.463327	0.478659
hsa-mir-625	9.785	-0.15	0.465931	0.479776
hsa-mir-3680	0.5701	-0.24	0.467706	0.480036
hsa-mir-629	8.1374	-0.17	0.471003	0.48185
hsa-mir-432	0.2271	0.28	0.472902	0.482227
hsa-mir-363	5.6784	-0.4	0.474562	0.482255
hsa-mir-221	10.9819	-0.17	0.47599	0.482255
hsa-mir-3143	0.5885	-0.28	0.478313	0.482697
hsa-mir-671	5.0305	-0.14	0.47949	0.482697
hsa-mir-191	13.497	-0.13	0.481423	0.483098
hsa-mir-548d-1	1.3465	-0.23	0.492911	0.492573
hsa-mir-219b	1.0849	-0.22	0.495183	0.492573
hsa-mir-379	4.6814	-0.41	0.497679	0.492573
hsa-mir-624	3.5502	0.22	0.497726	0.492573
hsa-mir-133b	1.2746	0.39	0.498681	0.492573
hsa-mir-6761	-0.0347	0.23	0.501674	0.493981
hsa-mir-643	2.1676	-0.22	0.509631	0.497019
hsa-mir-6501	0.312	-0.21	0.510213	0.497019
hsa-mir-320c-2	0.3387	-0.24	0.5108	0.497019
hsa-mir-627	3.331	0.19	0.511069	0.497019
hsa-mir-212	1.1219	0.27	0.521496	0.5056
hsa-mir-3613	6.8008	0.2	0.526502	0.507536
hsa-mir-3064	0.3287	0.21	0.52747	0.507536
hsa-mir-107	6.7037	-0.11	0.533471	0.507536
hsa-let-7f-1	5.5612	-0.13	0.534128	0.507536
hsa-mir-885	0.3997	0.29	0.534233	0.507536
hsa-mir-378f	0.4819	-0.21	0.535536	0.507536
hsa-mir-188	2.3769	0.29	0.53569	0.507536
hsa-mir-323	0.5502	-0.23	0.54016	0.507536
hsa-mir-323a	0.5502	-0.23	0.54016	0.507536
hsa-mir-140	10.9779	-0.08	0.540199	0.507536
hsa-mir-29c	10.4283	-0.16	0.541212	0.507536
hsa-mir-539	0.8826	-0.28	0.545779	0.5103
hsa-mir-186	10.4549	-0.12	0.54844	0.511271
hsa-mir-22	14.4315	0.18	0.556268	0.517039
hsa-mir-425	11.4834	-0.2	0.560261	0.519219
hsa-mir-466	0.0701	-0.2	0.57263	0.525307
hsa-mir-3200	0.8331	-0.24	0.57578	0.525307
hsa-mir-374c	0.7318	-0.33	0.578047	0.525307
hsa-mir-92a-2	15.5522	-0.13	0.580255	0.525307
hsa-mir-132	5.4358	0.14	0.580817	0.525307
hsa-mir-5690	2.1446	-0.22	0.581082	0.525307
hsa-mir-141	3.9686	-0.19	0.582537	0.525307
hsa-mir-570	1.2534	-0.18	0.582784	0.525307
hsa-mir-4742	0.703	-0.17	0.58378	0.525307
hsa-mir-574	6.4215	-0.19	0.585114	0.525307
hsa-mir-200b	2.522	-0.19	0.588244	0.525307
hsa-mir-127	4.3667	-0.32	0.589063	0.525307
hsa-mir-7-2	0.6295	0.19	0.589075	0.525307
hsa-mir-485	1.0269	0.23	0.590171	0.525307
hsa-mir-1254-2	1.2366	-0.19	0.592987	0.526327
hsa-mir-581	1.0943	-0.19	0.599188	0.530337
hsa-mir-365-2	2.1598	-0.24	0.601433	0.530833
hsa-mir-3687	1.1747	0.24	0.6051	0.531051
hsa-mir-451	10.26	-0.31	0.606684	0.531051
hsa-mir-451a	10.26	-0.31	0.606736	0.531051
hsa-mir-412	-0.2439	-0.15	0.612699	0.534561
hsa-mir-365a	3.1867	-0.19	0.614189	0.534561
hsa-mir-493	0.9942	-0.28	0.616476	0.534561
hsa-mir-30c-1	3.1319	0.1	0.618057	0.534561
hsa-mir-130b	7.4699	-0.11	0.619229	0.534561
hsa-mir-6879	0.1775	-0.17	0.622401	0.535048
hsa-mir-942	5.3707	-0.1	0.62418	0.535048
hsa-mir-133a-1	4.8494	0.35	0.625385	0.535048
hsa-mir-320d-1	0.3826	-0.17	0.626585	0.535048
hsa-mir-1271	3.6168	-0.15	0.628687	0.535391
hsa-mir-152	6.2332	-0.2	0.631852	0.536636
hsa-mir-30c-2	11.8643	-0.11	0.640099	0.540577
hsa-mir-33a	5.8051	0.17	0.640103	0.540577
hsa-mir-185	7.7879	-0.1	0.641873	0.540577
hsa-mir-3610	0.3685	-0.17	0.643354	0.540577
hsa-mir-122	0.5906	0.21	0.650045	0.544746
hsa-mir-3922	3.6978	-0.12	0.656996	0.549111
hsa-mir-193a	5.7114	-0.18	0.666807	0.554517
hsa-mir-92a-1	11.3994	0.11	0.667648	0.554517
hsa-mir-6854	0.9082	-0.17	0.669511	0.554517
hsa-mir-376c	0.5177	-0.18	0.670798	0.554517
hsa-mir-1304	0.8773	0.19	0.676228	0.554517
hsa-mir-4707	0.7269	-0.18	0.677403	0.554517
hsa-mir-550-2	4.1793	0.14	0.678021	0.554517
hsa-mir-382	1.0777	-0.2	0.678437	0.554517
hsa-mir-136	1.4041	-0.22	0.682154	0.554517
hsa-mir-499	0.0176	0.12	0.682822	0.554517
hsa-mir-499a	0.0176	0.12	0.682822	0.554517
hsa-mir-6852	0.0566	-0.15	0.68852	0.557706
hsa-mir-511-2	1.3185	-0.25	0.691496	0.557828
hsa-mir-190b	0.6994	-0.16	0.692211	0.557828
hsa-mir-187	1.3293	-0.18	0.695707	0.558015
hsa-mir-7706	0.9453	0.15	0.695985	0.558015
hsa-mir-511	2.0078	-0.28	0.704429	0.558786
hsa-mir-365b	3.2046	-0.14	0.704516	0.558786
hsa-mir-203a	3.7866	-0.2	0.70504	0.558786
hsa-mir-29b-2	8.8672	-0.09	0.705262	0.558786
hsa-mir-135a-1	1.3976	-0.23	0.705813	0.558786
hsa-mir-203	3.7839	-0.2	0.711819	0.562128
hsa-mir-337	1.1812	-0.2	0.714395	0.562752
hsa-mir-26b	11.6173	0.09	0.720532	0.566002
hsa-mir-369	1.2973	0.16	0.722113	0.566002
hsa-mir-576	5.8253	-0.08	0.724533	0.566489
hsa-mir-509-3	2.3126	0.13	0.728175	0.567037
hsa-mir-6734	0.7216	0.11	0.731403	0.567037
hsa-mir-29b-1	8.5456	-0.1	0.731458	0.567037
hsa-mir-361	9.3784	-0.07	0.73376	0.567037
hsa-mir-376a-1	-0.2208	-0.11	0.735326	0.567037
hsa-mir-15a	10.1358	0.06	0.736393	0.567037
hsa-mir-218-2	1.5688	0.17	0.738855	0.567037
hsa-mir-550a-2	4.0481	0.11	0.739631	0.567037
hsa-mir-4632	0.5534	0.12	0.741689	0.567236
hsa-mir-4511	-0.0201	-0.11	0.745127	0.568485
hsa-mir-217	0.9832	0.17	0.747386	0.568831
hsa-mir-4687	0.4963	-0.12	0.749944	0.569403
hsa-mir-1254-1	1.5473	0.11	0.752826	0.570217
hsa-mir-508	0.9902	0.19	0.755057	0.570535
hsa-mir-664	6.5656	-0.09	0.759022	0.571569
hsa-mir-664a	6.566	-0.09	0.760053	0.571569
hsa-mir-27b	8.3568	0.05	0.762642	0.57215
hsa-mir-6802	1.4398	-0.1	0.768988	0.573662
hsa-mir-153-1	0.5962	-0.13	0.770739	0.573662
hsa-mir-4781	0.2616	-0.09	0.770871	0.573662
hsa-mir-1275	1.91	-0.18	0.773374	0.573662
hsa-mir-6877	0.4825	0.11	0.774763	0.573662
hsa-mir-4326	3.4258	-0.17	0.777325	0.573662
hsa-mir-4676	1.4674	0.1	0.778113	0.573662
hsa-mir-18a	6.9705	-0.07	0.779222	0.573662
hsa-mir-33b	2.0505	-0.13	0.785872	0.575415
hsa-mir-579	2.1268	-0.08	0.787443	0.575415
hsa-mir-431	1.0572	0.11	0.788781	0.575415
hsa-mir-6774	-0.0725	0.1	0.788907	0.575415
hsa-mir-5584	2.2668	-0.1	0.792751	0.576883
hsa-mir-580	1.0995	-0.07	0.794853	0.576895
hsa-mir-3662	0.3135	0.09	0.79643	0.576895
hsa-mir-146b	11.839	0.11	0.804683	0.578965
hsa-mir-19a	8.4575	0.1	0.805396	0.578965
hsa-mir-454	5.5367	-0.06	0.810905	0.578965
hsa-mir-1201	7.032	-0.08	0.811633	0.578965
hsa-mir-6837	0.9575	-0.08	0.811753	0.578965
hsa-mir-3680-1	0.1686	-0.07	0.812908	0.578965
hsa-mir-4505	0.1141	-0.09	0.813542	0.578965
hsa-mir-196a-1	3.2115	-0.11	0.814917	0.578965
hsa-mir-154	0.4638	0.09	0.818697	0.578965
hsa-mir-3614	2.5021	-0.09	0.81907	0.578965
hsa-mir-134	5.053	-0.13	0.819498	0.578965
hsa-mir-16-1	13.1625	0.03	0.824613	0.580242
hsa-mir-3684	0.5611	0.08	0.82499	0.580242
hsa-mir-4685	0.2854	0.08	0.827493	0.580706
hsa-mir-3677	2.301	-0.09	0.829867	0.581078
hsa-mir-2277	2.1332	0.06	0.833094	0.582045
hsa-mir-487b	0.7305	-0.08	0.837227	0.583106
hsa-mir-4662a	2.8043	0.12	0.839	0.583106
hsa-mir-223	14.8953	-0.04	0.841626	0.583106
hsa-mir-92b	5.4924	0.07	0.842631	0.583106
hsa-mir-4786	0.4158	-0.07	0.845593	0.583106
hsa-mir-1284	1.5786	-0.07	0.848253	0.583106
hsa-mir-3909	0.6022	0.06	0.853278	0.583106
hsa-mir-1308	1.2267	-0.08	0.854014	0.583106
hsa-mir-24-2	11.4972	0.03	0.854873	0.583106
hsa-mir-1274b	4.0374	-0.12	0.855892	0.583106
hsa-mir-34c	0.651	-0.09	0.856811	0.583106
hsa-mir-495	1.1714	-0.09	0.856821	0.583106
hsa-mir-1255a	1.7763	-0.07	0.862939	0.585364
hsa-mir-664b	4.4691	-0.04	0.864038	0.585364
hsa-mir-3648	1.8509	0.08	0.865758	0.585364
hsa-mir-1307	10.6819	-0.04	0.867569	0.585364
hsa-mir-20b	7.1309	0.1	0.870183	0.585673
hsa-mir-19b-2	11.2585	0.06	0.876644	0.585673
hsa-mir-3199-1	0.0176	0.05	0.877035	0.585673
hsa-mir-548t	0.195	-0.05	0.879035	0.585673
hsa-mir-886	5.5877	0.07	0.87986	0.585673
hsa-mir-338	8.2168	0.07	0.879901	0.585673
hsa-mir-1975	12.4414	-0.04	0.884078	0.585673
hsa-mir-34b	-0.1886	0.05	0.886215	0.585673
hsa-mir-200c	6.0335	0.03	0.887361	0.585673
hsa-mir-3928	2.7235	-0.05	0.889726	0.585673
hsa-mir-20a	11.3651	-0.04	0.890535	0.585673
hsa-mir-1277	0.6921	0.06	0.891727	0.585673
hsa-mir-1294	0.3956	0.04	0.893375	0.585673
hsa-mir-15b	11.9137	0.03	0.894049	0.585673
hsa-mir-548d-2	0.9987	-0.05	0.896632	0.586146
hsa-mir-6892	2.2838	0.05	0.8987	0.586282
hsa-mir-1179	0.9525	0.05	0.904187	0.588643
hsa-mir-378c	4.454	-0.03	0.913666	0.592464
hsa-mir-6874	0.102	-0.03	0.913818	0.592464
hsa-mir-370	0.6275	0.05	0.919744	0.594495
hsa-mir-6781	0.2205	0.03	0.922521	0.594495
hsa-mir-7854	0.4779	0.03	0.925877	0.594495
hsa-mir-409	2.018	0.05	0.928058	0.594495
hsa-mir-939	0.6359	-0.04	0.929566	0.594495
hsa-mir-577	3.066	-0.05	0.930066	0.594495
hsa-mir-6806	0.8423	0.03	0.930902	0.594495
hsa-mir-1180	0.9478	-0.04	0.932044	0.594495
hsa-mir-511-1	1.3366	0.05	0.937464	0.594883
hsa-mir-496	-0.084	-0.02	0.942155	0.594883
hsa-mir-1910	0.5467	-0.03	0.943276	0.594883
hsa-mir-4791	1.3456	0.04	0.943357	0.594883
hsa-mir-3647	6.6084	0.03	0.9438	0.594883
hsa-mir-1343	0.0554	-0.02	0.943981	0.594883
hsa-mir-17	12.7718	0.02	0.946827	0.595486
hsa-mir-3615	3.8803	-0.02	0.949474	0.595961
hsa-mir-5581	0.195	0.02	0.95381	0.596506
hsa-mir-6820	1.1512	-0.02	0.954128	0.596506
hsa-mir-423	9.6382	0.01	0.960659	0.59924
hsa-mir-4449	1.8701	0.02	0.962305	0.59924
hsa-mir-19b-1	6.3934	0.01	0.967181	0.601088
hsa-mir-145	7.9487	-0.01	0.980047	0.604941
hsa-mir-548e	1.3475	-0.01	0.980602	0.604941
hsa-mir-5001	0.9474	-0.01	0.982559	0.604941
hsa-mir-3136	2.1243	0.01	0.982982	0.604941
hsa-mir-21	16.5358	-0.01	0.984781	0.604941
hsa-mir-1254	2.2466	-0.01	0.984899	0.604941
hsa-mir-4645	1.052	0	0.998794	0.612282
