# Supplementary material for: Survival differences and associated molecular signatures of DNMT3A-mutant acute myeloid leukemia patients
Source: Sci Rep. 2020 Jul 29;10:12761. doi: 10.1038/s41598-020-69691-8 (PMC7391693; doi:10.1038/s41598-020-69691-8)
Supplement: Supplementary file 5 — Supplementary Table 4: Differentially expressed miRNAs and miRNAs part of the regulatory network and their possible roles in leukemias. [file 41598_2020_69691_MOESM5_ESM.xlsx]

## Sheet: Sheet1
microRNA	logFC	network+DEM?	reported for AML?	info	refs
miRs in network
hsa-let-7b	1.01632	1	x	up-regulated in context of NPM1 mutation	PMID:28370893
hsa-mir-10a	2.97252		x	up-regulated in context of NPM1 and/or FLT3 mutation	PMID:28370893
hsa-mir-128-1	-0.544399		x	bad prognosis when up-regulated	PMID:27705921
hsa-mir-130a	-1.88069	2	x	down-regulated in context of FLT3 mutation	PMID:28370893
hsa-mir-150	-0.811642		x	bad prognosis when down-regulated	PMID:27705921
hsa-mir-196b	1.16707		x	target: HOXB8; increases cell survival + proliferation of progenitors; up-regulated in t(11q23)MLL	PMID:21045193
hsa-mir-486	-0.937568		x	down-regulated in context of NPM1 mutation and cytoplasmic nucleophosmin	PMID:18308931
hsa-mir-628	-0.603237	3	x	down-regulated by cytokines	PMID:22015065
hsa-mir-6718	2.61537	4		/
differentially expressed miRs (DEMs), no host gene co-expression
hsa-let-7b	1.01632	1	x	up-regulated in context of NPM1 mutation	PMID:28370893
hsa-let-7i	-0.481365		x	Up-regulated; targets: NRAS, STAT3, STAT5B	PMID:24755403
hsa-mir-130a	-1.88069	2	x	down-regulated in context of FLT3 mutation	PMID:28370893
hsa-mir-153-2	-1.31311			/
hsa-mir-181a-2	-1.62711		x	good prognosis when up-regulated; involvement in monocytic differentiation	PMID:27705921
hsa-mir-181b-2	-1.07163		x	good prognosis when up-regulated; involvement in monocytic differentiation	PMID:27705921
hsa-mir-194-1	-0.737941		x	deregulation in AML tumorigenesis; target: BCLAF1	PMID:28216661
hsa-mir-199a-1	-0.984114		x	good prognosis when up-regulated	PMID:27705921
hsa-mir-199b	-0.745124		x	down-regulated; targets: podocalyxin and discoidin domain receptor 1	PMID:26848406
hsa-mir-3065	-1.26884			/
hsa-mir-30a	-1.47455		x	downregulated in leukemogenesis; target: MYBL2; good prognosis when up-regulated	PMID:28370893
hsa-mir-30d	-0.655835		x	downregulated in leukemogenesis; target: MYBL2	PMID:28370893
hsa-mir-3154	-1.1217			/
hsa-mir-331	-0.778201		x	bad prognosis when up-regulated	PMID:27705921
hsa-mir-424	-1.85287		x	up-regulated in context of overexpression of MN1, a regulator of monocyte and macrophage differentiation	PMID:21045193
hsa-mir-628	-0.603237	3	x	down-regulated by cytokines	PMID:22015065
hsa-mir-6718	2.61537	4		/
hsa-mir-95	-0.982918			/
hsa-mir-98	-0.544639		x	Up-regulated in context of NPM1 mutation and cytoplasmic nucleophosmin	PMID:18308931
