# Supplementary material for: Survival differences and associated molecular signatures of DNMT3A-mutant acute myeloid leukemia patients
Source: Sci Rep. 2020 Jul 29;10:12761. doi: 10.1038/s41598-020-69691-8 (PMC7391693; doi:10.1038/s41598-020-69691-8)
Supplement: Supplementary file 6 — Supplementary Table 5: Links present in the regulatory network. [file 41598_2020_69691_MOESM6_ESM.xlsx]

## Sheet: network links
from	to	type	networks_present
C10orf140	NKX2-3	activation	74
C1QTNF4	FBXO25	repression	91
C1QTNF4	SORL1	activation	87
C20orf112	IKZF2	activation	79
CA1	GYPA	activation	97
CD3D	ZAP70	activation	88
CPNE8	USP40	activation	75
CRIP1	TPPP3	activation	79
CTSG	RNASEH2C	activation	87
EVL	ZAP70	activation	88
EVL	IFITM1	activation	76
FAM171A1	TMC4	repression	70
GYPA	CA1	activation	97
GYPA	HEMGN	activation	78
GYPC	MREG	activation	74
GYPC	TSPAN5	activation	81
HBM	SLC4A1	activation	75
HOXA3	HOXA4	activation	97
HOXA3	HOXA5	activation	84
HOXA4	HOXA3	activation	99
HOXA5	HOXA3	activation	85
HOXA5	HOXA7	activation	99
HOXA7	HOXA5	activation	90
HOXB2	HOXB3	activation	95
HOXB3	HOXB2	activation	96
HOXB3	HOXB4	activation	100
HOXB4	RPS6KA2	repression	67
HOXB4	HOXB3	activation	76
hsa-let-7b	PAPD7	repression	74
hsa-mir-10a	PBX3	activation	90
hsa-mir-10a	HOXB3	activation	99
hsa-mir-128-1	ARPP21	activation	91
hsa-mir-130a	FAM69B	activation	67
hsa-mir-150	LEF1	activation	90
hsa-mir-196b	HOXA7	activation	79
hsa-mir-486	LBH	activation	91
hsa-mir-628	BEND2	activation	69
hsa-mir-6718	C10orf11	activation	93
IFITM1	IFITM2	activation	79
IGKC	IGKV4-1	activation	99
IGKC	IGLL3P	activation	83
IGKV4-1	IGKC	activation	98
IGKV4-1	TNFRSF17	activation	99
IKZF2	C20orf112	activation	86
JOSD2	ZNF275	repression	94
KITLG	WDR86	activation	85
LY9	CDR2	activation	81
MREG	GYPC	activation	77
MREG	BIN1	activation	67
NKX2-3	C10orf140	activation	82
NOD2	C6orf48	repression	80
PIWIL2	PPIC	repression	84
PLA2G4A	TMC8	repression	92
PPIC	PIWIL2	repression	83
RHD	GYPA	activation	82
RHD	SLC4A1	activation	70
RNASEH2C	CTSG	activation	91
RPS19	RPS3	activation	97
RPS3	ZNRF1	activation	73
RPS3	RPS19	activation	94
SCML4	TMEM204	activation	70
SLC4A1	RHD	activation	90
SLC4A1	TMCC2	activation	73
SLC4A1	HBM	activation	91
SLC4A1	FAM65C	activation	76
SNCA	KIAA1211	activation	73
SORL1	PROM1	activation	78
SORL1	C1QTNF4	activation	86
TMC8	PLA2G4A	repression	86
TNFRSF17	IGKV4-1	activation	76
TP53INP2	MAP1LC3A	activation	84
TP53INP2	ADAMTS5	activation	68
WDR86	KITLG	activation	89
ZAP70	RUNX3	activation	67
ZAP70	CD3D	activation	95
ZAP70	EVL	activation	87
