# Supplementary material for: Survival differences and associated molecular signatures of DNMT3A-mutant acute myeloid leukemia patients
Source: Sci Rep. 2020 Jul 29;10:12761. doi: 10.1038/s41598-020-69691-8 (PMC7391693; doi:10.1038/s41598-020-69691-8)
Supplement: Supplementary file 7 — Supplementary Table 6: Gene mutation based survival analysis of DNMT3A-mutant patients from the German-Austrian AML Study Group. [file 41598_2020_69691_MOESM7_ESM.xlsx]

## Sheet: PatientClassification
PatientID	AssignedClass	StatusOS	OS	ClinicalTrial	NPM1Mut	FLT3_TKD_Mut	FLT3_ITD_Mut	ELN_2010	ELN_2017
PD9216a	long-lived	1	195	AMLSG0704	0	0	0	Adverse	Adverse
PD8495a	long-lived	0	2928	AMLHD98A	1	0	0	Favorable	Favorable
PD11145a	long-lived	1	180	AMLHD98B	0	0	0	Adverse	Adverse
PD9268a	long-lived	1	810	AMLSG0704	1	0	0	Favorable	Favorable
PD10965a	long-lived	0	1693	AMLSG0704	0	0	0	Inter-2	Intermediate
PD8203a	long-lived	0	2587	AMLSG0704	0	1	0	Inter-1	Intermediate
PD11020a	long-lived	1	243	AMLSG0704	0	0	0	Adverse	Adverse
PD7893a	long-lived	0	3505	AMLHD98A	1	0	0	Favorable	Favorable
PD8370a	short-lived	1	163	AMLSG0704	0	0	1	Adverse	Adverse
PD8544a	long-lived	1	350	AMLHD98A	1	0	0	Favorable	Favorable
PD8456a	short-lived	1	479	AMLSG0704	1	0	1	Inter-1	NA
PD7979a	long-lived	1	717	AMLHD98A	1	0	0	NA	Favorable
PD8092a	long-lived	0	1565	AMLHD98A	1	0	0	Favorable	Favorable
PD9197a	short-lived	0	2834	AMLSG0704	1	1	0	Favorable	Favorable
PD8541a	long-lived	1	1607	AMLHD98A	0	0	0	Inter-2	Intermediate
PD7732a	short-lived	1	1174	AMLHD98A	1	1	0	Inter-2	Favorable
PD10976a	long-lived	0	1314	AMLSG0704	0	0	0	Inter-1	Adverse
PD8098a	short-lived	1	335	AMLHD98A	1	0	1	NA	NA
PD8166a	long-lived	0	1340	AMLHD98A	0	0	0	NA	NA
PD11077a	long-lived	0	1457	AMLSG0704	1	0	0	Favorable	Favorable
PD7812a	long-lived	1	426	AMLHD98A	0	0	0	Favorable	Favorable
PD8316a	short-lived	0	2578	AMLSG0704	1	0	1	Inter-1	NA
PD7964a	short-lived	1	203	AMLHD98A	1	0	1	Inter-1	NA
PD8493a	long-lived	1	396	AMLHD98A	1	0	0	Favorable	Adverse
PD8329a	short-lived	0	2918	AMLSG0704	1	0	0	Favorable	Favorable
PD8557a	long-lived	1	3104	AMLHD98A	1	0	0	Inter-2	Favorable
PD8328a	long-lived	0	2742	AMLSG0704	1	0	0	Favorable	Favorable
PD10882a	long-lived	0	1978	AMLSG0704	0	0	0	Inter-1	Intermediate
PD10904a	short-lived	0	1433	AMLSG0704	0	0	1	Inter-1	NA
PD8279a	long-lived	0	1550	AMLSG0704	1	0	0	Favorable	Favorable
PD9215a	long-lived	1	806	AMLSG0704	0	0	0	Inter-1	Intermediate
PD8236a	long-lived	0	2294	AMLSG0704	1	0	0	Favorable	Favorable
PD9373a	short-lived	1	238	AMLSG0704	1	0	1	Inter-1	NA
PD8244a	long-lived	0	2688	AMLSG0704	1	0	0	Inter-2	Favorable
PD9328a	long-lived	1	134	AMLSG0704	0	0	1	Inter-2	NA
PD11073a	short-lived	1	839	AMLSG0704	1	0	0	Favorable	Favorable
PD8269a	short-lived	1	1024	AMLSG0704	1	0	1	Inter-1	NA
PD8423a	long-lived	0	2188	AMLSG0704	0	0	0	Inter-1	Intermediate
PD7989a	long-lived	1	332	AMLHD98A	0	0	1	Inter-1	Adverse
PD8213a	long-lived	1	2187	AMLSG0704	1	0	0	NA	Favorable
PD8375a	short-lived	1	531	AMLSG0704	1	0	1	Favorable	NA
PD7880a	long-lived	1	277	AMLHD98A	0	1	1	Favorable	NA
PD8235a	short-lived	0	2497	AMLSG0704	1	1	1	Inter-1	NA
PD7904a	short-lived	0	1888	AMLHD98A	1	0	1	Inter-1	NA
PD8435a	short-lived	1	352	AMLSG0704	1	0	1	Inter-1	NA
PD7908a	long-lived	1	462	AMLHD98A	0	0	0	Adverse	Adverse
PD8257a	long-lived	0	2645	AMLSG0704	1	0	0	Favorable	Favorable
PD8419a	short-lived	1	1980	AMLSG0704	1	0	1	Inter-1	NA
PD7634a	short-lived	0	2718	AMLHD98A	1	1	0	Favorable	Favorable
PD11101a	long-lived	0	1031	AMLSG0704	1	0	0	Favorable	Adverse
PD11003a	long-lived	0	1514	AMLSG0704	0	0	0	Inter-2	Intermediate
PD7791a	short-lived	1	306	AMLHD98A	1	0	1	Inter-1	NA
PD8380a	short-lived	1	395	AMLSG0704	1	0	1	Inter-1	NA
PD8374a	short-lived	1	1035	AMLSG0704	1	0	1	Inter-1	NA
PD8582a	short-lived	1	515	AMLSG0704	1	0	1	Inter-1	NA
PD7988a	long-lived	0	166	AMLHD98A	0	0	0	Inter-2	Intermediate
PD7610a	short-lived	0	4313	AMLHD98A	1	1	0	Inter-2	Favorable
PD8398a	short-lived	1	308	AMLSG0704	1	0	1	Inter-1	NA
PD11131a	long-lived	1	737	AMLHD98B	0	0	1	Inter-1	NA
PD7931a	long-lived	1	320	AMLHD98A	0	0	0	Adverse	Adverse
PD8134a	long-lived	0	2990	AMLSG0704	0	0	0	Inter-1	Intermediate
PD9272a	long-lived	0	2380	AMLSG0704	1	0	0	Inter-1	Favorable
PD8180a	long-lived	0	2801	AMLHD98A	0	0	0	Favorable	Favorable
PD8065a	long-lived	1	1208	AMLHD98A	1	0	0	Favorable	Favorable
PD9354a	long-lived	0	1691	AMLSG0704	0	0	1	Favorable	Favorable
PD7689a	short-lived	1	308	AMLHD98A	1	0	1	Inter-1	NA
PD7944a	short-lived	1	301	AMLHD98A	1	0	1	Inter-1	NA
PD7655a	short-lived	1	2180	AMLHD98A	1	0	0	NA	Favorable
PD8208a	long-lived	1	438	AMLSG0704	1	0	0	Favorable	Favorable
PD11072a	long-lived	1	453	AMLSG0704	1	0	0	Favorable	Favorable
PD7667a	short-lived	0	2777	AMLHD98A	1	0	1	Favorable	NA
PD8449a	long-lived	1	1092	AMLSG0704	0	0	0	Inter-1	Adverse
PD8506a	long-lived	1	517	AMLHD98A	0	0	0	Favorable	Favorable
PD9385a	long-lived	0	1496	AMLSG0704	1	0	0	Inter-2	Favorable
PD10918a	short-lived	1	514	AMLSG0704	1	1	0	Inter-2	Favorable
PD8394a	long-lived	0	2081	AMLSG0704	1	0	0	Favorable	Favorable
PD8253a	long-lived	1	352	AMLSG0704	1	0	1	Inter-1	NA
PD9377a	long-lived	0	1386	AMLSG0704	1	0	0	Inter-2	Favorable
PD9341a	short-lived	1	720	AMLSG0704	1	0	1	Inter-1	NA
PD10807a	short-lived	1	244	AMLSG0704	1	0	1	Inter-1	NA
PD9378a	long-lived	1	290	AMLSG0704	0	0	0	NA	NA
PD7909a	long-lived	1	1309	AMLHD98A	1	0	1	Inter-1	NA
PD7911a	short-lived	1	729	AMLHD98A	1	0	1	Inter-1	NA
PD7779a	long-lived	1	895	AMLHD98A	0	0	0	Inter-1	Adverse
PD7881a	short-lived	0	3123	AMLHD98A	1	1	0	Favorable	Favorable
PD8157a	short-lived	1	739	AMLHD98A	1	1	0	NA	Favorable
PD7994a	long-lived	1	1144	AMLHD98A	0	0	1	Inter-1	NA
PD8227a	long-lived	1	168	AMLSG0704	0	0	0	Adverse	Adverse
PD7685a	short-lived	1	464	AMLHD98A	1	0	1	Inter-1	NA
PD8327a	long-lived	1	1644	AMLSG0704	1	0	0	Favorable	Favorable
PD8091a	long-lived	0	1535	AMLHD98A	1	0	0	Favorable	Favorable
PD8309a	short-lived	0	2722	AMLSG0704	1	1	0	Inter-2	Favorable
PD9337a	short-lived	1	809	AMLSG0704	0	0	1	Inter-1	Adverse
PD7828a	long-lived	1	1006	AMLHD98A	1	0	0	Favorable	Favorable
PD10973a	long-lived	1	343	AMLSG0704	1	0	0	Favorable	Favorable
PD8570a	short-lived	0	2651	AMLHD98A	1	0	0	Favorable	Favorable
PD8057a	long-lived	1	375	AMLHD98A	1	0	0	Favorable	Favorable
PD8416a	short-lived	0	1441	AMLSG0704	1	0	1	Inter-1	NA
PD11093a	short-lived	0	1109	AMLSG0704	1	0	0	Favorable	Favorable
PD11107a	long-lived	0	1326	AMLSG0704	0	0	0	Inter-2	Adverse
PD7864a	short-lived	0	2016	AMLHD98A	0	0	0	Favorable	Intermediate
PD8469a	long-lived	1	1488	AMLHD98A	1	0	0	Favorable	Favorable
PD10853a	short-lived	1	345	AMLSG0704	1	0	1	Inter-1	NA
PD10966a	long-lived	0	1606	AMLSG0704	1	0	0	Favorable	Favorable
PD9239a	long-lived	1	1020	AMLSG0704	1	0	1	Inter-1	NA
PD8170a	long-lived	0	3060	AMLHD98A	0	0	0	Inter-1	Intermediate
PD8489a	long-lived	1	277	AMLHD98A	0	0	0	Inter-1	Intermediate
PD11014a	long-lived	0	1583	AMLSG0704	0	0	0	Inter-1	Intermediate
PD11052a	short-lived	0	1398	AMLSG0704	1	0	1	Inter-1	NA
PD10794a	long-lived	0	2071	AMLSG0704	1	0	0	Favorable	Favorable
PD8568a	long-lived	0	3205	AMLHD98A	1	0	0	Favorable	Favorable
PD7657a	long-lived	0	2867	AMLHD98A	1	0	0	Favorable	Favorable
PD8152a	short-lived	1	155	AMLHD98A	1	0	1	Inter-1	NA
PD7934a	short-lived	1	425	AMLHD98A	1	0	1	Inter-1	NA
PD7745a	long-lived	0	1384	AMLHD98A	1	0	0	Favorable	Favorable
PD8538a	long-lived	1	237	AMLHD98A	1	0	0	NA	Favorable
PD8558a	short-lived	1	403	AMLHD98A	1	0	1	Inter-1	NA
PD10896a	short-lived	0	1516	AMLSG0704	1	0	1	Inter-1	NA
PD8322a	short-lived	0	2446	AMLSG0704	1	0	1	Inter-1	NA
PD8384a	long-lived	1	277	AMLSG0704	0	0	1	Favorable	NA
PD10812a	long-lived	0	2098	AMLSG0704	0	0	1	Inter-1	NA
PD9218a	long-lived	1	376	AMLSG0704	0	0	0	Adverse	Adverse
PD8185a	long-lived	1	610	AMLSG0704	0	0	0	Inter-1	Adverse
PD10975a	short-lived	1	272	AMLSG0704	1	0	1	Inter-1	NA
PD11016a	short-lived	0	1221	AMLSG0704	1	0	1	Inter-1	NA
PD9202a	long-lived	1	998	AMLSG0704	0	0	1	NA	NA
PD8177a	long-lived	0	3080	AMLSG0704	1	0	0	Favorable	Favorable
PD7956a	long-lived	1	1023	AMLHD98A	1	0	0	Favorable	Favorable
PD7643a	long-lived	1	1288	AMLHD98A	1	0	0	NA	Favorable
PD9326a	short-lived	1	449	AMLSG0704	1	0	1	Inter-1	NA
PD8005a	long-lived	0	3156	AMLHD98A	1	0	0	Inter-2	Favorable
PD10906a	long-lived	0	324	AMLSG0704	0	0	1	NA	Adverse
PD7631a	long-lived	0	4349	AMLHD98A	1	0	0	Favorable	Favorable
PD8165a	short-lived	1	169	AMLHD98A	1	0	1	Inter-1	NA
PD8372a	long-lived	0	2587	AMLSG0704	1	0	0	Favorable	Favorable
PD8448a	short-lived	1	208	AMLSG0704	1	0	1	Inter-1	NA
PD8346a	short-lived	1	548	AMLSG0704	1	0	1	Inter-2	NA
PD8112a	long-lived	1	299	AMLHD98A	0	0	0	Inter-2	Adverse
PD9253a	long-lived	0	2555	AMLSG0704	0	0	0	Inter-2	Adverse
PD7743a	long-lived	0	4446	AMLHD98A	0	0	0	Inter-2	Intermediate
PD8187a	long-lived	1	756	AMLSG0704	1	0	0	Favorable	Favorable
PD9327a	long-lived	0	1974	AMLSG0704	1	0	0	Favorable	Favorable
PD8007a	short-lived	0	1696	AMLHD98A	1	0	0	Favorable	Favorable
PD8106a	long-lived	1	593	AMLHD98A	0	0	0	Favorable	Favorable
PD7937a	short-lived	0	1994	AMLHD98A	1	1	0	NA	Favorable
PD9220a	long-lived	0	2334	AMLSG0704	0	0	0	Inter-1	Intermediate
PD11006a	long-lived	0	627	AMLSG0704	0	0	1	Adverse	Adverse
PD10921a	long-lived	0	1868	AMLSG0704	1	0	0	Favorable	Favorable
PD7612a	short-lived	0	2510	AMLHD98A	1	0	0	Favorable	Favorable
PD8381a	long-lived	0	2439	AMLSG0704	0	0	0	NA	NA
PD8395a	long-lived	0	2031	AMLSG0704	0	0	1	Inter-1	NA
PD8417a	short-lived	1	649	AMLSG0704	1	0	1	Inter-1	NA
PD10941a	long-lived	0	1439	AMLSG0704	0	0	0	Inter-1	Intermediate
PD7804a	short-lived	1	164	AMLHD98A	1	0	1	NA	NA
PD8427a	long-lived	1	468	AMLSG0704	0	1	0	Adverse	Adverse
PD8275a	short-lived	1	860	AMLSG0704	1	0	0	Favorable	Favorable
PD9350a	long-lived	0	1822	AMLSG0704	1	0	0	Inter-1	Favorable
PD8258a	long-lived	1	475	AMLSG0704	0	0	0	Adverse	Adverse
PD7991a	long-lived	0	1522	AMLHD98A	1	0	0	Favorable	Favorable
PD8263a	long-lived	0	2575	AMLSG0704	0	0	0	Adverse	Adverse
PD8298a	short-lived	1	423	AMLSG0704	1	0	1	Inter-1	NA
PD8424a	long-lived	1	362	AMLSG0704	1	0	1	Inter-1	NA
PD7737a	short-lived	1	322	AMLHD98A	1	0	1	Inter-1	NA
PD7967a	long-lived	0	3132	AMLHD98A	1	0	0	Favorable	Favorable
PD11202a	short-lived	1	846	AMLHD98B	1	0	0	Favorable	Favorable
PD9248a	long-lived	1	455	AMLSG0704	1	0	0	Favorable	Favorable
PD8266a	long-lived	1	223	AMLSG0704	0	0	1	Inter-1	Adverse
PD8274a	short-lived	1	274	AMLSG0704	1	0	1	Inter-1	NA
PD9318a	long-lived	0	1826	AMLSG0704	0	0	1	Inter-2	Adverse
PD10880a	short-lived	1	628	AMLSG0704	1	0	1	NA	NA
PD10947a	short-lived	1	355	AMLSG0704	1	0	1	Inter-1	NA
PD8179a	short-lived	1	181	AMLHD98A	1	0	1	Inter-1	NA
PD8473a	long-lived	0	4961	AMLHD98A	1	1	0	Favorable	Favorable
PD8176a	long-lived	1	449	AMLSG0704	1	0	0	Favorable	Favorable
PD8276a	short-lived	0	1919	AMLSG0704	1	0	1	Inter-1	NA
PD10820a	long-lived	1	240	AMLSG0704	0	0	0	Inter-2	NA
PD9364a	long-lived	1	564	AMLSG0704	0	0	1	Inter-2	NA
PD10829a	short-lived	1	226	AMLSG0704	1	0	1	Inter-1	NA
PD10865a	long-lived	0	1994	AMLSG0704	0	0	0	Inter-1	Intermediate
PD10895a	short-lived	1	360	AMLSG0704	1	0	1	Inter-1	NA
PD11004a	long-lived	0	1167	AMLSG0704	0	0	0	Inter-1	Intermediate
PD10897a	long-lived	0	1513	AMLSG0704	1	0	0	Favorable	Favorable
PD8436a	short-lived	1	155	AMLSG0704	1	0	1	Inter-1	NA
PD9201a	long-lived	0	1747	AMLSG0704	0	0	0	Inter-1	Intermediate
PD7776a	long-lived	1	283	AMLHD98A	0	1	0	Inter-2	Intermediate
PD7835a	short-lived	1	206	AMLHD98A	1	0	1	Inter-1	NA
PD11234a	long-lived	1	183	AMLHD98B	0	0	0	Inter-1	Intermediate
PD8155a	long-lived	0	1306	AMLHD98A	0	0	0	NA	NA
PD8252a	long-lived	0	2697	AMLSG0704	0	0	0	Inter-1	Intermediate
PD9235a	long-lived	1	1360	AMLSG0704	0	0	0	Adverse	Adverse
PD9278a	short-lived	1	307	AMLSG0704	1	0	1	Inter-1	NA
PD7644a	long-lived	0	3700	AMLHD98A	1	0	0	Favorable	Favorable
PD8063a	long-lived	0	2714	AMLHD98A	1	0	0	Favorable	Favorable
PD11064a	long-lived	0	682	AMLSG0704	0	0	1	Inter-2	NA
PD8216a	long-lived	1	880	AMLSG0704	0	0	0	Inter-1	Intermediate
PD9255a	short-lived	0	2424	AMLSG0704	1	0	1	Inter-1	NA
PD7907a	long-lived	1	597	AMLHD98A	0	0	0	Inter-2	Intermediate
PD7842a	long-lived	0	2501	AMLHD98A	1	0	0	Favorable	Favorable
PD10933a	long-lived	0	1412	AMLSG0704	0	0	0	Adverse	Adverse
PD8148a	short-lived	1	323	AMLHD98A	1	0	1	Inter-1	NA
PD8399a	short-lived	1	561	AMLSG0704	1	1	0	Favorable	Favorable
PD10848a	long-lived	0	1507	AMLSG0704	0	0	1	Adverse	Adverse
PD10899a	short-lived	0	1632	AMLSG0704	1	0	0	Favorable	Favorable
PD7757a	long-lived	0	2180	AMLHD98A	0	0	0	Inter-2	Adverse
PD8206a	short-lived	0	1470	AMLSG0704	1	1	0	Inter-2	Favorable
PD10981a	short-lived	0	1246	AMLSG0704	1	0	1	Inter-2	NA
PD8314a	long-lived	1	669	AMLSG0704	1	0	0	Favorable	Favorable
PD8271a	long-lived	1	2223	AMLSG0704	1	0	0	Favorable	Favorable

## Sheet: GeneMutationMatrix
Gene	PD9216a	PD8495a	PD11145a	PD9268a	PD10965a	PD8203a	PD11020a	PD7893a	PD8370a	PD8544a	PD8456a	PD7979a	PD8092a	PD9197a	PD8541a	PD7732a	PD10976a	PD8098a	PD8166a	PD11077a	PD7812a	PD8316a	PD7964a	PD8493a	PD8329a	PD8557a	PD8328a	PD10882a	PD10904a	PD8279a	PD9215a	PD8236a	PD9373a	PD8244a	PD9328a	PD11073a	PD8269a	PD8423a	PD7989a	PD8213a	PD8375a	PD7880a	PD8235a	PD7904a	PD8435a	PD7908a	PD8257a	PD8419a	PD7634a
DNMT3A	1	1	1	1	1	1	1	1	1	1	1	1	1	1	1	1	1	1	1	1	1	1	1	1	1	1	1	1	1	1	1	1	1	1	1	1	1	1	1	1	1	1	1	1	1	1	1	1	1
TP53	1	0	0	0	0	0	1	0	0	0	0	0	0	0	0	0	0	0	0	0	0	0	0	0	0	0	0	0	0	0	0	0	0	0	0	0	0	0	0	0	0	0	0	0	0	0	0	0	0
NRAS	0	1	0	0	0	0	0	1	1	0	0	1	0	1	0	0	1	0	1	0	0	0	0	1	0	1	0	0	0	0	1	0	0	1	0	0	0	0	0	0	0	0	1	0	0	1	0	0	0
RUNX1	0	0	1	0	0	0	0	0	1	0	0	0	0	0	0	0	1	0	0	0	0	0	0	0	0	0	0	0	0	0	0	0	0	0	0	0	0	0	1	0	0	0	0	0	0	0	0	0	0
IDH1	0	0	0	0	0	0	0	0	0	1	0	1	0	1	0	0	1	0	0	0	0	0	0	1	0	0	0	0	0	0	1	0	1	0	1	0	0	0	0	1	0	0	0	0	0	0	0	0	0
IDH2	0	0	1	1	1	0	0	0	0	0	0	0	0	0	0	0	0	0	1	0	0	0	0	0	0	0	1	1	0	0	0	0	0	0	0	0	0	0	0	0	0	0	0	0	0	0	0	0	0
BCOR	0	0	0	0	0	0	0	0	0	0	0	0	0	0	0	0	0	0	0	0	0	0	0	0	0	0	0	0	0	0	0	0	0	0	0	0	0	0	0	0	0	0	0	0	0	0	0	0	0
PTPN11	0	1	0	0	0	0	0	0	1	1	0	0	0	0	0	0	0	0	0	0	0	0	0	0	0	1	0	0	0	0	0	1	0	0	0	0	0	0	0	1	0	0	0	0	0	0	0	0	1
NPM1	0	1	0	1	0	0	0	1	0	1	1	1	1	1	0	1	0	1	0	1	0	1	1	1	1	1	1	0	0	1	0	1	1	1	0	1	1	0	0	1	1	0	1	1	1	0	1	1	1
FLT3	0	0	0	1	0	1	0	0	1	0	1	0	0	1	0	1	1	1	0	0	0	1	1	0	0	0	1	0	1	0	0	0	1	0	1	1	1	0	1	0	1	1	1	1	1	0	0	1	1
NF1	0	0	0	1	0	0	0	0	0	0	0	0	0	0	0	0	0	0	0	0	0	0	0	0	0	0	0	0	0	0	0	0	0	0	0	0	0	0	0	0	0	0	0	0	0	0	1	0	0
TET2	0	0	0	0	0	0	0	0	1	0	0	0	0	0	0	0	0	0	0	0	0	0	0	0	0	0	0	0	1	1	0	0	0	0	0	0	0	1	0	0	0	0	0	0	0	0	0	0	0
STAG2	0	0	0	0	0	0	0	0	0	0	0	0	0	0	0	0	0	0	0	0	0	0	0	0	0	0	0	0	0	0	0	0	0	0	0	0	0	0	0	0	0	0	0	0	0	0	0	0	0
EZH2	0	0	0	0	0	0	0	0	1	0	0	0	0	0	0	0	0	0	0	0	0	0	0	0	0	0	0	0	0	0	0	0	0	0	0	0	0	0	0	0	0	0	0	0	0	0	0	0	0
KRAS	0	0	0	0	0	0	0	0	0	1	0	0	0	0	0	1	1	0	0	0	0	0	0	0	1	0	0	0	0	0	0	0	0	0	0	0	0	0	0	0	0	0	0	0	0	0	0	0	0
CBL	0	0	0	0	0	0	0	0	0	0	1	0	0	0	0	0	0	0	0	0	0	0	0	0	0	0	0	0	0	0	0	0	0	0	0	0	0	0	0	0	0	0	0	0	0	0	0	0	0
GATA2	0	0	0	0	0	0	0	0	0	0	0	0	1	0	0	0	0	0	0	0	0	0	0	0	0	0	0	0	0	0	0	0	0	1	0	0	0	0	0	0	0	0	0	0	0	0	0	0	0
RAD21	0	0	0	0	0	0	0	0	0	0	0	0	1	0	0	0	0	0	0	0	0	0	0	0	0	0	0	0	0	0	0	1	0	0	0	0	0	0	0	0	0	0	0	0	0	0	1	0	0
CEBPA	0	0	0	0	0	0	0	0	0	0	0	0	1	0	0	0	0	0	0	0	0	0	0	0	0	0	0	0	0	0	0	0	0	0	0	0	0	0	0	0	1	1	0	0	0	0	0	0	0
KIT	0	0	0	0	0	0	0	0	0	0	0	0	0	0	0	0	0	0	0	0	1	0	0	0	0	0	0	0	0	0	0	0	0	0	0	0	0	0	0	0	0	0	0	0	0	0	0	0	0
PHF6	0	0	0	0	0	0	0	0	0	0	0	0	0	0	0	0	0	0	0	0	0	1	0	0	0	0	0	0	0	0	0	0	0	0	0	1	0	0	0	0	0	0	0	0	0	0	0	0	0
ASXL1	0	0	0	0	0	0	0	0	0	0	0	0	0	0	0	0	0	0	0	0	0	0	0	1	0	0	0	0	0	0	0	0	0	0	0	0	0	0	0	0	0	0	0	0	0	0	0	0	0
SF3B1	0	0	0	0	0	0	0	0	0	0	0	0	0	0	0	0	0	0	0	0	0	0	0	0	0	0	0	0	0	0	0	0	0	0	0	0	0	0	0	0	0	0	0	0	0	0	0	0	0
WT1	0	0	0	0	0	0	0	0	0	0	0	0	0	0	0	0	0	0	0	0	0	0	0	0	0	0	0	0	0	0	0	0	0	0	1	0	0	0	0	0	0	0	0	0	0	0	0	0	0
MYC	0	0	0	0	0	0	0	0	0	0	0	0	0	0	0	0	0	0	0	0	0	0	0	0	0	0	0	0	0	0	0	0	0	0	1	0	0	0	0	0	0	0	0	0	0	0	0	0	0
MLL2	0	0	0	0	0	0	0	0	0	0	0	0	0	0	0	0	0	0	0	0	0	0	0	0	0	0	0	0	0	0	0	0	0	0	0	0	0	0	0	0	0	0	0	0	0	0	0	0	0
MLL3	0	0	0	0	0	0	0	0	0	0	0	0	0	0	0	0	0	0	0	0	0	0	0	0	0	0	0	0	0	0	0	0	0	0	0	0	0	0	0	0	0	0	0	0	0	0	0	0	0
KDM6A	0	0	0	0	0	0	0	0	0	0	0	0	0	0	0	0	0	0	0	0	0	0	0	0	0	0	0	0	0	0	0	0	0	0	0	0	0	0	0	0	0	0	0	0	0	0	0	0	0
U2AF1	0	0	0	0	0	0	0	0	0	0	0	0	0	0	0	0	0	0	0	0	0	0	0	0	0	0	0	0	0	0	0	0	0	0	0	0	0	0	0	0	0	0	0	0	0	0	0	0	0
U2AF2	0	0	0	0	0	0	0	0	0	0	0	0	0	0	0	0	0	0	0	0	0	0	0	0	0	0	0	0	0	0	0	0	0	0	0	0	0	0	0	0	0	0	0	0	0	0	0	0	0
ETV6	0	0	0	0	0	0	0	0	0	0	0	0	0	0	0	0	0	0	0	0	0	0	0	0	0	0	0	0	0	0	0	0	0	0	0	0	0	0	0	0	0	0	0	0	0	0	0	0	0
[truncated: 159 more columns]
