# Supplementary material for: Survival differences and associated molecular signatures of DNMT3A-mutant acute myeloid leukemia patients
Source: Sci Rep. 2020 Jul 29;10:12761. doi: 10.1038/s41598-020-69691-8 (PMC7391693; doi:10.1038/s41598-020-69691-8)
Supplement: Supplementary file 8 — Supplementary Table 7: Gene expression based survival analysis of DNMT3A-mutant AML patients form the University Hospital of Ulm. [file 41598_2020_69691_MOESM8_ESM.xlsx]

## Sheet: PatientClassification
PatientID	AssigendClass	StatusOS	OS	Karyotype	DNMT3AMut	NPM1Mut	FLT3_ITD_Mut	FLT3_TKD_Mut	ELN_2010	ELN_2017
PD8290a	short-lived	1	198	46,XY	p.R882H	0	0	0	Inter-1	Intermediate
PD8291a	short-lived	1	1484	46,XX	p.W581G	1	0	0	Favorable	Favorable
PD8269a	short-lived	1	1024	46,XY	p.R736H	1	ITD	0	Inter-1	NA
PD8203a	long-lived	0	2587	46,XY	p.R803fs*4	0	0	TKD	Inter-1	Intermediate
PD8213a	long-lived	1	2187	no metaphases	p.R882C	1	0	0	NA	Favorable
PD8274a	short-lived	1	274	46,XX	p.R882H	1	ITD	0	Inter-1	NA
PD8263a	long-lived	0	2575	45,XX,-7	p.R882H	0	0	0	Adverse	Adverse
PD8216a	long-lived	1	880	46,XX	p.L594fs*57	0	0	0	Inter-1	Intermediate
PD8297a	short-lived	0	2810	46,XX	p.R749C	1	ITD	0	Inter-1	NA
PD8298a	short-lived	1	423	46,XY	p.W313*	1	ITD	0	Inter-1	NA
PD8574a	short-lived	1	328	46,XX	p.R882H	1	0	0	Favorable	Favorable
PD8380a	short-lived	1	395	46,XY	p.R882H	1	ITD	0	Inter-1	NA
PD8334a	long-lived	0	2135	46,XY	p.R882C	1	ITD	0	Favorable	NA
PD8329a	short-lived	0	2918	46,XX	p.R882H	1	0	0	Favorable	Favorable
PD8309a	short-lived	0	2722	47,XX,+8	p.R882C	1	0	TKD	Inter-2	Favorable
PD8252a	long-lived	0	2697	46,XX	p.F752C	0	0	0	Inter-1	Intermediate
PD8253a	short-lived	1	352	46,XX	p.R882H	1	ITD	0	Inter-1	NA
PD8268a	long-lived	0	2408	46,XX	p.V690G	0	0	0	Favorable	Favorable
PD8301a	long-lived	1	362	46,XX	p.R882H	1	ITD	0	Inter-1	NA
PD8244a	short-lived	0	2688	46,XX,del(3)(p12p14)	p.R882H	1	0	0	Inter-2	Favorable
PD10966a	short-lived	0	1606	46,XY	p.R882H	1	0	0	Favorable	Favorable
PD8187a	short-lived	1	756	46,XY	p.R882H	1	0	0	Favorable	Favorable
PD8582a	short-lived	1	515	46,XY	p.R882C	1	ITD	0	Inter-1	NA
PD8374a	short-lived	1	1035	46,XX	p.R882C	1	ITD	0	Inter-1	NA
PD8227a	long-lived	1	168	45,XX,der(11)t(3;11)(q26;q23),del(18)(q21),-20,2xadd(21)(p11)	p.W409S	0	0	0	Adverse	Adverse
PD8578a	long-lived	1	210	45,XY,-7,-17,+mar[25]/46,XY[2]	p.R882H	0	0	0	Adverse	Adverse
PD8427a	long-lived	1	468	45,XX,-7	p.R635Q	0	0	TKD	Adverse	Adverse
PD8176a	short-lived	1	449	46,XX	p.R882H	1	0	0	Favorable	Favorable
PD8242a	short-lived	0	1435	46,XX	p.R688S	0	0	0	Inter-1	Intermediate
PD8134a	long-lived	0	2990	46,XX	p.R882H	0	0	0	Inter-1	Intermediate
PD8327a	short-lived	1	1644	46,XY	p.R882H	1	0	0	Favorable	Favorable
PD8236a	short-lived	0	2294	46,XX	p.R882C	1	0	0	Favorable	Favorable
PD10882a	long-lived	0	1978	46,XX	p.R882H	0	0	0	Inter-1	Intermediate
PD10895a	short-lived	1	360	46,XY	p.R882H	1	ITD	0	Inter-1	NA
PD8235a	long-lived	0	2497	46,XY	p.G543C	1	ITD	TKD	Inter-1	NA
PD8370a	long-lived	1	163	45,XX,-7	p.R882H	0	ITD	0	Adverse	Adverse
PD8424a	short-lived	1	362	46,XX	p.R882H	1	ITD	0	Inter-1	NA
PD8412a	short-lived	1	182	46,XX	p.R882C	1	ITD	TKD	Inter-1	NA
PD8417a	short-lived	1	649	46,XX	p.R736C	1	ITD	0	Inter-1	NA
PD8398a	short-lived	1	308	46,XX	p.R882H	1	ITD	0	Inter-1	NA
PD10829a	short-lived	1	226	46,XY	p.R882H	1	ITD	0	Inter-1	NA
PD10807a	short-lived	1	244	46,XX	p.R882S	1	ITD	0	Inter-1	NA
PD10850a	short-lived	0	2029	46,XX	p.R882C	1	0	TKD	Favorable	Favorable
PD7909a	short-lived	1	1309	46,XY	p.S770*	1	ITD	0	Inter-1	NA
PD8190a	short-lived	1	135	46,XX	p.R882H	1	ITD	0	Inter-1	NA
PD8180a	long-lived	0	2801	46,XX,inv(9)(p11q13)c	p.R803K	0	0	0	Favorable	Favorable
PD10918a	short-lived	1	514	46,XY,del(9)(q13q22)[21]/46,XY[9]	p.R882H	1	0	TKD	Inter-2	Favorable
PD7732a	short-lived	1	1174	46,XY,del(9)(q22q34)[2]/46,XY[13]	p.R882H	1	0	TKD	Inter-2	Favorable
PD8266a	short-lived	1	223	46,XY	p.R882H	0	ITD	0	Inter-1	Adverse
PD8322a	short-lived	0	2446	46,XY	p.R882H	1	ITD	0	Inter-1	NA
PD8399a	short-lived	1	561	46,XY	p.E285fs*31	1	0	TKD	Favorable	Favorable
PD8419a	short-lived	1	1980	46,XY	p.R899H	1	ITD	0	Inter-1	NA
PD8353a	short-lived	0	201	46,XX	p.R882C	1	0	0	Favorable	Favorable
PD8416a	long-lived	0	1441	46,XX	p.R882C	1	ITD	0	Inter-1	NA
PD8394a	short-lived	0	2081	46,XY	p.R882H	1	0	0	Favorable	Favorable
PD8435a	short-lived	1	352	46,XY	p.R882H	1	ITD	0	Inter-1	NA
PD8423a	long-lived	0	2188	46,XX	p.R882H	0	0	0	Inter-1	Intermediate
PD8445a	short-lived	0	1877	46,XX	p.R882C	1	0	TKD	Favorable	Favorable
PD8448a	short-lived	1	208	46,XY	p.R882C	1	ITD	0	Inter-1	NA
PD8456a	short-lived	1	479	46,XY	p.R882H	1	ITD	0	Inter-1	NA
PD8460a	short-lived	0	2115	46,XY	p.E477fs*173	1	0	0	Favorable	Favorable
PD8449a	long-lived	1	1092	46,XY	p.R882H	0	0	0	Inter-1	Adverse
PD10795a	long-lived	0	1646	46,XX	p.R882C	1	0	0	Favorable	Favorable

## Sheet: SigGeneExpMatrix
Gene	PD8290a	PD8291a	PD8269a	PD8203a	PD8213a	PD8274a	PD8263a	PD8216a	PD8297a	PD8298a	PD8574a	PD8380a	PD8334a	PD8329a	PD8309a	PD8252a	PD8253a	PD8268a	PD8301a	PD8244a	PD10966a	PD8187a	PD8582a	PD8374a	PD8227a	PD8578a	PD8427a	PD8176a	PD8242a	PD8134a	PD8327a	PD8236a	PD10882a	PD10895a	PD8235a	PD8370a	PD8424a	PD8412a	PD8417a	PD8398a	PD10829a	PD10807a	PD10850a	PD7909a	PD8190a	PD8180a	PD10918a	PD7732a	PD8266a
TANK	8.2671	7.7549	8.4938	7.3212	8.5142	6.9888	7.4624	6.6951	7.8218	8.6783	8.9692	7.5499	8.4835	7.7489	7.3405	8.0274	8.3035	5.4094	7.8548	7.5716	8.486	7.8292	7.2738	8.1898	8.9245	8.0451	8.6787	8.3072	6.1713	7.6693	8.8883	8.0662	7.8165	7.856	6.9331	5.4138	10.1878	7.2972	7.6004	9.3801	7.9312	8.2923	7.784	8.9995	6.773	6.43	8.442	7.2106	7.519
TMEM221	2.3307	2.3307	2.3307	2.3307	2.3307	2.3307	2.7218	2.3293	2.3704	2.3307	2.3307	2.3307	2.3293	2.3307	2.3307	2.3325	2.3307	2.3307	2.3307	2.3307	2.3307	2.3307	2.3307	2.3307	2.3307	2.3369	2.3307	2.3307	2.3307	2.3307	2.3307	2.3316	2.3307	2.3307	2.3307	2.3307	2.3307	2.3307	2.3307	2.3307	2.3307	2.3307	2.3307	2.3307	2.561	2.6548	2.3307	2.3307	2.3307
UST	2.3293	2.3293	2.3293	2.3293	2.3293	2.3293	2.3293	2.3293	2.3293	2.3293	2.3293	2.4339	2.466	2.3293	2.5744	2.3293	2.3435	2.3293	2.3293	2.3293	2.3293	2.3293	2.3293	2.3612	2.3323	2.3293	2.3293	2.3293	2.3293	2.3293	2.3293	2.3293	2.3293	2.3293	2.3293	2.3293	2.3293	2.3293	2.3293	2.3293	2.3293	2.3293	2.3293	2.3293	2.3293	2.3293	2.3293	2.3293	2.3293
TSPAN5	2.7084	3.1297	2.5526	5.4951	4.2075	2.7745	5.3459	3.8705	2.8258	2.602	3.4217	3.0028	3.7001	2.5155	2.7453	6.4094	2.6045	5.8913	4.5705	4.6172	2.6994	4.0261	2.5629	3.4714	5.3848	5.9503	2.7718	2.5834	2.6209	6.2401	6.3542	3.0735	3.0735	2.652	4.9104	4.7281	2.7611	3.654	3.1297	2.8587	2.8731	2.8191	2.9044	4.215	2.6111	3.4473	2.6014	5.073	2.7718
ADAM8	3.6861	2.9858	5.2614	3.6452	3.7301	2.9699	3.295	4.7671	3.6984	3.9451	4.1447	3.3901	3.5696	4.0168	4.3104	3.5935	4.6007	2.886	5.3721	5.2655	4.8874	4.7897	3.0238	3.3246	2.6394	3.275	4.1142	4.2316	3.3851	3.1221	4.3793	3.3597	2.6614	2.9362	3.4439	3.3246	4.4	3.9749	4.1691	4.9574	5.0455	3.7809	4.7772	3.2852	3.225	2.4795	4.6604	4.5826	3.3013
SPRY1	5.8603	4.5747	3.4005	4.9211	7.9671	4.5056	9.8787	7.0682	5.4122	4.7032	5.6509	3.2989	3.0923	4.2557	4.2557	5.7113	2.8781	6.2541	4.6891	3.8042	3.6964	4.402	3.4212	3.8344	6.7109	5.9816	8.6783	4.613	5.9502	6.0217	3.957	6.2022	6.6214	3.1633	7.1095	5.2733	5.0983	5.3588	3.4698	5.2948	6.0953	6.7626	4.2857	8.6274	5.4432	7.3326	3.4063	3.8455	4.9477
CDR2	5.8807	6.6442	5.8807	4.9141	6.2761	5.5805	5.8524	5.4955	7.0495	6.1057	5.8807	5.0248	6.3401	4.5378	5.3628	5.8807	5.5174	6.1404	6.9468	5.8807	5.3853	5.4092	4.7824	5.5689	5.8255	5.8525	7.4624	5.0429	5.8521	5.5623	5.8807	6.2667	5.4768	5.4878	5.8807	5.2312	5.8807	5.8807	5.6532	5.9492	5.8761	6.0908	6.0594	6.6602	5.9655	6.4667	5.8807	5.7135	5.1842
ANP32B	11.1773	10.9714	10.8796	11.7329	11.0259	11.8662	11.8622	11.9742	11.3524	11.5074	11.2508	11.9719	11.2181	11.2623	10.7186	12.069	11.1391	11.5429	10.5847	11.5087	11.2641	11.2483	11.5205	11.5914	11.629	11.7185	11.275	10.7131	10.8584	11.7881	11.7287	11.5869	12.0878	11.1127	12.0674	12.3081	10.6999	11.7003	11.6434	11.4523	11.6854	11.3481	11.0242	9.7874	12.3288	12.0423	10.9056	11.2483	10.9022
IFITM2	10.8815	9.5765	9.875	9.3966	6.8225	10.876	10.3013	10.9565	9.4593	10.5633	10.3177	9.8438	9.1606	9.1536	10.1457	10.8029	11.2585	11.3235	10.6829	9.1012	9.7034	9.4309	9.8056	9.0926	10.6717	10.6986	9.4095	10.1474	8.8628	9.006	10.4215	9.5431	9.4929	10.0789	7.5829	8.5785	9.5018	9.842	9.689	9.4783	9.3983	9.8169	9.6309	7.495	10.4236	9.629	9.735	8.3652	8.128
ARPP21	2.3293	2.3293	2.3293	2.3293	2.3293	2.3293	2.3293	2.3293	2.3293	2.3293	2.3293	2.3293	2.3293	2.3293	2.3293	2.3293	2.3293	6.3152	2.3293	2.3293	2.3293	2.3293	2.3293	2.3293	2.3293	2.3293	2.3293	2.3293	2.3293	2.3293	2.3293	2.3293	2.3293	2.3293	2.3293	2.3293	2.3293	2.3293	2.3293	2.3293	2.3293	2.3293	2.3293	2.3293	2.3293	2.3293	2.3293	2.3293	2.3293
WASF3	2.3293	2.3293	2.3293	2.5457	2.3293	2.3293	2.3293	2.3339	3.1666	2.3293	2.5209	2.3293	2.3499	2.3293	2.3293	2.3603	2.3293	2.3813	2.3293	3.1133	2.3293	2.3293	2.3293	2.3293	2.3293	2.4501	2.3293	2.3293	2.3293	2.7774	2.3293	2.9039	2.3293	3.3464	2.4713	2.3293	2.3293	2.3293	2.3293	2.3293	2.3293	2.3293	2.3293	2.3293	2.3815	2.3293	2.3293	2.3293	2.3293
ZNF275	3.9486	4.4221	4.1131	3.9274	5.9474	4.5706	4.3874	5.075	5.085	6.5303	4.3387	4.5324	5.0274	3.6783	4.741	5.1683	3.8844	5.148	4.2574	4.1637	4.0129	4.2109	4.9657	3.9441	4.7813	3.8273	4.0986	3.9139	3.887	3.899	4.8512	3.7737	4.3585	4.0318	4.0729	4.4177	3.884	4.0156	3.9434	4.4662	3.8681	4.2013	3.6796	5.3767	3.4305	4.2973	3.739	4.0356	3.9929
ADCY2	2.3293	2.3293	2.3293	2.3293	2.3293	2.3293	2.34	2.3293	2.3293	2.3293	2.3293	2.3293	2.3293	2.3293	2.3293	2.3293	2.3293	2.3293	2.3293	2.3293	2.3293	2.3293	2.3293	2.3293	2.3293	2.3293	2.3293	2.3293	2.3293	2.3293	2.3293	2.3293	2.3293	2.3293	2.3904	2.3293	2.3293	2.3293	2.3293	2.3293	2.3293	2.3293	2.3293	2.3992	2.3653	2.3293	2.3293	2.3701	2.3293
PAPD7	8.7105	6.3245	7.3347	7.3198	9.4009	7.4095	8.0382	9.8397	8.6756	8.3531	6.8276	6.026	7.7531	8.0235	9.4695	8.7065	6.2039	8.9232	8.2983	8.1963	6.0251	8.4475	6.8958	6.6368	7.7718	8.0586	7.1515	6.9367	7.8032	7.8921	8.1843	7.2453	7.9839	6.0532	6.6187	7.5091	8.8744	7.3296	6.6955	7.7595	6.0383	7.9721	7.0215	7.1643	3.0391	7.7492	7.2019	7.7601	7.4342
ADAMTS5	2.3293	2.3325	2.3293	2.3293	2.3293	2.3293	2.3293	2.3293	2.3293	2.3293	2.8888	2.3293	2.3293	3.3258	2.3293	2.3322	2.3293	2.3293	2.3293	2.7171	2.5079	2.4155	2.3293	2.3293	2.3293	2.3526	2.3293	2.9539	2.3293	2.3293	2.398	2.3293	2.3293	2.3293	2.3293	2.3293	2.3293	2.3293	2.3293	2.3293	2.3293	2.3293	3.242	2.3293	2.3293	2.3293	2.3293	2.3293	2.3293
RASSF8	2.3293	2.3293	2.3293	2.3293	2.3293	2.3293	2.3293	2.3293	2.3293	2.3405	2.3293	2.3293	2.3293	2.3293	2.3293	2.3293	2.3293	2.3293	2.3293	2.3293	2.3293	2.3293	2.3293	2.3293	2.3293	2.3293	2.3293	2.3293	2.3293	2.3293	2.3293	2.3293	2.3293	2.3293	2.3293	2.3293	2.3293	2.3293	2.3293	2.3293	2.3293	2.3293	2.3293	3.5485	2.3293	2.3293	2.3293	2.3293	2.3293
C1QTNF4	3.2177	3.5667	3.1404	4.5843	3.4305	2.3484	7.2123	6.6864	2.8364	4.5141	4.4217	3.3009	3.0723	3.3009	3.3009	4.1685	3.3009	4.5141	4.2835	3.3009	3.3009	3.106	3.3167	2.38	4.3712	4.5329	7.2135	2.3293	2.5905	7.4249	3.3009	2.6323	5.858	2.8986	4.1	4.4217	3.5667	5.6836	3.6576	4.4217	3.5784	4.4217	3.1631	5.4557	3.5667	8.5588	4.4217	5.2198	3.4958
RAB39B	2.3293	2.3293	2.3293	2.3293	2.3293	2.3293	2.3293	2.3431	2.3293	2.3293	2.3321	2.7614	2.3396	2.3293	2.3293	2.3293	2.3295	3.3101	2.3293	2.3293	2.3293	2.3293	2.3329	2.3418	2.3293	2.3293	2.63	2.3293	2.3293	2.3293	2.3293	2.3293	2.3293	2.3293	3.2384	2.3293	2.3293	2.3293	2.3293	2.3293	2.3293	2.7954	2.3293	2.7812	2.3929	2.6716	2.3293	2.3404	2.3293
SLC16A10	2.3293	2.3293	2.3293	2.3293	2.3293	2.3293	2.3293	2.3293	2.3293	2.3293	2.3293	2.3293	2.3293	2.3293	2.3293	2.3293	2.3293	4.9039	2.3293	2.3293	2.3293	2.3293	2.3293	2.3293	2.7015	2.3293	2.3293	2.3293	2.3293	2.3293	2.3293	2.3293	2.3293	2.3293	2.3293	2.3293	2.3293	2.3293	2.3293	2.3293	2.3293	2.3293	2.3293	2.3293	2.3293	2.3293	2.3293	2.3293	2.3293
CLN5	3.8957	4.4043	3.8381	4.1526	4.8944	5.1437	4.3903	4.0974	4.2303	4.2085	4.5033	5.4958	5.9538	4.8259	4.5171	4.8456	4.8517	4.9671	4.2366	4.1411	5.2674	4.3049	5.7831	5.6728	4.6259	4.3656	4.199	5.95	4.9394	4.277	4.5391	4.7436	4.42	5.8606	4.7332	4.0442	4.7468	4.0974	5.0376	4.1751	4.6499	4.4996	5.836	4.2324	5.6039	4.199	4.6692	4.5843	4.4029
GTSF1	7.6299	5.6698	9.9107	2.3293	2.6825	10.0063	2.3293	3.7873	6.9352	8.3123	9.6787	8.7254	8.5696	8.3773	2.3293	7.2172	2.3293	2.3293	6.0002	9.1425	6.6591	3.164	8.0072	8.336	2.4684	2.5061	2.9748	5.8034	4.3689	8.579	8.7648	9.8942	2.3489	9.5592	7.2636	2.6825	2.6825	7.2359	7.4047	7.6454	7.3768	7.9172	8.748	6.2574	9.5994	2.4001	8.2837	9.0667	5.3896
FRMD6	2.3293	2.4469	2.3293	2.3293	2.3293	2.3293	2.3436	2.47	2.3293	2.3293	2.3293	2.3293	2.3293	2.3293	2.3293	5.3856	2.3293	2.3293	2.3293	2.4854	2.3293	2.3293	2.3293	2.3293	2.3293	4.449	2.3293	2.3293	2.3293	2.3363	2.5667	2.435	2.3293	2.3293	2.3293	2.3293	2.3293	2.3293	2.3293	2.3293	2.3293	2.3293	2.3293	2.3293	2.3293	2.3293	2.3293	2.3293	2.3293
JOSD2	2.7409	2.3986	2.4266	2.5342	2.3293	2.3653	2.3388	2.3903	2.3903	2.3539	2.9109	2.3903	2.3903	2.408	3.5771	2.4185	3.0384	2.37	3.0143	2.7199	2.7427	2.5864	2.3664	2.6022	2.6679	2.686	2.5869	2.4533	3.342	2.3903	2.3535	2.3903	2.7331	2.5667	2.4176	2.4675	2.3903	2.9489	2.7267	2.3837	2.3535	2.3938	2.5486	2.3455	2.3455	2.3388	2.9411	2.3535	2.6511
TMIGD2	5.8243	4.0769	4.6545	3.2477	4.4047	4.3926	5.9781	8.4471	6.5181	3.1518	3.1506	2.8972	4.1715	3.502	4.9217	4.0227	3.9383	8.7964	3.8487	3.3774	3.3385	4.0156	6.009	3.3269	4.1465	6.5885	5.986	3.7818	5.1129	3.1429	4.821	3.2716	6.2407	3.7359	5.5303	7.6938	4.1526	3.6671	3.1429	3.1374	4.037	3.5428	5.283	4.0551	3.632	9.9276	4.8401	3.1429	4.3349
CMPK2	9.4759	6.4678	6.4449	8.4686	10.4658	9.088	8.6832	10.8736	8.2567	9.2915	8.5249	7.1016	7.1491	7.5337	8.6537	8.4009	7.6544	10.0342	7.3975	6.7861	6.7777	8.0623	7.5565	6.6965	7.9774	8.5805	7.8031	6.5496	6.097	8.9784	8.1993	7.0648	6.9624	7.634	7.5028	6.1469	4.7831	6.8804	6.828	5.0563	6.2173	7.7658	6.5327	9.5404	7.215	6.922	7.1183	6.5557	6.9183
CRYBG3	4.8842	5.0432	5.694	6.5646	3.1265	4.8234	4.1734	5.8524	4.0929	4.0505	3.0845	5.6488	6.253	4.9228	4.658	3.2573	5.847	2.8724	2.825	5.1025	4.9488	5.9961	4.6814	5.7971	3.5565	3.1463	2.9503	6.99	4.2478	3.8756	5.281	4.3262	3.8677	5.4286	3.8012	2.8489	5.1115	3.0033	6.4415	4.1262	3.5873	4.8075	5.8988	3.2593	2.825	2.3293	5.1574	3.4641	5.1343
SPATA18	2.3322	2.3293	2.3293	2.3293	2.34	2.3293	2.3293	2.3293	2.3293	2.3293	2.3293	2.3293	2.3293	2.3293	2.3429	2.3293	2.3293	2.3293	2.3478	2.3293	2.3314	2.3293	2.3293	2.3293	2.3293	2.3293	2.3293	2.3293	2.439	2.3378	2.3293	2.3293	2.3293	2.8284	2.3293	2.3293	2.3293	2.3293	2.5152	2.3293	2.3293	2.3293	2.3293	2.3293	2.3293	2.3293	2.3293	2.3293	2.3376
CAPSL	2.3293	2.332	2.5722	2.3293	2.3293	2.67	2.3458	2.3293	2.3293	2.6812	2.3293	2.3293	2.3314	2.3293	2.3293	2.3293	2.3293	2.33	2.3293	2.3293	2.3293	2.3299	2.3293	2.3293	2.3293	2.3293	2.3442	2.3293	2.3293	2.3293	2.3293	2.3293	2.3293	2.3293	2.3293	2.3293	2.3293	2.3293	2.3293	2.3293	2.3293	2.3293	2.3293	2.3293	2.3293	2.3293	2.3293	2.3293	2.3947
FAM69B	2.9737	3.0512	3.0986	2.6379	3.509	4.198	5.6173	5.8566	3.5846	3.7443	3.1352	3.7025	3.509	3.2397	2.9859	3.4294	3.297	6.4549	3.5339	2.6182	2.3293	3.0398	5.0772	5.1127	2.9948	3.5339	4.0101	2.4621	2.8196	3.8442	3.3844	3.2245	3.8146	2.8984	5.2025	5.0177	3.2486	3.5283	2.8049	5.0853	3.4555	4.0039	2.9924	3.3431	4.6588	5.9602	3.4788	3.3353	2.8289
PTPDC1	2.3445	3.1576	2.3445	2.4792	2.3445	2.3445	2.3445	2.3445	2.3445	2.3445	2.3445	2.8208	3.1516	2.3445	2.3445	2.3445	2.346	2.3445	2.3426	2.3445	2.3445	2.4162	2.3445	2.9183	2.3718	2.3445	2.3445	2.3656	2.3445	2.3445	2.3916	2.3675	2.3445	2.3445	2.3895	2.732	2.3445	2.3445	2.5868	2.3445	2.3627	2.4033	2.4791	2.3445	2.38	2.3445	2.3806	2.3445	2.4326
BEND2	2.3293	2.5511	2.3293	2.335	2.3293	2.3293	2.4264	2.3293	2.4344	2.3293	2.337	2.3293	2.3293	2.3293	2.3293	2.3293	2.3388	2.3406	2.6949	2.3293	2.3293	2.3293	2.3295	2.3904	2.3293	2.3293	2.3293	2.5773	2.3293	2.3329	2.3333	2.5593	2.3293	2.3293	2.3293	2.3293	2.3293	2.3293	2.3293	2.3293	2.3293	2.3293	2.3293	2.5246	2.3972	2.3935	2.3657	2.3293	2.3293
CRIP1	10.4814	8.6771	10.9836	8.7237	9.1473	10.1439	9.5415	8.5955	7.2655	9.0867	7.7689	8.9142	9.114	9.0581	10.9344	5.9758	9.5929	3.7608	9.3884	9.7668	10.2171	8.1333	7.073	9.4205	7.6647	6.7457	6.9439	10.0899	11.8016	6.5679	7.8122	9.4411	6.3903	9.6745	9.7303	7.6734	10.192	8.7436	10.0937	9.9427	10.0043	9.964	10.599	9.3728	10.5331	11.7966	10.5322	9.771	11.0667
C20orf112	2.9691	2.9139	2.6783	2.6149	2.8839	3.0979	3.3213	3.8108	2.9264	3.1887	2.9655	2.9254	3.3182	2.6928	3.0703	3.2656	2.6825	3.942	3.2005	3.0109	2.8271	2.843	3.5697	3.487	2.6145	2.9254	4.1784	2.6821	2.5878	2.7583	2.9526	2.559	3.2283	2.9234	3.5582	2.9254	4.0371	3.385	2.8725	3.651	2.8255	3.0429	2.6495	2.9254	3.071	3.3308	2.9896	2.838	2.8169
FAM65C	2.3755	2.4581	2.3755	4.5475	2.4328	2.3434	2.3549	2.4601	2.4031	2.4183	2.5035	2.3926	3.2722	2.3776	2.401	4.0208	2.3293	2.4581	2.3767	2.6046	2.3464	2.6581	2.4581	2.4581	3.652	3.8463	2.4575	2.4073	2.4073	4.2108	3.6878	2.4581	2.4019	2.3909	3.266	2.526	2.3434	2.4581	2.4328	2.3755	2.4575	3.0198	2.3293	2.3865	2.4581	2.3434	2.4575	3.267	2.3293
ADPRH	2.4928	2.4928	2.6338	2.6415	2.4928	2.4942	2.4928	2.4928	2.6587	2.4192	2.4928	2.8266	2.7598	2.8013	3.1137	2.4928	2.9819	2.4584	2.4985	2.4928	3.5569	3.2497	2.6212	2.9977	2.4928	2.4928	2.4928	3.9053	2.4928	2.4928	2.4928	2.7322	2.4928	2.4928	2.4928	2.4928	2.8567	2.4928	2.4928	2.4928	2.4928	2.4928	2.4928	2.4928	2.4928	2.4928	2.4928	2.4928	2.6986
MPP7	4.4218	4.3503	3.6483	3.2262	2.6694	2.7329	3.3226	2.5706	2.5999	3.5769	4.7153	4.2394	2.7511	4.6937	4.1001	3.1215	5.4012	2.5896	4.1711	4.0337	5.0069	4.5923	2.8334	2.8256	4.2848	2.6966	2.6795	6.3844	2.7118	2.7576	4.7435	3.4982	2.8674	2.8841	3.382	2.7174	4.7809	4.0604	5.2946	3.657	4.0256	5.1001	5.4035	2.7321	2.849	2.5999	4.9223	3.4203	5.0133
CPNE8	6.3181	6.4018	7.2085	5.9721	6.0896	6.293	6.5693	4.6786	6.5348	6.1861	4.5312	5.8865	6.0565	6.7165	6.1123	4.8059	6.4747	2.3451	5.5005	6.6768	6.9334	6.427	5.9779	5.9645	6.3294	4.8147	4.9523	7.2426	6.0885	5.2765	5.1093	5.6939	5.82	5.4285	5.1657	5.0534	5.041	5.1881	6.4948	5.9052	5.2896	5.1751	5.8105	4.6256	3.7999	2.3783	6.101	5.3086	7.4216
SLC38A6	3.2512	2.768	3.0853	4.1924	2.7066	2.9831	2.3596	3.0796	3.3821	3.0853	3.0853	4.6304	4.6215	4.4683	3.0853	3.0674	3.2512	2.59	3.4764	3.3008	4.0444	3.2512	4.1726	3.8632	2.9887	4.2924	2.3319	4.8019	3.2708	3.3129	3.1615	3.4813	3.5527	3.7627	3.8648	3.0853	3.1351	3.2512	4.7177	3.8284	3.7806	3.7566	5.2181	4.3167	5.5466	2.9914	4.633	4.8249	3.9275
ABHD12B	2.3633	2.5294	2.3509	2.4196	2.4677	2.3293	2.3293	4.3312	2.3659	2.3293	2.3318	2.3293	2.3293	2.3293	2.3293	2.3293	2.3293	5.6229	2.3293	2.398	2.5913	2.3293	2.3293	2.3293	2.3293	2.3295	2.3293	2.3293	2.3293	2.3293	2.3293	2.3293	2.332	2.3361	2.3293	2.3293	2.3293	2.3293	2.3293	2.3293	2.4545	2.3293	2.3293	2.3293	2.3293	2.3293	2.3293	2.3293	2.3442
TMC8	5.6884	6.0145	5.8843	5.7944	5.4926	5.9382	6.0131	6.5843	5.3166	5.8843	6.0045	5.7136	6.2897	5.8495	5.8289	6.8667	5.9619	7.9752	6.4628	5.7786	5.7104	6.0145	5.6505	6.0169	5.6505	6.923	5.8802	4.9486	5.8843	5.8212	6.0145	5.9529	6.317	5.0728	6.6362	7.4492	5.8825	6.5127	6.2026	6.0775	6.1306	5.8843	6.5238	5.0289	5.7001	7.1833	5.9585	6.6456	6.0623
CST4	4.1699	3.5964	5.0552	3.5845	3.5675	3.7979	3.1251	3.6321	3.9531	3.6321	3.387	3.6957	3.3879	3.9275	3.8164	3.1997	3.6232	3.3136	3.6321	3.7979	5.0154	3.6683	3.5654	3.565	3.6484	3.0268	3.6321	4.4858	4.8284	3.5404	3.5651	3.6096	3.6228	3.5252	3.6321	4.4425	5.5423	4.4794	4.9215	4.4881	4.3038	4.5542	4.1687	3.5651	3.9799	3.6321	4.416	4.4473	3.6576
TMC4	2.7087	2.3293	4.4997	2.3605	2.3293	2.3293	2.3293	2.8448	2.3293	2.3301	2.9171	2.3293	2.5998	2.7986	2.3626	2.3293	2.4415	2.3293	3.2105	3.1041	2.4383	2.3293	2.3293	2.3293	2.3293	2.3293	2.3293	2.3293	2.7448	2.3293	2.8788	2.3293	2.3293	2.3293	2.3293	2.3293	2.3293	2.3293	2.3293	3.2797	2.3293	2.3293	2.3293	2.3293	2.3293	2.3293	2.3293	3.1468	2.3293
C19orf25	2.9255	2.9087	2.9087	2.9087	2.7531	3.079	2.6658	2.9087	2.9087	2.9087	3.3465	2.9087	2.9087	2.9087	3.6874	2.9087	2.9087	3.082	2.9859	2.9087	2.9087	2.9087	2.9087	2.9087	2.9087	2.9087	2.9087	2.9087	3.2129	3.0249	2.9699	2.9087	2.9073	2.9683	2.9087	2.9087	2.9087	2.9087	2.9087	2.9087	3.0027	2.9087	2.9087	2.9087	3.2151	2.9087	2.9213	3.174	2.9087
SAMD13	2.3626	2.6493	2.7027	3.0977	2.7765	2.9074	3.5774	2.7725	2.7295	3.2485	2.6964	2.964	2.7295	2.7295	2.3626	2.6515	2.6493	4.8808	2.3293	2.6058	2.6493	2.7295	4.0258	2.7295	2.6679	2.7295	3.1008	2.5663	2.6497	3.8762	2.7295	2.7295	3.4494	3.7725	2.7295	3.5856	2.4262	2.7295	2.5455	2.6717	2.6493	2.3645	2.7295	2.7295	2.8502	2.7948	2.7295	2.7273	2.9527
TMEM56	2.3515	2.3867	2.3515	5.5497	2.3853	2.3674	2.3515	2.3876	2.3515	2.3608	3.0739	2.3351	2.3809	2.391	2.3674	5.4037	2.348	2.3674	2.3515	2.7884	2.3596	3.3115	2.3457	2.3976	5.8086	5.5802	2.3809	2.3809	2.3674	5.3085	5.4334	4.2286	2.8904	2.5143	2.4406	2.3978	2.3515	2.5455	2.7356	2.3421	2.3457	2.3515	2.362	2.3809	2.3876	2.3782	2.3674	5.6208	2.3838
ANKRD35	2.4727	3.232	6.0283	5.0081	2.7936	4.4466	3.0522	5.8207	3.6846	2.7277	4.2735	3.2451	2.6273	5.1243	4.9327	2.6551	3.7094	2.5048	3.0429	4.9494	6.026	3.4461	2.6011	3.4521	5.8292	4.2608	2.4359	4.8043	3.6085	5.0704	3.6184	5.8439	3.5017	2.7049	2.4884	4.204	3.0071	3.1183	5.307	3.1395	2.9567	2.6041	5.1686	2.3851	3.9352	2.3444	4.2315	5.0093	2.6836
CTSG	11.2397	14.5988	12.8517	13.0363	5.7368	11.6501	9.4806	10.5255	7.1333	11.5223	13.7795	11.8947	8.1437	10.6692	12.5407	10.6708	12.2975	3.8419	9.2407	10.5617	12.3705	12.4469	8.6452	9.4971	13.6736	12.3715	8.0909	10.5573	8.8657	12.8034	12.6784	13.198	12.4002	8.8117	7.8981	7.4344	7.2242	13.1007	13.6715	9.3042	12.7967	9.0606	12.5431	8.2333	9.3149	5.4561	11.6784	13.1887	9.5408
NKX2-3	6.2703	8.6601	5.6799	6.5699	7.0723	5.0913	6.2849	5.406	7.6347	7.4548	6.7177	7.6892	6.0146	5.4341	5.3239	2.3293	6.3066	2.3293	5.5475	4.4917	6.2371	5.3223	6.2206	8.2282	5.3316	2.3293	2.3293	4.8888	5.4944	5.4425	4.7731	6.7796	6.3847	2.7685	7.3694	2.3293	3.9593	5.8952	5.9482	7.6481	8.6032	6.5748	6.7856	6.8222	7.4085	2.3293	6.1637	6.2226	6.1786
TMTC2	3.7612	4.4097	4.1125	4.5223	3.5235	3.774	3.5267	3.5235	4.6594	5.2524	5.0763	7.0322	5.1528	4.775	3.5235	5.0592	4.5319	2.7292	3.8958	4.2002	4.0672	3.9473	3.5879	5.8141	4.6987	2.7544	3.6055	5.3417	3.5235	3.5336	6.1205	5.3644	4.7094	2.8983	3.5734	3.6294	2.7292	4.3246	3.5734	3.5235	4.4322	4.2525	3.6242	2.357	3.5235	2.5314	5.2404	5.786	7.1501
C1orf55	7.8944	6.1991	7.4265	7.5709	7.9281	7.705	7.912	8.0499	8.6501	8.1325	6.8262	6.1296	5.5509	6.3628	5.8913	6.7229	6.4508	6.1019	7.7728	7.4966	7.6262	6.3379	8.3772	6.108	8.0485	7.3447	8.8038	6.3133	6.1145	7.7744	5.9742	5.7899	7.2087	6.2527	6.5007	5.9354	6.8597	8.2651	6.8976	7.7531	6.3935	6.7461	6.2565	7.7749	9.2449	8.9943	7.1469	6.9273	7.0585
SGMS2	4.5235	3.0814	4.03	3.4931	3.0051	3.6689	3.2012	3.0578	4.5965	3.0814	3.9813	4.0422	3.4133	3.1554	3.0814	2.9063	4.8715	2.4238	3.5506	4.2931	4.7758	4.2757	2.9898	3.0498	3.1927	2.9335	4.0909	6.8328	5.4632	2.6167	4.8481	4.1646	3.0591	3.0814	3.0313	3.0319	5.2552	3.4996	3.7139	4.5907	3.336	3.9341	5.8418	5.0088	3.6812	3.0641	4.1118	3.4228	4.8768
CFD	11.4748	14.078	12.2013	10.8016	10.2126	10.633	7.898	11.359	11.0541	11.6662	12.8669	10.8545	11.7376	12.2463	12.3251	10.7689	11.9139	2.7499	11.3667	11.8524	11.8043	11.6078	10.4935	10.4786	13.1556	10.7904	9.2623	11.9117	9.8305	10.6212	10.7817	11.2159	13.185	11.7214	9.5413	6.9883	10.9236	11.4453	12.6508	11.4536	11.5601	11.198	12.0148	10.854	11.4588	6.4865	12.088	11.7123	12.5716
DHPS	6.4055	6.3821	6.3474	7.0542	5.5543	6.734	6.266	6.6904	5.4612	6.1561	6.3104	6.4563	6.1211	6.5514	6.051	6.3202	6.6331	7.45	6.0661	6.2849	6.2464	6.8059	6.6919	5.7438	5.8808	6.9876	5.4646	5.986	7.1821	6.8106	5.4523	6.5132	6.9836	6.3954	5.4883	4.3621	4.3406	5.8389	6.1487	5.3317	5.7701	4.9704	5.4201	4.5412	6.4092	6.7783	5.6474	6.2469	6.4493
NQO1	2.4134	2.4296	2.7292	2.4867	2.4296	4.2699	2.4723	2.5512	2.4296	3.6594	2.4134	3.7999	2.4296	2.8529	2.7934	2.4296	2.4296	2.4072	2.4296	2.6684	2.7765	2.4151	4.0456	3.2875	2.4072	2.358	2.4296	2.4296	4.132	2.4134	2.4296	2.7279	2.4296	2.4296	2.4296	2.4134	2.4134	2.6165	2.4296	2.4296	2.5826	2.4296	2.7244	2.4296	3.4528	2.4072	2.5007	2.935	2.4341
AGA	6.2904	7.3452	7.1944	5.924	6.2157	6.1363	5.2182	6.7175	7.0107	7.0943	7.2398	6.6187	6.0792	7.4906	5.4945	6.177	7.0112	6.0243	6.6946	6.6863	7.3873	6.6588	6.5938	5.6387	6.4251	5.5986	3.6298	6.3082	7.4368	6.1557	6.2653	7.0127	7.3088	5.6128	5.8641	4.1689	5.8292	5.8486	6.1332	6.5158	6.0969	5.9906	6.4486	5.0171	7.4497	5.5145	6.9269	6.1239	5.8529
JAG1	7.7141	8.6684	5.5876	5.52	6.2237	6.0712	6.1104	5.4784	6.1171	6.1282	8.257	7.4471	5.15	5.689	5.5887	6.5883	6.9624	2.9429	6.254	5.9099	5.426	5.5356	5.6655	6.7813	6.9386	6.1928	5.9691	5.2183	4.3824	6.5995	7.1113	6.7635	7.9252	6.0373	7.2206	6.0608	7.3411	7.6263	6.0703	6.5297	7.4422	6.1593	6.8045	7.1942	6.0081	3.4434	6.4657	7.6226	6.7278
EIF2D	8.3974	8.9918	7.9768	8.8056	7.9825	8.5385	8.5949	8.9709	8.0064	8.5789	7.6124	7.9012	7.8395	7.2537	7.3924	8.2837	7.6593	9.4629	8.0305	7.8242	7.6418	8.1919	8.6304	8.2905	8.507	8.5809	7.4444	7.3758	8.5041	8.8963	7.5501	8.9622	8.5177	7.5506	7.5993	5.1739	6.025	7.366	7.2247	7.0806	7.1197	7.7145	7.3905	7.6283	8.6421	8.5359	7.6308	7.6152	7.8635
EFNA1	2.4416	2.3849	2.4416	2.3293	2.4065	2.3801	5.4865	3.7863	2.4934	2.4124	2.4416	2.4416	2.3874	2.3849	2.4416	3.9522	2.3849	2.3891	2.4416	2.4416	2.3849	2.4416	2.4184	2.4416	2.8317	2.4416	5.4582	2.4416	2.3787	2.4416	2.4416	2.5509	2.763	2.3787	2.4416	2.8459	2.4416	2.4416	2.4416	2.8426	2.4416	2.4416	2.4416	2.4416	2.4416	2.8878	2.4322	2.4416	2.3849
CELSR2	2.3293	2.3293	2.3293	2.3293	2.3293	2.3293	2.3293	2.3293	2.3293	2.3293	2.3293	2.3293	2.3293	2.3293	2.3293	2.3293	2.3299	2.3293	2.3311	2.3513	2.3293	2.3293	2.3293	2.3293	2.3293	2.3293	2.3293	2.3293	2.3293	2.3293	2.3293	2.3293	2.3293	2.3293	2.3293	2.3293	2.3293	2.3293	2.3293	2.3293	2.3293	2.3293	2.3293	2.3293	2.3293	2.3293	2.3293	2.354	2.3293
TCTEX1D1	3.6546	2.5579	2.5271	2.8396	2.8396	2.395	4.5346	3.2343	2.5146	2.3936	2.7468	2.7259	2.4639	2.8439	2.8975	4.8872	4.4643	2.3959	2.4892	3.2154	2.8869	2.766	2.7657	2.4912	4.6464	3.4449	3.6942	2.9055	5.3463	5.3387	2.4745	2.8305	5.6112	2.5525	2.4892	5.1193	2.8975	2.8396	2.4622	2.8396	2.4996	2.4892	3.2942	2.4892	2.3293	2.4892	2.6605	2.6768	2.8216
CTTN	2.3437	2.3437	2.3437	2.3437	2.3437	2.3437	2.5283	2.6433	2.4004	2.3437	2.4171	2.3437	3.9392	2.3437	2.3437	2.8377	2.3437	2.3437	2.3437	2.3812	2.3437	2.3437	2.3437	2.3437	2.455	2.3437	3.5866	2.3437	2.3437	2.4557	3.2919	2.3437	2.3437	2.3437	2.3865	2.483	2.3437	2.8366	2.3437	2.3437	2.3437	2.487	2.3437	2.3437	2.3437	2.3437	2.3437	2.3831	2.3437
EPB42	2.8239	6.8107	3.6681	8.2642	7.7609	2.3505	6.8921	6.9881	3.5785	3.9361	6.6511	3.0422	4.7855	2.8239	4.719	9.5422	2.8239	6.2068	6.972	7.0282	2.8239	7.897	2.8275	5.381	9.3331	9.4615	4.4931	2.3293	4.3194	9.7308	9.0207	6.6279	3.4863	3.6094	5.2035	4.7684	2.8239	6.2396	3.4154	2.8239	3.0548	2.8239	2.8239	6.3167	2.8239	5.8653	2.7362	7.5882	2.8239
STOM	9.5604	8.7194	8.4063	9.995	8.9562	9.568	9.412	9.8895	8.8662	9.1232	9.7042	9.1882	9.4514	7.8891	8.3789	10.6969	8.8365	10.0994	9.6019	8.8147	7.9236	9.5115	9.0964	8.6395	10.5172	10.9534	9.5281	8.3438	7.3698	10.4542	10.7578	9.7974	9.9579	8.7368	9.7986	6.9067	6.8709	9.7487	8.8992	9.1043	8.7068	9.0205	8.1926	8.0991	8.9585	9.3222	8.1121	9.5292	9.1304
EPHB1	2.3293	2.3293	2.3293	2.3293	2.3293	2.3293	2.3293	2.3293	2.3293	2.3293	2.3293	2.3293	2.3293	2.3293	2.3293	2.3293	2.3293	2.3293	2.3293	2.3293	2.3293	2.3293	2.3293	2.3293	2.3293	2.3293	2.3293	2.3293	2.3293	2.3293	2.3293	2.3293	2.3293	2.3293	2.3293	2.3293	2.3293	2.3293	2.3293	2.3293	2.3293	2.3293	2.3293	2.3293	2.3293	2.3293	2.3293	2.3293	2.3293
ETFDH	4.5133	5.2156	4.7964	5.2175	5.8036	4.8873	4.5112	4.0475	3.7341	4.5293	5.0238	6.2595	5.4663	5.0363	4.3921	5.0117	5.275	4.5022	4.0124	4.5899	5.942	4.8292	5.8869	5.8406	4.6238	4.8228	4.0027	6.2687	5.3754	4.4932	5.8048	6.0297	4.9844	6.08	4.9662	4.4759	4.7054	4.6292	5.5149	5.1471	4.5265	4.5492	5.6889	4.427	5.5143	4.4345	5.568	5.6136	4.6894
F12	2.9176	2.7691	2.9199	2.4352	3.1281	3.3523	3.565	5.5638	2.8805	3.7151	3.6246	2.9176	2.9198	3.2546	2.9467	2.9199	2.9199	2.442	3.053	3.9583	3.2117	2.5138	2.4352	2.9964	2.8805	2.9176	2.9199	2.9199	5.107	2.8805	4.1559	3.0253	2.9199	2.8282	4.0561	5.1283	4.2922	3.9071	2.9176	4.2493	2.8805	3.7345	2.9199	3.1714	2.9199	5.2847	2.9199	6.1339	2.9199
YPEL4	3.5305	4.6906	2.8829	5.4832	5.5625	2.7273	3.4921	3.744	2.7031	3.2285	3.4921	2.7378	3.4924	2.5167	2.715	6.3215	2.3921	3.4921	2.9324	6.1737	2.8829	3.7785	2.6757	3.5305	6.6367	6.1635	4.0251	2.8214	2.6596	7.0858	5.1335	3.4921	2.9432	2.6211	3.934	3.39	3.4921	3.2226	3.3465	2.5711	3.5305	3.1725	2.8601	3.0445	3.1213	3.4737	2.8829	6.4614	3.2334
FAM124A	2.3293	2.3293	2.3293	2.3293	2.3293	2.3362	2.3293	2.3293	2.3714	2.3293	2.3293	2.3293	2.3293	2.3293	2.3293	2.3293	2.3293	2.3293	2.3293	2.3293	2.3293	2.3293	2.3293	2.3293	2.3293	2.3293	2.3293	2.3293	2.3293	2.3293	2.3293	2.3528	2.3293	2.3293	2.3293	2.3293	2.3293	2.3293	2.3293	2.3293	2.4568	2.3293	2.3293	2.3293	2.3293	2.3293	2.3293	2.3293	2.3305
FAM171A1	2.3351	2.3972	2.3351	2.3972	2.3972	2.3972	2.3972	2.3972	2.3351	2.3351	2.3972	2.3293	3.0619	2.3351	2.3972	2.4637	2.3351	2.3351	2.3972	2.5437	2.381	2.3653	2.3972	2.3972	2.3972	2.3972	2.6008	2.3373	2.3972	2.3972	2.3972	2.3972	2.3351	2.4091	2.3972	2.3972	2.3972	2.3972	2.3972	2.3972	2.3972	2.3972	2.3786	2.3972	2.3972	2.3972	2.3972	2.4077	2.3351
FGF9	6.5896	2.3293	2.3364	2.3293	2.3644	2.3293	2.6611	9.2564	2.9763	2.3293	2.3402	2.3293	2.3293	5.3196	5.7945	2.3293	2.3293	2.3293	2.3584	2.336	2.3293	2.4691	2.3293	2.3293	2.3293	2.3293	5.7321	2.5825	2.617	2.3293	2.3293	2.3293	2.3293	2.3293	2.4178	2.3293	4.6907	2.3293	2.3293	3.9457	2.6668	3.3544	2.3293	2.3293	2.3293	2.3293	2.8379	2.3293	2.3458
GPC5	2.3293	2.3293	2.3293	2.3293	2.3293	2.3293	2.3293	2.3293	2.3293	2.3406	2.3293	2.3293	2.3293	2.3388	2.3635	2.3293	2.3307	2.3293	2.3293	2.3293	2.3293	2.3293	2.3293	2.3293	2.3293	2.3293	2.3293	2.3293	2.3293	2.3349	2.3293	2.3316	2.3293	2.3293	2.3293	2.3293	2.3293	2.3293	2.3293	2.3293	2.3293	2.3293	2.3293	2.3293	2.3293	2.3293	2.3293	2.3466	2.4368
IKZF2	2.3293	2.3293	2.3293	2.3293	2.3293	2.3293	2.6432	2.3293	2.3293	2.3293	2.3293	2.3293	2.3849	2.3293	2.3293	2.3293	2.3293	5.9352	2.3293	2.3293	2.3293	2.3293	2.3293	2.3293	2.3293	2.3296	2.3293	2.3293	2.3293	2.3293	2.3293	2.3293	2.3293	2.3293	2.3293	2.3293	2.3293	2.3293	2.3293	2.3293	2.3293	2.3293	2.3293	2.3293	2.3293	2.3293	2.3293	2.3293	2.3293
LPHN1	2.3353	2.3353	2.3353	2.3353	2.3353	2.3353	2.6885	4.5223	2.3353	2.3353	2.3353	2.3353	2.3353	2.3353	2.3395	3.2091	2.3353	2.3353	2.4743	2.3354	2.3353	2.3353	2.3353	2.3353	2.3353	2.3357	2.8799	2.3353	2.3353	2.3353	2.3353	2.3353	2.5546	2.5335	2.3353	4.3721	2.3353	2.3353	2.3353	2.3353	2.3353	2.3353	2.3353	2.3353	2.3353	2.3353	2.3353	2.3353	2.3353
CLSTN1	7.1945	6.0829	6.9834	7.1285	5.257	7.4296	7.0479	8.4413	6.3138	7.1229	6.3872	6.5474	6.6825	7.1536	7.3736	6.8772	6.7179	7.5527	6.6806	6.9785	6.0029	6.9929	7.4815	7.0664	6.8532	7.2151	5.1057	6.9229	7.2714	6.5259	6.195	6.6442	5.9248	6.7759	7.1281	7.3317	5.8142	6.05	6.5857	5.1676	6.8078	6.5093	5.7575	5.445	7.2624	7.7045	5.8077	6.6111	7.8753
TRIM32	2.3293	2.3293	2.3293	2.3293	2.3293	2.3293	2.3293	2.3293	2.6923	2.3293	2.3293	2.4962	2.3293	2.3293	2.3293	2.3293	2.3293	2.3293	2.3293	2.3293	2.3293	2.3293	2.3293	2.4723	2.3293	2.3293	2.3293	2.3315	2.3293	2.3293	2.3293	2.3293	2.3293	2.3293	2.3293	2.3293	2.3293	2.3293	2.4098	2.3293	2.3293	2.5418	2.3293	2.3293	2.3293	2.3293	2.3293	2.3293	2.3293
COBL	2.3293	2.3293	2.3293	2.3293	2.3293	2.3293	2.3293	2.3293	2.3293	2.3293	2.3293	2.3293	2.3293	2.3293	2.3293	2.3293	2.3293	2.3293	2.3293	2.3293	2.3293	2.3293	2.3293	2.3293	2.3293	2.3293	2.3293	2.3293	2.3293	2.3293	2.3293	2.3293	2.3293	2.3293	2.3293	2.3293	2.3293	2.3293	2.3293	2.3293	2.3293	2.3293	2.3293	2.3293	2.3293	2.3293	2.3293	2.3293	2.3293
DMXL2	7.895	10.2577	9.5462	8.4823	4.8575	7.8734	6.7678	6.1577	7.9819	9.8419	10.32	9.8944	10.4625	10.4404	10.215	9.7141	10.0637	10.5908	10.5749	10.2077	10.5918	9.3828	7.2901	8.9787	9.5814	9.1454	6.7654	10.8629	9.179	8.0039	10.3508	9.5052	8.8037	9.486	7.693	6.1935	11.7896	9.8096	10.4506	11.1916	9.5808	10.2499	11.0829	6.6245	7.2147	5.8059	11.0806	11.021	10.2706
MAN2B2	8.0723	8.3481	8.5962	7.7687	6.6642	7.8069	6.5717	7.2728	7.6394	8.0702	7.4914	7.5562	7.9519	8.5898	8.3713	7.832	7.9342	7.3944	7.768	8.2995	8.3349	8.0632	7.4999	7.0501	7.4491	7.5559	4.9581	8.4107	8.8101	6.9733	7.985	8.1105	7.772	7.2355	7.679	6.4512	7.8043	7.3267	8.0782	7.109	7.7598	7.7444	8.1514	7.1755	8.4141	8.2506	7.9906	7.5376	8.3665
TTC9	2.3293	2.3293	2.3293	2.3293	2.5116	2.3293	2.3293	2.3293	2.3293	2.3293	2.3293	2.3293	2.3293	2.3293	2.3293	2.3293	2.3293	3.4948	2.3534	2.3293	2.3293	2.3293	2.3293	2.3293	2.3315	2.3293	2.3293	2.3293	2.3293	2.3293	2.3484	2.3293	2.3293	2.3293	2.3293	2.913	2.3293	2.3293	2.3293	2.3293	2.3293	2.3293	2.3293	2.3293	2.3293	2.6399	2.3293	2.3293	2.3293
CLDN15	5.7024	6.1108	4.9472	5.4756	5.2638	5.9848	6.3888	6.6695	5.535	4.6143	5.1905	5.6137	5.6803	5.2345	4.9874	6.0527	5.3211	6.2639	5.8188	5.6104	5.6756	5.1754	5.6001	5.7548	5.7702	5.8582	5.6545	5.2666	4.7881	6.0677	5.7994	5.2267	6.0269	5.329	6.0045	6.4907	5.2737	5.7687	6.2637	5.4827	6.4083	5.8771	5.1097	6.4269	5.9801	6.3032	6.3055	7.0295	6.4484
SCML4	2.3293	2.3293	2.3293	2.3293	2.3293	2.3293	2.4193	2.3293	2.3293	2.3293	2.3293	2.3293	2.7172	2.3293	2.3293	2.3293	2.3293	3.8396	2.3745	2.3293	2.3293	2.3293	2.3293	2.3293	2.3293	2.3293	2.3293	2.3293	2.3293	2.3293	2.3293	2.3293	2.3293	2.3293	2.3605	2.3293	2.3293	2.3293	2.3293	2.3293	2.3293	2.3293	2.3595	2.3293	2.3293	2.3293	2.3293	2.3293	2.3293
CXorf23	2.4362	2.4433	2.332	2.4433	2.4433	2.4433	2.4839	2.4433	2.3734	2.5022	2.4433	3.9292	3.8736	2.4433	2.4433	2.5112	2.4362	3.0995	2.5811	2.4433	2.4433	2.4433	3.352	3.1397	2.8902	2.894	2.3832	2.4696	2.4362	2.4433	2.4433	2.5407	2.4445	2.9295	3.2558	2.4433	2.8517	2.4574	3.2711	2.8143	2.9163	2.6785	3.8166	2.4433	3.4784	3.7185	2.7684	3.0927	2.4337
C2CD2	2.8866	2.7733	2.953	3.427	4.4378	3.9886	3.3165	4.3991	3.0747	3.3508	3.3224	4.826	3.1358	2.9281	3.3508	4.9225	3.9891	6.4498	3.4365	3.1047	2.9315	3.3388	5.1151	5.0654	4.4015	3.6218	3.0519	2.9905	2.6868	3.3545	3.0131	3.73	4.8571	2.908	4.3103	5.4848	2.9281	2.9281	3.6712	3.1447	4.0078	3.9985	3.7147	2.9281	4.3418	5.099	4.1991	4.3006	3.252
FBXO25	4.6939	4.1697	4.8074	3.7617	3.7168	3.8129	3.2849	3.395	4.0162	4.0566	4.1217	4.1493	4.4979	4.56	4.5507	3.651	4.0442	3.5449	3.8578	4.311	3.9865	4.0257	3.7127	3.9091	3.9925	3.36	3.5449	4.5035	4.2037	3.7776	3.9195	4.307	3.7491	4.3104	3.7258	3.421	4.1848	3.805	3.7617	3.9212	3.9629	4.1407	4.6153	3.9315	4.1983	3.5978	4.1887	4.154	3.5584
OR10J1	2.3293	2.3293	2.3293	2.3293	2.3293	2.3293	2.3293	2.3293	2.3293	2.3293	2.3293	2.3293	2.3293	2.3293	2.3293	2.3293	2.3293	2.3293	2.3293	2.3293	2.3293	2.3293	2.3293	2.3293	2.3293	2.3293	2.3293	2.3293	2.3293	2.3293	2.3293	2.3293	2.3293	2.3293	2.3293	2.3293	2.3293	2.3293	2.3293	2.3293	2.3293	2.3293	2.3293	2.3293	2.3293	2.3293	2.3293	2.3293	2.3293
TSPAN13	6.5793	4.6808	4.3866	8.3391	6.1151	7.8455	9.6468	9.1092	7.4245	8.398	7.331	7.134	6.2496	6.5074	4.966	8.5347	5.7129	9.8092	7.3414	6.0581	4.2957	7.1527	8.8259	6.8395	10.5823	9.221	8.1552	3.1043	4.1534	9.6308	8.3087	7.3228	8.009	6.3649	8.2403	7.916	3.9614	7.6934	6.2281	5.9058	7.028	8.4326	6.1182	6.9426	7.1731	10.608	6.5566	6.8607	6.5039
ADAMDEC1	2.4585	2.4067	5.8674	2.4067	2.4067	2.6995	2.3869	2.4067	2.419	2.4067	2.4067	3.0238	2.9151	2.5724	3.2521	3.0313	4.799	2.3869	2.4307	2.5974	6.9788	3.8361	3.3223	2.4067	2.4079	2.4067	2.5269	5.1133	2.4067	2.3293	2.4067	2.4068	2.4485	2.4067	2.4067	2.4067	7.5746	2.4284	2.9104	4.8962	2.7706	3.189	4.3121	2.4067	3.826	2.3293	4.5917	2.6488	2.4067
BMP10	2.3293	2.4841	2.3293	2.3293	2.4272	2.3293	2.3328	2.3293	2.3293	2.3293	2.3293	2.3293	2.3293	2.3293	2.3293	2.3293	2.3293	2.3293	2.3293	2.3293	2.3293	2.3293	2.3293	2.3293	2.3293	2.331	2.3293	2.3293	2.3293	2.3293	2.3293	2.3312	2.3293	2.3293	2.3293	3.2652	2.3293	2.3293	2.3293	2.3293	2.3293	2.3293	2.3293	2.3293	2.3293	2.3293	2.3293	2.3293	2.3315
BIN1	4.5526	3.7824	3.8804	4.199	3.8909	5.4434	5.1362	5.8539	4.9697	3.8611	3.6834	4.4566	4.8871	4.251	4.2886	4.2993	3.9245	3.7073	6.0102	3.8784	3.843	4.3065	6.1069	4.0237	3.9195	4.199	7.2711	4.199	3.804	3.8784	3.9885	3.7208	4.0668	3.8734	7.118	5.2598	6.9149	4.2392	3.6834	5.446	5.2942	4.7609	4.1013	5.8794	4.9352	5.0696	5.2759	3.9377	3.7
GMFB	8.582	7.1487	7.9821	6.8431	8.5719	7.1484	6.4564	7.5735	8.0478	7.4018	6.2036	7.3165	6.8607	7.1996	6.3341	6.1278	6.6382	5.7614	7.8367	7.6755	7.833	6.807	6.974	6.9235	7.334	6.458	7.8524	7.888	7.2066	6.7889	6.8522	6.688	7.3427	7.7513	6.7251	3.9695	8.1341	6.6136	6.6351	7.33	7.0369	6.9604	7.9651	8.3276	7.0843	7.108	7.0799	6.586	8.0146
GNAI1	5.1644	2.82	2.6191	3.0807	6.5499	3.5175	2.4135	3.4462	4.31	4.8436	2.6883	6.5024	2.8201	2.6554	2.4095	3.2699	2.4995	2.9572	3.6222	2.8583	2.3293	2.8246	2.41	2.4094	4.8607	3.7903	6.0852	2.8279	2.981	3.5337	2.9707	3.8944	4.2	2.6494	4.1028	4.6346	2.6068	2.8468	3.3013	6.7863	3.0986	2.4359	2.9832	3.5516	4.0179	6.3138	5.025	4.7436	3.4789
GNG7	4.7953	3.9453	3.945	5.8117	4.4025	4.2497	5.4741	5.1802	4.4884	5.0089	4.8365	3.8073	3.3968	3.3968	3.3968	4.7711	3.681	6.0951	4.4321	4.2475	3.1198	3.4172	4.2016	3.1202	4.7458	5.7489	3.6969	3.1383	3.851	6.1866	3.681	3.3968	4.1331	3.7502	4.2231	5.0524	3.3949	4.7375	3.5733	3.5117	3.7269	4.327	3.681	3.1124	5.1194	6.6723	3.1383	4.2112	4.9558
GNG11	3.2728	2.6762	2.4992	3.7569	2.7795	4.2234	3.7663	2.3293	5.7739	2.7023	3.1078	2.3293	5.333	2.9659	3.0833	4.8817	2.4083	2.3293	4.5139	3.7296	2.5546	4.1892	2.7023	2.3293	4.0349	3.0031	2.3293	2.4906	2.7397	5.7055	3.2953	3.3684	4.1467	2.3923	3.1794	2.7361	4.9231	4.6088	2.7023	2.5166	2.7023	4.4648	4.5281	5.5083	2.4906	2.7023	2.4906	2.5704	4.8842
IAH1	8.7242	8.8718	8.8698	8.7612	8.9953	9.2652	8.3353	8.7839	8.1351	8.5771	8.4501	9.0346	7.9917	7.997	8.3852	7.7183	8.8355	7.4623	8.0564	8.3899	8.6291	8.7659	9.0728	8.3344	8.5137	8.0961	7.5937	7.9936	8.7498	7.9506	7.5177	9.0333	7.9057	7.3397	7.5522	5.423	6.945	8.041	8.4205	8.1732	7.7336	7.6903	8.2447	7.833	8.7235	8.0532	8.3557	7.6877	8.2469
IGKV4-1	3.4854	3.7528	4.6855	6.3148	3.1847	3.6388	3.3903	2.9624	3.5125	3.4888	5.5642	4.5023	7.0732	6.2886	3.4854	6.5321	2.4923	3.2746	3.644	5.5592	5.2847	5.9689	3.3903	4.2279	4.001	7.2251	2.8416	4.1431	3.3903	4.001	8.3033	5.1088	3.3978	5.4505	3.3001	3.563	3.4854	6.4637	4.9512	3.0598	3.6954	3.4854	4.4778	2.3709	2.5473	2.8416	2.3647	4.5805	2.7181
TRIB2	2.3523	2.3343	2.3372	2.3315	2.3392	2.3325	2.3378	2.3463	2.3294	2.3298	2.5114	2.3294	4.9259	2.3315	4.0665	2.3426	2.3298	5.2104	3.8795	2.3809	2.3298	3.2946	2.3298	2.3315	2.3426	2.3343	2.3298	2.3294	2.5421	2.4817	2.5321	2.3298	2.3298	2.3378	3.0645	4.8432	2.3315	2.3619	2.3294	2.3301	2.478	2.4423	4.1815	2.3298	2.3426	2.3294	2.3423	2.5388	2.3319
GTF3C2	6.1536	7.202	5.6746	6.6859	6.7315	6.9165	6.8007	6.2233	5.895	7.1705	5.9646	6.9831	7.0268	6.5005	6.4915	7.2995	6.6368	8.1235	6.4236	6.2295	5.6201	6.7691	7.1094	6.8121	7.138	7.1369	5.5087	6.2397	7.1308	6.4323	6.5128	6.8856	6.4301	6.3997	6.8926	6.0436	5.4945	6.409	6.5464	6.4654	5.9836	6.0843	6.5507	6.2057	6.1646	6.3447	6.1631	6.8393	6.2738
CNOT7	7.2432	7.1772	7.1067	7.2543	7.4929	7.374	7.632	6.9014	6.6836	7.7323	7.3241	7.5496	7.1889	6.5785	7.3752	7.1604	6.9417	7.7226	6.9996	7.0229	7.0691	7.021	7.6734	6.7468	7.6147	7.4201	6.884	6.6885	7.6062	7.2142	6.9402	7.3131	8.1057	8.1864	7.5119	4.7792	6.24	7.5674	7.1673	6.962	7.1708	7.2952	7.1734	7.5978	8.4657	7.8881	7.0936	6.9607	6.7823
SNX8	3.4112	3.0881	3.5879	3.346	3.3278	3.346	3.1473	3.346	3.7532	3.5967	3.4418	3.5999	3.3274	3.346	3.5602	3.2254	3.4362	3.2005	3.9304	4.0962	3.1206	3.5388	3.331	3.346	3.3278	3.346	3.2703	3.346	3.463	3.4568	3.346	3.5075	3.2107	3.346	3.4244	3.346	4.7964	3.346	3.346	4.2276	3.5792	3.5239	3.346	5.0795	3.3897	3.346	3.3551	3.3591	3.3526
GPSM2	3.7346	5.1623	3.4962	5.1082	4.2247	4.5727	5.6289	3.8606	3.4776	5.1136	4.5431	4.603	3.9518	3.9499	3.433	6.452	3.9988	4.0474	3.4818	3.8198	3.7973	4.0202	3.8064	4.006	4.4694	5.7419	3.963	3.5843	3.9545	5.055	4.5706	5.431	5.7349	3.923	3.9499	3.7365	3.0282	3.9175	3.9362	3.8678	3.7542	3.6741	3.9914	3.4401	3.4941	4.3959	3.643	4.0173	3.564
GYPA	3.1821	4.8252	3.6506	8.2138	4.9888	3.1898	3.8793	4.6648	3.4681	3.6599	6.4932	3.6599	3.9396	3.6617	3.5414	8.4815	3.1821	4.4143	3.5392	6.6489	3.2912	6.9499	3.5285	4.5903	8.8172	8.7012	3.4681	3.1821	3.1821	9.0453	8.1666	6.3907	5.5185	4.3659	5.1243	3.6599	3.5188	5.7377	5.4912	3.4214	4.1103	3.7436	3.5392	3.8464	3.3514	3.7359	3.4681	8.0988	4.2407
GYPC	8.234	9.671	7.1963	10.01	10.7701	7.8268	11.4193	11.2909	9.1323	9.464	9.8224	8.0713	8.5831	8.0221	8.183	11.1316	7.2188	9.9686	9.9882	8.4299	6.1743	9.7635	8.7981	7.8733	11.0561	11.6316	10.8422	6.0834	7.9801	11.7203	10.702	9.1497	9.4416	6.9904	8.3839	7.8676	7.7468	9.1756	7.1152	7.3412	8.4845	8.306	6.5446	9.5809	8.5988	10.9891	7.2846	9.5924	7.1301
HBM	5.7801	9.7545	8.5113	12.133	11.4812	6.8231	10.2398	10.2803	8.557	8.4109	10.4854	7.8825	8.8314	6.8157	7.5183	12.2083	4.9874	9.4396	9.7204	11.1395	5.5163	11.3637	7.0871	9.2515	12.4634	12.4355	8.6052	4.6377	6.8466	12.9569	12.4202	10.4009	8.6984	8.3534	9.8471	8.8808	5.6543	11.4428	8.6579	5.07	8.656	6.9549	7.3785	10.094	4.5409	9.9389	4.514	13.0137	8.1828
HIP1	4.2441	4.7167	5.2255	5.4206	6.1528	6.4233	3.014	3.6493	3.6167	3.362	5.5083	7.1997	3.6961	5.5779	5.8479	5.6853	6.64	3.6005	4.9497	4.9175	6.0206	6.8753	5.4118	5.8801	3.7738	5.1006	3.6229	7.3831	6.2157	6.252	5.4019	5.9888	5.7454	4.6515	6.5854	3.1431	3.4549	4.7751	6.5049	4.9933	5.9902	5.607	6.0905	4.0124	6.3694	3.5302	6.0183	5.6244	6.4419
HNMT	3.8435	2.9096	5.3178	4.1426	2.543	2.8593	2.4316	2.5743	2.6489	2.5743	3.2893	2.8343	3.5731	4.6467	3.8926	2.5743	3.9333	2.5743	2.612	4.451	5.0378	3.5968	2.762	3.1238	2.8881	2.5743	2.7477	6.2475	5.0552	3.2571	3.4668	5.3188	2.5743	5.2771	2.5096	3.3365	4.0633	2.5797	4.1015	2.7726	3.1161	2.9046	5.2106	2.5743	3.2769	2.5743	3.8973	3.908	4.652
HOXA2	2.3293	2.3293	2.6268	2.3293	2.3293	2.3293	2.3293	2.3293	3.3566	3.4251	2.3293	2.344	2.3293	2.6596	2.3744	2.3293	2.3542	2.3293	2.9385	3.4271	2.333	2.3806	2.7544	2.5045	2.4555	2.3293	2.3293	2.3293	2.3293	2.3293	2.3293	2.3293	2.3293	2.3293	2.3913	2.3293	2.3293	2.4426	2.9191	3.7302	2.3293	2.3293	2.3293	2.7063	2.3293	2.3293	2.4386	2.5008	2.3293
HOXA3	4.5106	5.8569	5.9551	3.4383	4.4988	4.6452	3.7442	4.0186	6.1542	5.2866	5.6289	4.169	4.8299	4.7602	5.3625	3.769	4.7282	3.9868	5.1459	5.6779	4.3943	4.9935	4.9553	4.5548	3.9553	3.1432	3.1163	4.5917	3.9868	4.2477	4.9239	5.2631	3.772	3.9014	5.1461	3.9363	4.9157	6.0123	5.7465	5.4943	4.9731	4.6687	5.4765	4.9515	4.6426	2.6724	5.7444	4.2389	3.028
HOXA4	6.5798	6.6395	6.5389	4.6508	5.9984	4.7491	5.2317	4.2844	8.1698	6.0897	7.4813	5.8539	4.1849	5.6944	6.2675	4.1717	5.9531	3.6285	5.1024	5.4872	6.3326	5.3143	6.4155	5.7292	4.7251	4.1717	6.0039	4.462	5.4999	5.3681	5.7094	7.1732	4.1717	4.0438	5.8672	4.2689	5.5247	6.1059	6.7707	8.1402	5.2272	6.2029	5.5892	5.9626	6.3907	4.1717	7.3781	6.7888	5.4362
HOXA5	11.2157	10.2821	10.4339	5.5607	9.2256	8.1446	5.8048	5.9345	10.6175	10.2794	9.6554	10.7265	7.4993	10.1353	10.4431	7.2896	8.513	2.3293	9.2304	10.3823	9.3019	8.1937	10.3079	9.7352	7.4406	2.495	3.0321	8.3648	7.0963	10.2743	8.6479	10.2187	6.7857	6.881	9.9196	7.4227	8.9602	9.118	9.6522	10.7411	10.6598	10.6664	9.9719	9.3168	8.4981	2.495	9.6059	9.3601	8.5668
HOXA6	3.5907	5.0127	5.0436	2.9829	3.2349	3.6421	2.9111	3.13	4.3903	3.9537	5.4293	4.5279	3.9017	3.3721	3.3702	3.4355	3.3839	3.2354	4.0061	4.7609	4.6148	3.2043	4.129	3.9548	3.113	2.7106	3.4264	2.8523	3.3281	3.7659	3.724	3.5105	3.0437	3.3978	6.1156	4.5896	5.262	5.5676	6.4271	6.5946	6.8468	5.1673	4.9645	6.2166	5.3598	2.8223	6.036	6.8645	3.5907
HOXA7	5.4879	6.6188	6.7816	4.7961	5.3264	6.0419	5.4125	5.0558	6.3671	6.3275	5.972	7.9832	5.7744	6.0613	5.1074	3.7688	6.7732	3.3223	5.1062	5.5476	6.6774	6.7518	6.7609	7.4086	5.2153	3.1844	3.4528	6.0551	6.3442	5.9152	5.8523	6.4564	4.9591	4.8268	6.9808	5.1153	4.8303	6.5602	7.5286	7.5385	7.4012	6.4983	7.4478	6.6794	6.8812	3.255	7.1971	7.2889	4.637
APBA1	2.3293	2.3293	2.3293	2.3293	2.3293	2.3293	2.3293	2.3293	2.3293	2.3293	2.3322	2.3293	2.3293	2.3341	2.3293	2.3293	2.3293	2.3293	2.3293	2.3293	2.3293	2.3293	2.3293	2.3293	2.3293	2.3293	2.3293	2.3293	2.3293	2.3358	2.3293	2.3293	2.3293	2.3293	2.3293	2.4351	2.3293	2.3293	2.3293	2.3293	2.3293	2.3293	2.3293	2.3293	2.3293	2.3699	2.3293	2.3293	2.3293
HOXB2	8.1419	7.7871	8.6092	7.6697	9.1608	9.2496	10.0201	8.7583	9.6766	9.9824	7.9427	8.9024	7.3205	5.5017	6.9679	5.3468	8.2017	2.3293	8.3068	6.6756	7.3796	7.9803	9.5912	8.6277	3.3571	3.3712	6.7902	7.1366	8.3892	7.8566	7.2091	7.317	7.2775	8.223	9.2838	4.8671	7.0345	7.6425	8.7035	9.7222	8.5895	9.5655	7.3205	9.2936	9.4103	4.1458	7.7526	8.128	7.3205
HOXB3	6.4052	8.012	7.2086	6.3885	7.1447	7.4178	7.4677	6.2795	8.2894	8.7457	6.4474	8.2051	7.1142	6.8007	6.3774	4.8562	7.9943	3.7316	7.0265	6.645	6.7754	7.0033	7.4553	9.116	3.6765	3.7878	4.3916	6.2181	5.9693	7.5278	7.5489	7.2904	6.5459	7.2796	8.7724	5.1635	5.782	7.0596	7.7222	8.3531	7.7226	7.4504	6.9426	7.2607	7.2841	4.3916	7.4955	6.686	6.6462
HOXB4	6.5555	6.507	6.6104	6.2806	7.1595	7.7178	7.9376	5.7152	7.225	6.9498	6.4326	7.318	6.0643	5.8511	5.577	4.1857	5.3894	4.5574	5.6492	5.4722	6.1289	6.3061	7.4204	7.7104	4.1857	4.3547	4.1857	6.3182	5.7845	6.6505	5.3848	5.79	5.3848	6.1818	7.2473	5.3497	5.3287	6.3936	6.6435	7.0616	6.6691	6.7597	6.2053	6.0168	7.1802	4.1786	6.3937	7.0469	5.9645
HOXB5	6.8234	5.3841	6.7101	6.2258	5.3985	5.9182	6.5661	5.8025	7.1217	6.0659	6.4141	5.0142	5.3841	6.2376	6.4286	3.4053	5.7878	3.3891	5.4163	5.9691	5.9556	5.6863	5.1712	5.3019	3.4008	3.3891	3.8217	5.545	7.0044	5.395	5.6173	5.7354	5.2716	6.3129	5.9605	4.992	5.6679	6.1501	6.2373	6.8649	5.7969	6.3241	6.1662	5.335	7.1025	3.6226	5.8843	5.5501	5.987
HOXB6	7.8787	7.5409	7.4629	7.5742	7.2411	7.5115	8.1	6.6791	7.7295	7.3033	7.757	7.5367	7.8428	7.2815	7.912	3.2692	7.7765	2.674	6.5192	7.2572	7.106	8.0932	7.421	8.1355	3.1127	2.6495	2.8548	8.1861	7.9472	7.9293	7.0698	7.7649	6.6383	7.2913	7.0654	4.3697	7.4095	6.8269	7.6329	7.3718	6.9827	6.804	7.0296	7.0426	6.7924	3.2181	6.4295	7.4847	7.7372
HOXB7	2.5959	3.7036	2.7005	2.567	5.4253	2.5546	6.1536	2.5384	3.9946	2.6898	6.1096	2.9679	3.2073	2.6471	3.6529	2.5112	2.6183	2.4107	2.8225	2.9996	3.42	2.8097	2.6222	4.2705	2.5101	2.5405	2.5555	4.0875	3.9478	3.4552	3.0875	5.6948	3.3732	3.7585	2.7135	2.5555	3.1497	3.4276	3.7193	3.7238	3.0232	4.736	3.4755	2.5749	4.2956	2.5555	3.1702	3.6142	3.7159
ADAMTSL5	3.4399	2.6393	2.3346	2.3388	2.3293	2.3293	2.3293	2.3293	2.3293	2.3293	2.6612	2.3293	2.3293	2.4956	2.3293	2.3293	2.4488	2.3293	2.368	2.4434	2.3293	2.3576	2.3293	2.3293	2.3293	2.3404	2.3609	2.3293	2.3293	2.3293	2.3457	2.3293	2.3293	2.3293	2.3293	2.3293	2.3293	2.3293	2.3293	2.3293	2.3293	2.3293	2.3293	2.3293	2.3293	2.3293	2.3293	2.3293	2.3293
FAM159A	2.4074	2.3293	2.4074	2.4074	2.6806	2.3344	2.4074	2.4074	2.4074	2.4074	2.3293	2.4074	2.6802	2.3293	2.4074	3.029	2.4074	4.5826	2.4074	2.4074	2.4074	2.4074	2.4074	2.3875	3.0463	2.8235	2.4074	2.4074	2.7489	2.4074	2.4074	2.4074	2.4074	2.4074	2.4285	2.5594	2.4074	2.4074	2.4074	2.4074	2.4074	2.4074	2.4074	2.4378	2.3293	2.4074	2.4074	2.4074	2.4176
WDR86	2.3293	2.3293	2.3293	2.3293	2.3293	2.3293	2.3293	2.3293	2.4095	2.3293	2.3293	2.5243	2.3293	2.3293	2.3299	2.3293	2.3293	2.3293	2.3293	2.3338	2.3293	2.3293	2.3293	3.0664	2.3293	2.3293	2.3293	2.3293	2.3293	2.3293	2.3293	2.3293	2.3293	2.3293	2.3293	2.3293	2.3293	2.3293	2.3493	2.3293	2.3293	2.3293	2.3293	2.4359	2.352	2.3293	2.3293	2.3293	2.3293
APP	7.0044	2.5326	2.575	4.0256	2.5208	3.2893	5.8867	7.8118	2.5858	3.1788	3.0433	2.5318	2.6325	2.5397	2.5922	7.1165	3.4185	2.5326	2.7223	3.27	2.6325	2.5215	3.4993	6.4612	8.4591	7.2139	6.0108	2.5831	2.5324	3.6422	3.2375	3.6196	7.3787	3.8246	6.6822	4.8231	2.6064	2.5866	2.8029	2.6117	3.1267	5.9129	3.2846	2.6557	6.6982	8.2793	2.5465	2.5208	5.9035
FAS	5.3741	5.9905	7.0788	5.6354	5.239	6.3647	5.5105	4.9685	6.4377	5.2817	6.5337	5.9822	5.9882	6.0878	6.213	6.1663	6.9495	4.8287	6.9221	5.9668	7.7884	5.8309	5.8766	4.9186	7.077	5.6393	5.8216	6.9175	5.76	5.5931	7.1291	6.6551	5.4883	5.6469	5.0485	4.3803	5.6354	5.2424	6.3325	5.9705	5.8309	4.8556	5.8309	5.3796	4.9849	5.8309	5.8309	4.8556	5.8482
ITGA6	3.2298	3.0249	3.0161	3.3499	3.9633	4.3788	4.7219	3.5873	3.1697	3.6349	3.1016	5.6701	5.3415	3.5873	3.2298	6.5475	3.5495	7.0491	3.4802	3.5113	3.1108	3.7582	6.1549	5.3288	3.605	6.6301	3.3249	3.1016	3.0211	5.2533	4.46	3.4688	6.8117	3.2505	7.2022	5.3225	3.2337	3.6418	4.122	4.6349	3.3222	5.9673	4.1639	4.9405	4.6029	5.3981	3.2236	3.892	3.605
JUP	6.2428	2.9926	4.1027	4.181	6.6851	5.4281	7.4743	7.9367	7.3563	6.7386	3.8307	4.6629	4.3059	4.1027	2.9413	4.0889	4.4653	4.3033	5.9988	3.427	3.0052	3.468	6.1937	5.7045	3.848	5.6405	9.0227	2.4776	4.8412	5.7394	2.9926	2.8097	5.6376	4.1099	7.3713	7.0476	4.3712	6.8828	5.0865	6.5172	4.7301	6.0683	3.5743	5.8269	4.9601	7.8127	4.6593	4.1458	7.2106
C10orf140	2.4158	4.1897	2.598	2.4158	3.832	2.9721	3.2846	2.4158	4.6689	2.7125	3.6718	5.7765	4.1593	2.6976	2.4158	2.3734	2.9518	2.3734	2.7899	2.4158	3.4585	2.4376	3.539	5.3929	2.4153	2.3785	2.3734	2.4158	4.6832	2.4158	3.2472	2.4612	2.4185	2.4158	5.5765	2.4158	2.4158	2.9163	4.212	4.1296	4.7595	4.3772	3.0667	4.216	5.0132	2.3734	4.2356	4.1988	3.0229
LAIR1	6.513	10.1924	8.897	8.6201	6.984	8.4327	6.8857	5.4381	6.3445	7.4489	9.3152	9.2845	7.8107	8.5539	8.7289	8.4394	9.3268	8.0743	7.2551	8.0208	9.3918	9.1524	7.8711	8.2203	9.4755	9.6526	4.3241	9.0764	8.2034	7.6783	9.3109	9.1169	8.3533	9.7385	6.665	4.2075	7.8657	7.0409	9.0014	7.0193	8.6239	6.1641	7.9061	4.7185	6.7531	6.8249	7.923	8.2567	8.6242
LGALS3BP	3.4357	8.4346	8.3701	3.7894	3.3956	9.2809	2.9688	2.6643	8.4663	9.5535	8.7177	9.7809	8.3061	8.2993	8.0612	2.9602	5.2793	9.7036	8.8427	7.7113	7.2253	8.1014	9.1501	9.5552	8.1003	5.6918	7.4659	4.4224	2.7982	6.6874	7.1066	6.7008	2.8864	6.8481	7.9607	6.107	6.3458	7.6161	6.865	6.2969	6.7581	7.7965	5.8604	5.3781	8.8824	2.9602	5.2931	7.8391	8.8949
LRP6	2.3293	2.3293	2.3293	2.3293	2.3293	2.3293	2.3293	2.5118	2.3293	2.3293	2.3328	2.3293	2.3293	2.3293	2.3293	2.43	2.3293	2.3293	2.3293	2.3293	2.3293	2.3293	2.3293	2.3293	2.3293	2.3293	2.3293	2.3293	2.3293	2.3293	2.3293	2.3293	2.3293	2.3293	2.3293	2.3293	2.3293	2.3293	2.3293	2.3293	2.3293	2.3293	2.3293	2.3293	2.3293	2.3293	2.3293	2.3293	2.3293
LTBP3	4.8316	4.8316	4.7374	4.7374	4.8316	4.8316	5.2653	5.8775	4.7374	4.8316	4.8316	4.8316	4.8316	4.8018	4.8316	4.9313	4.8316	4.7374	5.5685	4.7374	4.7374	4.8316	5.0419	4.8316	4.7888	4.8316	6.4426	4.7374	4.8316	5.2043	4.8312	4.7374	5.5799	4.8316	6.4505	8.1432	4.8316	4.8316	4.8146	4.7374	4.8316	4.8316	4.8316	4.8316	5.0902	5.1409	4.8316	5.2093	4.7374
LY9	2.8709	2.7477	2.9109	2.8801	2.8191	2.5359	2.8129	2.8235	2.8129	2.6821	2.6461	2.5286	4.4836	2.7922	2.8644	2.841	2.7199	4.3895	3.2676	2.9356	2.7325	3.432	2.6726	2.7284	3.04	2.8432	3.4272	2.8129	5.0326	2.8644	2.8738	2.5313	2.6252	2.9873	2.8601	2.818	3.8456	2.8882	2.6257	2.7602	2.8421	2.6277	2.8644	2.7922	2.7602	4.009	2.7922	2.7694	3.097
MAN1A1	6.6304	6.5102	5.3989	7.469	5.1966	5.7828	6.8706	7.856	5.1652	6.2461	6.7186	5.7429	6.478	6.3756	5.0959	8.1817	6.9047	7.0403	6.4981	6.1669	5.7445	6.3023	6.3911	5.638	7.9778	8.0782	6.9833	7.1435	4.0384	7.5788	6.5573	5.5718	9.3913	7.8283	7.6572	5.3989	7.3468	7.0595	6.5661	6.3744	7.0792	6.2566	6.3693	7.078	5.9696	8.7256	6.9245	6.3006	6.6361
ARSD	4.6776	5.8617	4.8409	4.8072	4.4078	5.8069	5.0938	4.4402	4.3033	5.0207	5.3948	5.5455	4.851	5.9783	5.9689	6.2955	5.4643	5.7927	5.4535	6.27	4.7917	4.6903	5.6685	6.2885	5.0405	4.536	4.2386	5.655	5.1577	5.5611	4.7639	5.2309	5.648	3.6557	6.1011	5.3455	4.5832	6.1189	5.9911	4.5829	5.2377	5.8389	5.0238	4.8677	7.5535	4.4549	4.7917	5.1177	4.9435
MEIS1	4.8042	9.0395	8.536	3.0644	8.5846	8.5514	7.6211	5.6637	8.5983	8.0353	8.2555	9.4721	8.349	7.0956	6.4918	3.9561	8.1707	2.4387	8.3011	7.2784	7.6654	7.7721	9.2049	9.6241	6.6229	2.6205	3.9561	7.0334	6.6405	3.777	9.3515	8.6364	6.3792	6.6872	9.2994	5.5639	6.0276	8.5655	7.85	9.3049	8.7241	7.5275	7.6206	7.7096	7.6317	2.3707	8.369	8.7863	6.1469
KITLG	2.3293	2.3293	2.3293	2.3293	2.3293	2.3293	2.3293	2.3293	2.3293	2.3293	2.3317	2.3382	2.3293	2.3293	2.3293	2.5189	2.3293	2.3293	2.3293	2.4375	2.3293	2.3293	2.3293	2.3293	2.3293	2.3343	2.3293	2.3293	2.3293	2.3293	2.3293	2.3303	2.3293	2.3293	2.3293	2.3293	2.3293	2.3293	2.3293	2.3293	2.3293	2.3293	2.3293	2.3293	2.3293	2.3293	2.3293	2.3293	2.3293
MLLT3	2.9063	2.5066	2.4357	2.823	2.523	2.6713	5.5251	4.4636	2.676	2.5639	3.8983	2.4203	2.6667	2.418	2.6258	3.5256	2.5053	2.9015	3.4347	2.6327	2.4357	2.8821	2.8136	2.899	6.8005	4.0171	2.821	2.4972	2.9547	2.6	3.2772	2.6206	3.8955	2.7203	2.8506	3.7356	2.6258	2.6258	2.5893	2.6868	2.4972	2.523	2.8508	2.6943	2.4546	3.6311	2.6258	2.5545	3.1684
MMP1	2.3581	2.3293	2.3299	2.3293	2.3293	2.3293	2.3303	2.3293	2.3293	2.3293	2.3293	2.3293	2.3293	2.3293	2.447	2.3293	2.3293	2.3293	2.3293	2.3293	2.3293	2.3293	2.3293	2.3293	2.3293	2.3293	2.3293	2.3365	2.3293	2.3615	2.3293	2.5171	2.3293	2.3293	2.3293	2.3293	2.3293	2.3293	2.3293	2.3293	2.3293	2.3293	2.3293	2.3293	2.3293	2.3293	2.3293	2.3293	2.3293
MPL	2.3493	2.3493	2.3493	2.3493	2.3493	2.3493	2.6481	2.8649	2.4721	2.3493	2.3493	2.3493	2.3493	2.3493	2.343	2.3493	2.3493	2.3493	2.3493	2.3493	2.3493	2.3493	2.3847	2.3493	2.5562	2.3551	2.3493	2.3493	2.3406	2.3493	2.3493	2.3493	2.4061	2.3493	2.4143	2.3493	2.3493	2.3493	2.3493	2.3493	2.3493	2.3493	2.3493	2.3493	2.3787	2.4679	2.3493	2.3493	2.3493
PLIN5	2.3739	2.3739	2.3739	2.4411	2.3739	2.3739	2.3739	2.3739	2.3739	2.3739	2.3739	2.3739	2.3739	2.3739	2.3739	2.3739	2.3739	2.3739	2.5235	2.3739	2.3739	2.3739	2.3689	2.3739	2.3739	2.3739	2.3739	2.3782	2.3739	2.3739	2.3739	2.3739	2.3739	2.4746	2.3739	2.5615	2.3739	2.3739	2.3739	2.3739	2.3739	2.3739	2.3739	2.3739	2.3739	2.3739	2.3739	2.3739	2.3739
NFIX	3.759	3.2972	4.2167	3.612	3.3557	3.3615	3.3776	3.3615	3.4991	4.1299	3.3407	3.5228	3.1569	3.3389	3.3423	3.3515	3.1935	3.2535	3.3277	3.5206	3.2654	3.2791	3.3631	4.3012	3.3776	3.325	3.3557	3.2963	3.2896	4.667	3.3696	3.2452	3.3407	3.269	5.3461	4.4795	3.3407	3.6759	4.3339	4.8904	4.0596	4.8889	3.3776	3.5782	4.2605	3.4754	3.2963	3.9952	4.0214
NPTX1	2.8252	3.4743	2.9309	2.7129	2.8252	3.0222	2.9479	2.8252	2.9372	2.8023	2.8252	2.8252	2.9731	2.8023	2.8199	2.8252	2.7129	2.7553	2.8252	3.0349	2.8252	2.8252	2.8252	2.9989	2.8023	2.8975	3.4797	2.8252	2.8252	2.8403	2.8252	2.8276	2.8252	2.8252	3.3671	2.8391	3.4334	2.8252	2.8252	2.869	3.1035	2.8706	2.996	2.8252	3.683	2.8252	3.089	3.4095	2.8252
TRAT1	3.9193	2.9809	2.6592	3.195	3.2663	2.3293	3.2724	4.0735	2.9429	3.044	2.3293	2.334	6.4502	2.3293	2.79	2.6592	3.2681	7.1556	4.2514	3.2724	2.3603	3.2724	2.6592	3.2688	4.4637	5.5597	6.6508	3.2724	2.6696	2.5676	3.2681	2.6592	2.6886	3.4038	4.8256	3.1441	6.2235	3.1893	2.8329	3.2724	3.1347	2.9176	6.1828	3.2724	2.4547	3.9625	3.3322	3.2724	2.7325
C6orf48	11.3419	11.3069	10.8127	10.8652	11.7229	10.9953	11.9804	12.2902	11.5539	11.8293	10.6847	11.0553	10.2462	10.1252	9.7624	10.4541	9.5756	11.6446	10.4028	9.8613	10.2665	10.3873	11.3393	10.7669	10.4584	10.8879	11.2383	8.8815	10.2373	11.5942	9.9302	10.378	11.4824	11.1601	10.4677	8.3026	9.7925	10.8761	10.291	11.2857	11.0712	10.9777	10.0665	11.7479	11.4527	11.2131	10.1188	10.6456	11.0561
PBX3	6.3993	9.2765	8.5075	6.1013	7.2474	9.2791	7.9445	5.1112	7.4071	8.9096	7.5513	10.0003	9.2446	8.5281	8.3033	5.7078	9.1718	2.4208	6.9425	8.1963	8.138	8.916	9.7277	9.7931	8.0829	6.9109	3.694	8.4552	8.1797	5.5184	8.7012	8.5134	6.321	5.5026	10.0952	5.8241	7.8405	8.6283	9.3141	9.1992	8.1821	8.8716	8.8862	8.0435	9.0279	5.0919	8.8502	9.5956	6.6327
RNFT1	6.9154	8.0974	7.0081	7.224	7.369	6.5276	7.0363	7.1472	7.9923	7.0931	7.2673	7.9687	7.8179	7.9067	7.6037	6.9668	7.7343	7.15	7.4998	7.1668	7.5585	7.3789	7.6988	8.05	7.1722	7.0819	7.0985	8.4291	6.9777	7.3414	7.6497	7.4364	7.779	8.1866	7.5635	4.9269	8.0593	7.2854	8.2191	8.5347	7.5462	8.0282	8.5879	7.8197	7.2465	7.3113	8.0762	7.1844	7.4483
LEF1	2.5814	2.4533	2.4668	2.4533	2.4533	2.4533	2.4533	3.0093	2.522	2.4533	2.4533	2.4533	3.9552	2.3933	2.7652	2.4589	2.4533	8.0933	4.045	2.4533	2.4533	3.4213	2.4533	2.4533	2.7547	2.8142	3.0625	2.4533	2.4533	2.4533	2.8384	2.4533	2.4533	2.6996	3.2322	2.6403	4.1394	2.4533	2.4508	2.6679	2.5479	2.4533	2.6688	2.4533	2.4533	2.4533	2.4533	2.5724	2.4533
PIGP	8.5193	7.9119	8.0773	8.4264	8.4505	7.8115	9.4423	8.4787	7.5391	7.9076	8.5957	8.1196	7.6878	7.4162	7.1327	7.215	7.5284	8.9918	6.8013	6.4617	7.1772	7.6682	8.9401	8.5843	10.2065	8.304	7.1456	7.6738	7.7353	8.4523	7.0785	7.8698	8.0831	7.5581	7.6681	6.6505	6.119	7.8683	8.1953	7.0998	8.2174	7.4802	7.9383	7.7971	8.5404	8.8008	7.8515	7.7302	7.6197
PDE3B	3.1804	4.435	3.0777	3.3764	2.8517	2.8517	3.3198	3.0003	3.0003	3.2471	3.1978	2.9251	3.7476	3.2481	3.1804	3.4814	3.0777	3.474	3.2075	3.0967	3.2596	3.6208	3.0003	2.7844	3.0007	3.7031	3.2587	3.4177	3.3151	5.1091	3.2625	3.3333	4.5242	4.3957	3.0777	3.1804	3.0903	3.1978	3.3075	3.1978	3.1978	2.8697	4.2191	3.2673	2.8885	3.8069	3.2085	3.3599	4.509
PDE4B	8.6926	9.3949	7.1427	8.5347	7.5842	6.0312	9.4808	8.8937	8.5095	6.2372	9.6776	6.4593	7.2318	10.1032	10.0215	8.5837	9.0789	7.8408	10.5874	8.6086	10.0507	8.539	6.1987	4.7821	9.8185	7.4818	10.1773	11.5357	8.3765	9.7204	7.9354	8.7646	8.8454	7.261	7.5407	6.0883	9.2098	6.569	5.5733	7.3566	8.1351	8.6904	9.902	7.824	4.4888	7.2819	6.6108	7.5413	8.9596
EVL	3.8318	3.4019	3.7008	3.9509	3.5761	3.9581	3.7013	3.9509	3.5761	3.9509	3.5761	4.6413	5.5362	3.9509	3.9581	4.056	3.5934	7.9331	4.8795	3.9581	3.5761	3.9581	3.9581	3.7008	4.1002	3.9581	3.5761	3.5761	3.9509	3.9509	3.6164	3.5761	3.745	3.602	5.8425	5.4114	4.249	3.9581	3.9581	3.9581	4.2922	4.2119	4.0199	3.9581	3.9581	5.4515	4.6934	4.1191	3.9838
LSR	2.3969	2.3969	2.3996	2.3969	2.3969	2.3969	2.4478	2.3969	2.3969	2.3969	2.3969	2.3969	2.3969	2.3969	2.4806	2.3969	2.3969	2.3969	2.4473	2.3969	2.3969	2.3969	2.3969	2.3969	2.3969	2.3969	4.5198	2.4013	2.3969	2.5711	2.3969	2.3969	2.3969	2.3293	3.829	3.4161	2.9282	2.5759	2.3969	2.926	2.3969	2.4123	2.685	2.9552	2.4246	3.1075	2.7873	2.6126	2.4178
PDK1	5.2598	4.6872	4.8918	4.7527	6.2109	4.7527	4.2491	4.5459	5.105	5.0981	4.2771	4.6886	4.6299	5.5956	5.2455	4.7527	4.7132	4.4214	4.8445	5.5864	4.9905	4.7052	4.3216	3.6755	4.7674	4.8042	5.4685	4.758	4.0645	5.2668	5.2171	4.7674	6.2498	4.3328	4.7977	4.7527	7.0529	5.1813	4.4088	5.9945	4.5853	4.7903	4.994	5.1598	4.3171	5.7826	5.4819	4.9457	6.5888
RASD1	5.1341	5.2126	3.7395	4.6088	3.7395	3.7149	4.4802	4.359	3.7849	3.6449	3.4908	4.0233	3.4008	3.6668	3.5468	4.4984	4.1635	6.9435	4.1565	4.3557	3.6302	3.9715	3.6493	3.4816	3.6193	5.3815	5.462	3.7149	4.0071	4.9529	3.2636	5.0901	3.6131	3.6449	3.2163	3.7008	3.2048	3.4278	3.387	3.387	5.8498	3.387	3.9002	4.0646	3.7149	3.707	4.1022	4.0946	3.6449
TPPP3	4.4373	2.4661	4.8257	3.3088	2.4591	2.6887	3.3022	2.4591	2.4591	2.4591	2.4591	2.4591	3.2869	4.4515	6.2873	2.4591	4.9297	2.4591	3.8547	3.6994	2.5643	2.4591	2.4771	3.5765	2.4591	2.4591	2.4591	5.0201	9.4348	2.4591	2.4591	2.4591	2.4591	3.794	2.4591	4.1231	2.4796	2.4591	2.5793	2.589	2.7111	2.5521	3.5419	2.4591	3.5407	2.5684	2.5514	2.4591	2.7144
ABCB1	2.3348	2.3293	2.3426	2.3308	2.3537	2.3338	4.0036	6.7492	2.3302	5.3997	2.3293	2.3293	2.3439	2.3338	2.3293	4.678	2.3348	5.286	2.3341	2.3293	2.3293	2.335	2.3294	2.338	2.6682	6.2612	6.9096	2.3293	2.3308	5.3495	2.3426	2.3303	4.7816	2.3293	2.3338	2.3426	2.339	2.3293	2.3293	2.3777	2.3293	2.8293	2.339	2.3302	2.3302	4.6261	2.3293	2.3293	2.339
PIK3CB	7.247	7.5572	7.0095	6.925	7.0241	7.485	6.705	7.0095	7.0095	7.8926	7.5288	8.8257	8.553	7.247	7.3151	7.247	7.2574	6.4188	7.0095	7.5049	7.134	7.1712	7.9519	9.2621	7.201	7.3327	7.0095	7.6704	6.5694	7.4941	7.9385	6.5473	7.1301	7.0281	8.5745	7.8085	8.387	7.6169	7.2907	7.8338	7.4794	7.9887	7.6149	7.6965	7.7383	6.0071	8.0942	7.5015	7.0095
PLA2G4A	4.5916	6.7989	5.6135	4.212	5.3671	6.4888	4.1208	2.7933	6.1725	6.6137	5.6862	8.3758	6.1677	5.565	4.9085	5.4463	6.1248	3.6516	4.5916	4.5916	5.6607	5.5105	6.149	7.9289	7.4167	5.263	5.8835	7.1645	5.1358	3.2866	6.8326	6.4438	5.1436	6.3533	7.1434	5.3823	4.9761	5.4532	7.4681	7.3038	7.4397	6.0035	7.1564	5.3305	5.388	2.9583	6.8368	7.3679	4.5916
PLCG1	4.0955	3.8954	3.9012	3.8617	3.9152	3.8954	3.6676	3.8956	3.9728	3.8954	3.8988	3.8581	3.9012	3.8948	3.8568	3.8954	3.9873	3.9012	4.3111	3.8988	3.9289	4.1802	3.9012	3.6782	3.8599	3.9012	4.1684	3.8948	3.8988	3.8581	3.8581	3.8948	3.8988	3.8988	3.8956	4.3382	3.8954	4.092	3.9012	3.8948	3.8956	3.8956	3.9602	3.9011	3.8956	3.9012	3.8988	3.9699	4.2566
GNG2	4.0317	2.4928	3.3706	3.8523	4.8462	2.5667	3.751	3.3468	3.7829	3.1123	3.8435	2.9642	5.0524	5.0182	3.8435	4.9921	4.1419	3.8874	4.5096	3.6731	3.7829	3.8703	3.2428	2.3646	5.7798	5.2266	3.7829	3.6446	5.6336	3.8703	4.0552	3.3975	3.8874	3.8874	3.5479	3.6358	3.8874	3.7483	3.3706	3.7829	3.721	3.8435	3.8874	3.7483	3.6196	3.8703	3.7483	3.2746	3.8523
FAM134B	2.4985	2.4985	2.4985	2.4985	2.4985	2.4985	2.4985	3.253	2.4985	2.4985	2.4985	2.4502	3.2894	2.4985	2.8762	3.1938	2.4985	5.4065	2.4985	2.4985	2.4985	2.4985	2.4985	2.4985	2.4985	2.6498	2.4985	2.8549	2.4985	2.4985	2.4985	2.5339	2.4985	3.1165	3.0088	2.4985	2.4985	2.4985	2.4985	2.4985	2.4985	2.4985	3.5381	2.4985	2.4985	4.2823	2.4985	2.4985	2.4985
PPIC	2.3293	2.5607	2.3768	2.9206	2.3293	2.7981	2.3293	2.3293	2.3293	3.022	2.336	2.3293	2.6532	2.3293	2.3293	2.3304	2.3293	2.3293	2.3293	2.3293	2.4266	2.3293	2.3293	2.5737	2.3293	2.3579	2.3293	2.3293	2.3293	2.3293	2.4202	3.3177	2.3293	4.8055	2.3293	2.3293	2.3293	2.3293	3.8891	2.3293	2.3293	2.3293	2.3293	2.3293	2.53	2.3293	2.3293	2.3293	2.3293
SIDT1	4.0143	3.2065	4.0862	5.1063	3.0575	3.7597	4.1403	5.1623	4.3648	3.762	3.2065	4.1599	4.8487	4.2225	3.8516	3.5756	3.3562	8.475	4.9835	3.6806	3.9004	3.7503	3.8129	3.92	3.8516	3.4563	6.3555	3.6598	4.2275	4.0316	3.5179	3.3919	4.1611	4.0971	4.3983	3.5195	3.7485	3.4222	3.3329	4.1403	6.2248	5.3967	4.8045	4.6607	4.1403	5.7411	3.8704	3.6573	6.0167
FAM70A	2.3395	2.3293	2.3313	2.3306	2.3293	2.3549	2.3327	2.3647	2.3397	2.3293	2.3293	2.3293	2.3294	2.3334	2.5267	2.3293	2.334	2.3293	2.3293	2.3305	2.3686	2.3293	2.3293	2.3294	2.3293	2.3293	2.3293	2.3293	3.9431	2.3293	2.3775	2.3293	2.3293	3.0042	2.3293	2.3293	2.3293	2.3293	2.3293	2.3293	2.3293	2.3293	2.3293	2.3293	2.3293	2.3293	2.3293	2.3293	2.4787
PIWIL2	2.3293	2.3293	2.3293	2.3306	2.37	2.3293	2.3293	2.3293	2.3293	2.4375	2.3293	2.3293	2.3293	2.3293	2.3311	2.3293	2.3293	2.3729	2.3293	2.5229	2.3293	2.3293	2.3293	2.3293	2.3293	2.3293	2.3293	2.3293	2.3293	2.3293	2.3293	2.3293	2.3293	2.3293	2.3293	2.3293	2.3293	2.3293	2.3293	2.3293	2.3293	2.3293	2.3293	2.3293	2.3293	2.3293	2.3293	2.3293	2.3293
ARMC1	6.3791	8.0002	6.6899	7.8725	7.5044	7.389	7.77	7.5136	8.0338	7.7205	7.9427	8.8257	8.4927	7.1145	7.1504	8.119	7.8792	8.1564	6.5357	6.9157	7.2761	7.5062	7.6878	8.4782	8.4571	8.1625	6.9174	7.4344	7.0788	7.9835	8.2969	7.9145	8.4102	9.2465	7.8549	7.2254	6.4731	6.9145	7.8642	7.4421	8.0807	7.8103	7.9221	7.5987	7.6816	7.7524	7.6448	7.8375	6.9163
INTS10	6.8595	7.6538	6.8287	7.0636	6.161	7.2872	7.4819	6.7692	6.5643	6.6145	6.7687	7.4963	6.7299	6.4566	7.5034	7.316	7.3606	7.4881	6.5487	6.9405	6.5235	7.3948	7.0016	6.7132	7.76	7.3957	5.7681	6.6996	7.7249	7.0675	7.3842	7.8444	7.124	7.9349	6.6902	5.2761	4.9856	7.2073	6.8115	5.388	6.2915	6.343	6.735	5.4711	6.9003	8.4094	7.0931	6.8277	6.3922
USP40	3.8121	3.9437	3.8855	3.4797	3.3876	4.6938	4.2732	2.9284	3.465	3.4251	3.4092	4.326	4.6143	3.5336	3.8095	3.1743	4.0644	3.6644	3.2583	3.4996	3.615	3.4669	4.7488	5.3199	3.3381	3.3087	3.1769	3.8732	3.784	3.45	3.4655	3.4213	3.4693	3.5623	4.4742	5.1609	3.1769	3.4667	3.6864	3.1116	3.7775	3.5232	3.4778	3.3435	3.2524	3.4592	3.6098	4.1328	4.5179
TMEM144	2.3293	2.3293	2.3293	2.8461	2.3777	2.7523	2.3293	2.3293	2.3293	2.3466	2.3614	3.5551	2.3426	2.9962	2.3293	2.3293	2.3293	2.3293	2.3293	2.3563	2.5734	2.3293	2.3818	2.3294	2.3293	2.3293	2.3293	2.5448	2.5952	2.9435	2.3293	2.5494	2.3293	2.3293	2.724	2.3293	2.3293	2.3693	2.5717	2.3293	3.123	2.6539	2.397	2.3293	3.722	2.3293	2.4833	2.5258	2.898
HEMGN	2.9166	6.5168	4.2964	8.9724	6.3774	4.0084	7.3244	7.5041	4.1033	4.2394	7.2409	5.3408	3.606	3.9318	4.3439	9.6215	3.0032	6.8559	6.7195	7.2419	2.8577	7.8487	4.4212	6.1093	9.9638	9.4173	4.6719	2.6861	3.7299	10.2935	9.5485	7.6349	6.8235	6.1669	6.8898	7.5968	2.6241	7.1014	6.9669	3.191	4.5944	4.8037	3.8018	6.2331	4.8302	5.7118	2.5729	8.2868	4.9635
KIF16B	3.2632	3.1079	4.8341	3.6884	3.0822	3.2523	2.9712	3.3201	2.8644	3.2118	3.3201	3.4744	3.3201	3.8157	4.8268	3.4487	4.1338	2.7917	3.4761	5.1096	4.0622	3.9068	3.3146	4.5101	4.3623	2.8167	3.4541	4.5716	3.2894	3.9954	4.569	4.8981	3.0956	3.9698	3.2739	3.561	3.8799	2.8581	3.8462	4.5934	3.8587	3.4605	4.515	2.9586	3.4081	3.1762	3.4805	4.8648	4.4208
MREG	2.3335	2.3359	2.3328	2.3359	2.3359	2.3293	2.3771	3.7591	2.3359	2.431	2.3335	2.3359	2.3359	2.3359	2.3335	2.4862	2.3293	4.0195	2.3359	2.3359	2.3305	2.3359	2.5255	2.3359	2.3359	2.3442	3.5952	2.3359	2.3359	2.7329	2.3819	2.3359	2.3359	2.3359	2.8031	2.6413	2.3305	2.3359	2.3335	2.3359	2.3359	2.4943	2.3359	2.3359	2.3359	2.518	2.3359	2.3359	2.3359
UGGT2	2.4828	3.8029	2.5948	4.1988	2.4828	2.6429	2.3797	2.4828	2.4828	2.3797	4.4908	3.9352	2.6504	2.4855	2.623	3.1858	2.4828	2.3797	2.5557	3.2871	2.522	4.5062	2.5062	3.5504	2.4828	2.3418	2.4828	2.9048	2.6021	2.3797	3.1457	3.8728	4.6611	3.8123	2.3964	2.6687	2.5377	4.0612	4.8601	3.7343	2.3797	4.4531	4.5126	2.4828	3.6351	2.4624	5.0994	3.4104	3.7176
DNAJC3	9.1019	7.3767	8.9542	7.7968	6.9917	7.8504	7.5979	8.3751	9.2386	8.8823	9.4333	6.8476	7.923	8.9672	9.1185	6.5164	8.5628	6.1904	8.8013	9.008	8.3768	8.7354	7.0074	7.2032	6.8525	7.3215	8.8954	8.6688	7.6346	7.73	8.8386	7.7128	7.6552	8.19	6.8518	6.4817	7.4935	7.5227	6.9216	7.2764	6.8723	6.8723	6.9326	8.4578	6.9709	6.8049	7.0043	6.7671	6.9191
ANKH	2.3402	2.3402	2.3402	2.3402	2.3402	2.3366	2.3398	2.3402	2.3402	2.3384	2.3402	2.3366	2.4633	2.3398	2.34	2.3845	2.3398	2.3398	2.3402	2.3402	2.3369	2.3403	2.3398	2.3402	2.6369	2.4154	2.3402	2.3401	3.1543	2.3442	2.9725	2.3402	2.3401	2.3538	2.3402	2.3402	2.3398	2.3402	2.3385	2.3385	2.3366	2.3366	2.3402	2.3385	2.3369	2.3369	2.3398	2.3651	2.3402
POLE4	6.8294	6.9633	7.8041	7.0468	3.4806	6.77	4.9721	5.7081	5.3408	6.3699	7.5756	6.1494	6.0151	8.0068	7.8563	6.3909	7.5813	6.5693	7.2593	7.9954	7.4888	8.0811	6.2293	5.6997	7.6408	5.819	3.9442	7.5228	8.1747	6.3264	6.4755	7.662	5.7347	5.8135	5.229	3.4642	6.9915	7.0184	7.5429	5.692	6.4253	6.2832	7.6618	4.0124	6.5462	5.9295	6.8272	6.6062	6.2235
SHD	2.3293	2.3293	2.4052	2.3293	2.3293	2.3764	2.3293	2.516	2.3293	2.3293	2.3293	2.3293	2.3293	2.3293	2.3293	2.3293	2.3681	2.3293	2.3293	2.3925	2.348	2.3295	2.3422	2.3293	2.3293	2.8213	2.4687	2.3324	2.3502	2.3293	2.3293	2.3293	3.2745	2.3293	2.3293	2.3293	2.3293	2.3293	2.3293	2.3293	2.3293	2.3293	2.3293	2.3293	2.3293	4.6166	2.3293	2.3356	2.3293
SMAGP	2.3333	2.3333	2.3333	2.3333	2.3333	2.3333	2.3333	2.3333	2.3493	2.3365	2.3333	2.3333	2.6255	2.364	2.3333	2.3545	2.3333	2.3333	2.3333	2.3333	2.3333	2.3333	2.3333	2.3293	2.3333	3.4524	2.6287	2.3333	2.3333	2.3333	2.3333	2.3403	2.3815	2.3293	2.3333	3.0517	2.3333	2.3293	2.3293	2.3333	2.3333	2.3293	2.3333	2.3333	2.3333	2.606	2.3333	2.3293	2.3333
HPGDS	4.9585	4.4324	4.532	4.4324	4.0642	4.4324	4.9665	4.0603	4.4324	5.2726	4.4324	4.6882	4.4324	3.8138	4.4324	4.4324	3.9303	3.5966	4.3138	4.4324	3.9272	4.3595	4.4324	5.575	5.3354	4.3424	4.4324	4.4324	4.4324	5.5206	4.5302	4.4324	8.0392	4.328	4.4324	4.4324	4.4324	4.4436	5.3848	5.1389	5.6393	5.8997	4.4324	4.4324	7.2649	4.4324	4.4091	4.4324	4.2052
KIAA1211	2.3637	2.346	2.3396	2.5872	2.3293	2.3718	5.2553	4.0737	2.3324	2.416	2.6066	2.3796	2.9341	2.3293	2.3431	2.9068	2.3814	5.2265	2.3293	2.346	2.3293	2.342	2.4784	2.3548	5.8295	3.8449	2.7968	2.3454	2.3376	2.3519	2.526	2.4449	3.2695	2.4862	2.4426	2.346	2.3324	2.4399	2.3519	2.3408	2.3376	2.5835	2.3408	2.346	3.0455	4.3733	2.346	2.3578	2.3417
SORCS2	2.3293	2.7742	2.3293	2.3293	2.3293	2.3293	2.3293	2.3293	2.3293	2.3293	2.3293	2.3293	2.3293	2.3373	2.3293	2.3293	2.3293	2.3293	2.4684	2.3293	2.3568	2.3293	2.3293	2.3293	2.3293	2.3293	2.3293	2.3293	2.5165	2.3293	2.5119	2.3397	2.3293	2.3293	2.3293	2.3293	2.3293	2.6674	2.3293	2.4917	2.3293	2.3293	2.4703	2.3293	2.3293	2.3293	2.5102	2.4118	2.4512
GRAMD1A	4.2808	5.0376	4.4074	5.0189	5.5223	5.8072	5.6331	5.0189	4.5732	5.0189	5.0189	5.9547	5.0296	4.3834	4.2212	5.6236	4.4709	7.7963	5.6203	4.5404	4.0832	4.4793	5.3617	5.6541	4.7521	5.4635	6.0564	4.8559	5.1226	5.4218	4.2937	4.7654	4.7824	4.1101	5.5151	5.8816	4.3893	4.2509	5.0288	5.1586	5.4221	4.8727	4.5801	5.3111	5.8753	6.0777	5.0679	5.4048	5.7508
KIAA1598	4.3725	2.3642	3.0192	2.5185	2.3365	2.3642	2.3601	2.3462	2.3782	2.3694	2.3293	2.3782	2.3782	4.2843	3.0872	2.4058	2.574	2.3782	2.615	2.8688	4.4344	2.9028	2.3558	2.7661	2.3631	2.3642	3.174	3.9483	2.5246	2.4864	2.3348	2.4109	2.3643	3.6308	2.3365	4.3448	3.5959	2.3782	3.5205	2.3781	2.4342	2.5782	3.4392	2.9962	2.4226	2.3781	4.5441	2.624	4.7999
TP53INP2	8.1769	10.662	8.9394	8.0164	5.7544	7.1174	6.1462	8.1675	8.5971	7.4344	10.5223	5.8591	5.9946	9.8756	9.8989	7.9839	8.5104	3.8734	8.9994	9.5497	10.5159	9.153	6.1987	6.6425	8.5457	6.8952	8.933	10.3687	6.9609	7.4486	8.7178	8.9449	6.9063	6.6007	5.8206	7.3207	9.3877	8.9425	9.1637	7.9564	8.2918	7.8009	8.5972	9.0961	4.8503	5.0994	7.7778	9.3405	9.7963
ACTA2	5.6024	7.8406	7.6862	4.9575	5.6085	9.4894	7.3373	5.7356	6.7479	5.7773	5.914	7.9664	6.509	7.3631	6.8293	4.7881	8.2917	5.4612	6.5164	6.3893	8.0618	4.9148	8.4187	7.2366	6.4589	4.8161	3.5474	7.2844	6.9681	5.6192	7.4998	7.9133	7.475	7.2875	6.1258	2.3813	3.4494	6.4239	8.1672	6.8931	7.4207	5.2822	5.9726	5.5727	7.7267	6.5066	5.5504	5.3898	6.6973
RHD	2.3898	2.4004	2.4004	5.3959	2.4004	2.3293	2.3293	2.4004	2.4004	2.4004	2.4004	2.4004	2.3293	2.4004	2.3293	2.4004	2.4004	2.4004	2.3973	2.4212	2.4004	2.4004	2.3297	2.3786	3.5914	5.127	2.4004	2.4004	2.3406	2.4975	2.4004	2.4004	2.4004	2.3516	2.4004	2.4004	2.4004	2.4004	2.4004	2.4004	2.4004	2.4004	2.4004	2.4004	2.4004	2.4004	2.4004	2.5259	2.4004
TNFRSF17	2.3293	2.3293	2.3293	2.4021	2.3293	2.3293	2.3293	2.3293	2.3293	2.3293	2.3293	2.3773	6.0857	5.5284	2.3293	2.7769	2.3293	2.3293	2.3293	2.5078	2.3293	2.4719	2.3293	2.3293	2.3293	2.3293	2.3293	2.3293	2.3293	2.3293	3.6456	4.1855	2.3293	2.3664	2.9363	2.3293	2.3293	2.816	2.3293	2.3293	2.3293	2.3293	3.6191	2.3293	2.3293	2.3293	2.3293	2.3957	2.3293
RPS3	14.3333	14.312	14.2128	14.4733	14.6728	14.6868	14.7568	14.7211	14.6587	14.676	14.1774	14.6215	14.4072	14.1176	13.9526	14.3193	14.0396	14.567	14.109	14.1314	13.6852	14.2604	14.6057	14.3684	14.4244	14.361	14.4437	13.4549	13.9477	14.5468	14.1879	14.5561	14.4981	14.3904	13.6127	10.7944	12.8057	14.1108	14.0142	13.9625	13.959	14.0557	13.9005	14.064	14.1741	14.2443	13.4203	14.1812	13.7871
RPS6KA2	2.4537	2.4537	2.4537	2.5077	2.4537	2.4537	2.4537	2.8818	2.4537	2.4537	2.4537	2.4502	2.4537	2.4537	2.4537	2.5396	2.4537	3.6848	2.4537	2.4537	2.4537	2.4537	2.4502	2.4537	2.4659	3.2653	2.4537	2.4502	2.4537	2.4537	2.4537	2.4537	2.4537	2.4537	2.4537	2.4537	2.4537	2.4537	2.4502	2.4537	2.4537	2.4537	2.4537	2.4537	2.4537	2.478	2.4537	2.4537	2.4537
RPS19	14.4921	14.3277	14.0773	14.3636	14.6176	14.7656	14.805	14.7743	14.6618	14.8782	14.1604	14.7816	14.3638	13.9993	14.0328	14.2384	14.0156	14.7398	14.1449	13.9834	13.9306	14.226	14.9249	14.4448	14.6243	14.6829	14.4761	13.5824	14.1929	14.7888	14.1814	14.6414	14.8405	14.8362	14.6628	12.7296	13.5068	14.3058	14.5221	14.2545	14.4959	14.566	14.3831	14.8966	15.0701	14.872	14.1496	14.462	14.6388
SORT1	4.0173	3.0875	5.3303	3.9906	2.8182	3.8383	2.7806	2.9291	3.6524	2.697	3.0927	3.9903	3.8306	4.2585	4.8346	4.2974	4.7099	2.9789	3.4618	4.393	4.4633	4.705	3.5309	3.8006	3.5037	3.3301	2.9909	5.0911	5.1275	3.0903	3.0987	4.7009	3.1031	3.1535	3.0965	3.0927	3.8285	3.5042	4.3846	3.0965	3.9626	3.066	4.3897	2.9279	4.5163	2.9279	3.8106	3.8418	4.6487
CCL23	3.562	7.3785	7.816	4.6073	3.6126	4.6711	2.735	2.7627	4.3688	4.3094	5.7288	5.0055	3.6242	8.1051	7.826	2.5759	7.6195	8.5314	4.2845	8.8097	7.8418	7.7207	4.5527	3.6256	3.6256	2.75	3.1688	7.3405	4.8929	3.6368	4.2407	8.8213	2.9793	3.3008	3.2487	3.1904	4.5244	7.3605	8.4578	6.3347	7.6577	3.4046	9.0962	3.375	5.6068	3.0975	7.9154	7.5949	6.1141
BIK	4.5858	7.4754	3.0027	5.2703	4.5638	6.8218	7.3197	2.9597	4.6092	7.5494	6.6179	7.8684	3.9234	4.6117	5.4124	3.9881	5.3117	2.9597	5.5266	4.6587	5.1553	4.8524	5.1072	7.4263	4.6201	3.9677	6.676	2.9597	6.2056	4.898	4.3449	6.0119	3.2937	7.0765	4.751	4.6092	3.7397	7.0549	6.4672	6.6359	6.3014	5.3927	6.4706	6.3555	6.5296	2.9597	5.2203	6.1662	4.3966
ZNF667	2.531	3.0957	2.4075	2.531	3.1148	5.3614	6.3059	4.2312	2.5864	4.3981	2.4075	2.4313	2.3293	2.3293	2.3293	3.517	2.4075	2.4075	2.5864	2.4651	2.4379	2.4075	6.0173	3.9877	4.7079	5.8906	6.021	2.3293	2.3293	4.0952	3.3924	2.4523	5.1361	2.4379	5.5654	5.4684	2.4651	4.5025	2.4798	2.5184	2.531	2.531	2.4379	4.1853	2.5864	5.1506	3.2852	2.4075	2.4379
PRDM16	2.3603	4.114	2.36	2.3636	2.3603	2.5835	2.9233	2.3603	2.49	3.636	3.2477	5.5769	2.5688	2.3667	2.3603	2.3738	2.3927	2.3521	2.6537	2.3603	2.3603	2.3603	3.6963	4.6253	2.3332	2.3386	2.3603	2.3603	2.3431	2.9037	4.0652	3.382	2.3603	2.3652	4.2837	2.3603	2.3603	3.4159	3.5452	3.4293	3.4226	3.9871	2.3843	2.9241	3.3673	2.3603	2.6927	3.9378	2.3603
NOD2	6.2243	4.9829	7.4662	6.0803	2.9894	3.5555	2.9735	3.5544	5.359	4.5401	5.72	5.6125	7.2208	6.7702	7.9726	5.144	7.712	2.9894	6.743	7.4475	6.9328	7.1486	3.1877	5.3742	4.9617	2.9005	4.941	7.808	6.3797	4.2284	4.2284	5.7216	4.3133	7.3619	4.2204	6.1286	9.649	4.2284	7.1397	7.0351	6.4877	5.3722	7.6154	2.9894	4.035	2.9005	8.5626	5.5849	6.3578
DEPTOR	4.287	6.0791	4.0727	5.3126	3.8755	7.0712	7.473	3.0771	3.1308	5.0642	3.9034	5.8563	5.3715	4.5545	3.1953	4.8514	5.3335	7.3561	3.3311	3.6272	3.1527	3.7141	7.0889	6.1625	5.2022	5.9883	2.5604	2.64	3.8455	4.5677	4.2251	4.6361	4.8778	3.7349	6.0213	5.5335	2.64	5.2493	4.7286	4.1492	5.0083	4.2308	3.5518	2.7505	6.5917	6.1983	5.9165	4.7723	4.16
MARCKSL1	7.476	4.7127	7.1538	6.5899	5.0028	5.7535	5.3196	8.6787	7.6931	8.4779	5.8346	6.5749	8.2274	7.7117	8.4454	6.3943	7.4544	8.718	8.7343	6.9199	8.4751	7.8869	6.9453	7.6782	5.3525	7.6391	9.6587	7.4165	9.1845	6.7904	4.0977	6.8404	5.924	5.4694	5.831	7.3394	9.6433	7.6124	5.6201	8.3024	7.83	7.9055	6.8157	8.385	7.2612	9.5043	7.9271	7.4395	5.7547
SLC4A1	4.0912	6.8	4.8009	8.4645	6.7461	4.3406	7.1755	7.1629	4.537	5.1365	7.2838	4.5236	5.8708	4.7755	5.1312	9.0789	4.4009	6.2649	6.9536	7.9076	4.4752	7.7707	4.4016	5.6062	8.8707	9.3664	4.8142	3.8736	4.9572	9.2457	9.1099	6.2887	5.5807	4.9627	7.1199	6.6546	4.1411	7.4969	6.1939	4.1881	5.4347	4.8988	4.2931	6.7684	3.5475	6.7062	2.8688	9.263	5.6918
SLC14A1	2.4175	2.5593	2.4115	2.869	3.3174	2.3293	2.6689	2.5996	2.4131	2.5329	2.5734	2.4115	2.5734	2.3293	2.5734	5.788	2.5665	6.3389	3.9966	2.8103	2.3293	2.8031	2.3293	2.5734	3.5319	4.305	2.5102	2.5593	2.5593	3.1455	5.4541	2.6833	2.4337	2.3293	2.5734	2.6778	2.3293	2.783	2.5734	2.5593	2.5829	2.3293	2.5734	3.965	2.5593	4.1614	2.5734	2.7873	2.6353
SNCA	5.2899	6.7925	6.4977	8.8666	10.2621	6.6882	9.3422	8.871	7.3171	6.6269	7.7677	6.0595	6.6626	5.4318	6.9612	10.6129	5.4365	7.1274	9.2599	7.5448	4.7222	8.2756	6.7465	6.5184	8.6692	9.7595	8.0346	4.8784	9.0475	10.1697	9.9031	6.7167	7.2067	5.6659	7.0354	6.2906	5.543	8.4255	6.2546	6.4733	6.4095	6.5075	5.7602	8.5702	5.3385	8.4559	5.2698	7.7585	6.8477
SORL1	8.7539	9.2408	6.1345	9.0707	8.8777	8.0935	9.3843	10.1177	8.8243	8.906	9.1248	9.1435	9.5018	9.0912	8.331	10.4587	8.4375	11.6044	9.2106	8.8758	6.8374	8.4715	9.7073	8.8795	8.407	10.242	7.4141	8.3299	6.9241	10.8397	10.2368	8.2752	9.1903	7.7041	11.009	8.1913	8.0216	8.738	7.3718	9.1328	9.4007	9.4276	8.6616	6.5709	7.744	9.7249	8.285	9.2895	9.5491
SPARC	3.2421	2.6693	2.8171	3.4379	3.6791	2.7499	6.5902	6.5592	3.5929	3.0093	2.4414	2.9681	3.2834	2.4537	2.7745	5.4044	2.642	2.5434	2.9348	2.9519	2.8597	2.7425	2.6543	2.5661	4.0088	5.2103	4.9061	2.4353	2.9428	6.3713	3.3978	3.0443	7.1585	3.1552	4.2124	4.2472	2.8396	3.5173	3.216	3.0093	2.964	4.4753	3.1223	3.9607	3.3847	6.134	2.8396	2.8241	4.8223
TSPAN7	2.7037	2.401	2.3293	2.7039	2.7122	2.3354	2.3797	3.0433	2.599	2.6533	2.7037	2.6063	2.3575	2.7039	2.4073	2.9911	2.6535	9.0857	2.7039	2.6533	2.6535	2.6533	2.401	2.5808	2.7039	3.0404	3.5253	2.7039	2.6109	2.6797	2.7109	2.7291	2.7037	2.7037	2.7039	2.7039	2.7039	2.7039	2.7039	2.7039	2.7039	2.7039	2.7039	2.6808	2.7039	4.0222	2.7037	2.7039	2.7039
ZAP70	2.5496	2.5496	2.5496	2.5496	2.5496	2.5496	2.5496	2.5496	2.5496	2.5341	2.5496	2.5496	5.2581	2.5813	2.5496	2.5497	2.5496	8.2304	5.0611	2.9221	2.5496	2.8483	2.5496	2.5341	2.5496	2.5496	3.8894	2.5496	2.5496	2.5496	3.3823	2.5341	2.5496	2.5496	3.1343	4.4352	2.5496	2.6565	2.5496	2.8745	2.5496	2.5496	3.0365	2.5496	2.5496	2.6895	2.9778	2.5496	2.5496
C18orf1	2.5893	2.4353	2.4353	2.4419	2.4353	2.4203	2.4357	2.4353	2.4353	2.4353	2.4353	2.4353	2.4353	2.4353	2.4353	2.4353	2.4353	4.0667	2.5415	2.4353	2.6186	2.4353	2.6599	2.4353	2.4353	2.4353	2.4353	2.478	2.4353	2.4353	2.4353	2.4353	2.4353	2.6178	2.4548	2.9629	2.4353	2.4353	2.4353	2.4353	2.4353	2.4353	2.538	2.4353	2.4353	2.4353	2.4534	2.4353	2.4356
CA1	4.5531	10.7702	8.672	12.6057	12.0035	7.3421	11.288	11.3057	8.8199	9.3544	11.7944	8.9361	9.416	8.193	8.5169	13.0456	5.8946	9.6084	11.5815	11.4273	6.5618	11.5953	7.5344	10.0213	13.5593	12.9485	9.7541	4.3641	7.665	12.9845	12.9649	11.9756	10.2998	9.6681	10.1119	9.4342	6.8216	11.0607	10.5954	7.0435	9.483	7.6318	8.0147	10.0177	5.847	10.8192	4.865	12.7419	8.8499
PSAPL1	3.2502	3.2502	3.2502	3.2507	3.4267	3.2502	4.132	3.5056	3.3885	3.2502	3.2502	3.2502	3.2502	3.2502	2.7042	3.2506	3.2502	3.2241	3.2519	3.2502	3.2502	3.4629	3.2502	3.2586	3.4155	3.2502	3.8434	3.2502	3.2337	3.2502	3.2502	3.2502	3.1791	3.2553	3.2502	3.2502	3.2502	3.2502	3.1343	3.2502	3.2502	3.1343	2.7109	3.2502	3.2502	3.2502	3.2502	3.2502	3.2502
BRPF1	6.6442	6.4978	6.3082	6.2829	7.2667	6.6226	5.8915	7.0372	6.7242	7.8329	6.2829	6.8138	5.679	5.6882	5.3185	7.3745	6.2829	8.3788	7.3277	7.5001	5.8563	6.2206	6.6547	5.6606	5.6604	6.6752	8.1303	5.2043	6.6303	6.7367	6.397	5.44	6.5965	6.2916	6.4021	6.7749	6.6006	7.6411	6.4217	7.966	6.5437	6.3038	6.2304	7.965	6.5803	7.9979	7.753	6.725	6.3344
GLB1L	3.4544	2.3293	2.3334	2.8316	2.3293	2.3874	2.3403	2.3293	2.3362	2.3571	4.398	2.5075	2.3442	3.1789	2.8741	2.3739	2.3293	2.6532	2.3293	2.9675	2.3293	2.4232	2.3293	2.3319	2.3293	2.3478	4.1658	2.4251	2.3621	2.3708	2.823	2.8372	2.3293	2.3677	2.876	2.9911	2.3293	2.824	2.3293	2.3293	2.3293	2.3293	3.0861	2.3293	2.9838	2.3293	3.8781	2.3293	5.0797
TMEM53	2.4747	2.6164	2.4985	2.4747	2.4499	2.4776	2.4747	2.4747	2.4747	2.4747	2.4783	2.9452	2.4747	2.4781	2.4823	2.4747	2.5983	2.4765	2.4747	2.527	2.4747	2.5239	3.026	2.4747	2.4747	2.4925	2.4747	2.4747	4.1561	2.4747	2.4497	2.4753	2.4747	2.6027	2.511	2.4747	2.4747	2.4747	2.7151	2.4747	2.4747	2.8446	2.82	2.4747	2.4747	2.4747	2.491	3.2551	2.5258
TMEM204	2.5454	2.5454	2.5454	2.5454	2.5454	2.5454	2.5454	2.5781	2.5454	2.5454	2.5454	2.5454	2.5454	2.5454	2.5454	2.5693	2.5454	2.5454	2.5454	2.5465	2.5454	2.6316	2.5454	2.5454	2.5454	2.5454	2.5454	2.5454	2.5454	2.7064	2.5454	2.5454	2.5454	2.5454	2.5454	2.5454	2.5454	2.5454	2.5454	2.5454	2.5454	2.5454	2.5454	2.5454	2.5454	2.5454	2.5454	2.4556	2.5454
ARHGEF5	2.7341	2.3345	2.3345	2.3333	3.3656	2.3498	2.3345	2.3345	2.9068	2.3345	2.6986	2.3345	2.3345	2.3345	2.3345	2.4799	2.3345	2.3345	2.3333	2.3333	2.3345	2.3345	2.3345	2.3406	2.3333	2.3345	2.3345	2.3345	2.3345	2.3345	2.3345	2.3293	2.3345	2.3345	2.3345	2.4455	2.3333	2.3345	2.3345	2.3345	2.4552	2.3345	2.3345	2.4673	2.3951	2.3345	2.3345	2.3345	2.5033
BAALC	3.467	2.331	2.3583	2.3583	2.3583	2.3303	4.8029	7.0585	2.357	2.3583	2.3307	2.5417	2.3293	2.3371	2.3522	3.4741	2.3301	2.3297	2.3314	2.3305	2.331	2.3303	2.3412	2.331	2.7361	2.331	7.4392	2.3301	2.3348	5.9922	2.3301	2.331	5.0846	2.3297	4.9255	6.3973	2.3303	2.3434	2.3297	2.357	2.3297	2.5816	2.3307	2.3522	2.331	5.5313	2.331	2.3307	4.3691
ELOVL7	2.3327	2.3327	2.3495	2.3327	2.3327	5.1064	4.943	6.6139	5.5379	2.3327	2.5025	2.3293	4.0862	2.3293	2.3327	3.7541	2.3327	2.3336	2.4159	2.3293	2.3293	2.3327	4.3837	2.3327	2.3293	2.8671	3.416	2.3327	2.3327	2.3311	4.4404	2.3619	2.3293	2.3293	3.6716	2.3293	2.3293	2.4434	2.3811	2.7232	2.3327	3.7292	2.3293	3.5286	3.9946	2.3293	2.3658	2.3293	2.3293
CCDC6	7.7936	6.7003	8.0201	6.6244	7.8673	7.2703	7.849	8.4954	8.1379	7.1191	7.0182	7.2938	6.6244	6.794	8.0001	5.4995	6.7637	5.6914	6.7093	7.4587	7.4459	6.773	7.0982	7.5006	7.2703	6.2428	8.1009	6.7994	7.221	6.6244	6.2628	6.7123	7.2809	7.1862	6.8552	6.6244	6.7719	7.2581	7.0747	6.834	6.7719	7.6627	6.6389	7.3296	7.3394	6.3427	6.9713	6.6244	7.9575
C1orf21	2.4209	2.4209	2.4209	2.4414	2.4778	2.4209	4.6005	3.5689	2.4209	2.4209	2.4209	2.3808	2.384	2.3427	2.4048	3.1374	2.4209	2.4209	2.4209	2.4209	2.4209	2.4209	2.384	2.4209	2.5066	2.5012	2.4209	2.4209	2.4209	2.4209	2.4209	2.4209	4.2693	2.4038	2.4209	2.4209	2.4209	2.4209	2.4209	2.4209	2.4209	2.6692	2.4209	2.4209	2.4209	3.9256	2.4209	2.4209	2.4209
LBH	3.0548	3.2728	2.3293	3.2905	3.0548	2.3293	3.1212	3.0548	2.8835	2.8533	3.4263	3.2246	5.4769	2.9937	2.9965	4.1798	3.2707	2.3293	3.2805	3.2728	2.5259	3.9659	3.0548	3.024	4.6387	3.4293	3.2707	2.6835	3.2951	4.0081	3.5554	3.3459	3.2707	2.9965	4.2364	3.2707	3.0548	3.8118	3.2876	3.2951	3.2434	3.3902	4.4911	7.3729	3.0548	3.2728	3.2707	3.906	3.0548
FSD1L	2.3493	2.3543	2.3536	2.3682	3.7603	2.5469	2.346	2.3548	2.388	2.7688	2.4141	2.5121	2.4285	2.3536	2.3536	2.3536	2.3767	2.3536	2.3586	2.3536	2.5421	2.3505	2.4424	2.5529	2.3528	2.3536	2.3536	2.6153	2.3536	2.3536	2.3688	2.3536	2.4608	2.3536	2.6231	2.3536	2.3475	2.6663	2.7169	2.5805	2.8215	3.4993	2.9405	4.2148	2.5025	3.1135	2.5562	2.7104	2.3536
CDCA7	4.2501	4.7313	4.0645	5.8884	3.7366	5.2876	6.3114	4.9607	2.3932	3.3692	4.4986	5.3496	4.0491	3.722	2.9545	5.2482	5.2028	7.0954	3.5401	3.5304	4.654	4.654	3.9765	3.9089	5.1615	6.3143	5.3211	3.1624	5.5244	3.8358	5.4639	5.1316	6.2925	5.6535	3.5081	4.7301	3.1052	6.1067	4.9313	5.4182	5.0233	4.0375	4.4889	3.21	5.2061	6.74	5.8193	5.9375	4.7349
C10orf11	6.8235	8.1748	7.7432	6.9761	5.3873	6.7789	6.215	6.0638	4.5016	6.123	7.4272	6.0492	5.3472	7.2823	6.507	6.7833	7.3681	2.6675	5.3791	6.8777	7.1495	7.0301	6.9877	6.4203	7.5604	6.0314	3.0815	7.05	6.7613	6.5759	6.2498	7.6774	6.7766	4.7647	5.3125	5.372	5.2734	6.3298	6.7664	5.1479	7.1855	5.6247	7.2488	4.0497	6.1722	4.332	6.8835	7.0749	6.9712
RNASEH2C	7.2715	8.9395	6.9496	7.0186	5.0106	6.9633	5.8048	5.7521	5.1615	6.7491	7.6026	7.1905	5.451	6.6312	6.2826	6.4576	7.7264	6.5393	6.2795	6.1052	6.6308	6.3201	6.2915	6.2378	5.9737	6.4579	3.9774	5.7888	5.9714	7.6956	6.5102	6.7072	6.5031	6.5239	5.6444	5.0106	5.302	7.8735	7.2304	5.4048	6.9241	5.1602	6.9731	3.8009	6.463	6.0087	6.7278	7.1022	5.7849
IQCG	2.473	4.651	4.6598	2.692	2.8107	3.0309	2.6579	2.8286	2.3293	2.473	3.1289	3.9362	3.8376	3.9581	2.473	2.3293	3.6071	3.6391	2.6385	2.5095	4.3166	2.7004	3.0496	4.0571	3.3239	2.473	2.3293	4.4086	3.6975	2.4785	3.824	4.6839	2.4659	2.4527	3.2605	2.4527	2.4527	2.8406	3.4988	2.4659	2.473	2.473	3.4025	2.4659	3.5105	2.3293	3.3186	2.6962	2.4527
NCK2	4.9901	5.7595	5.4936	5.7187	7.6845	6.155	6.9088	5.238	4.9228	4.5766	5.686	6.1609	7.0168	5.6292	5.8273	7.009	6.0405	6.1502	5.7689	5.6292	5.4156	6.0175	6.5662	6.5359	6.8011	6.4989	3.8142	5.6292	5.6835	5.6342	6.1808	6.4347	6.158	5.8183	7.6865	5.6292	5.7048	5.769	5.5546	6.6765	5.7743	6.5621	6.412	6.7338	6.4209	5.7069	6.367	6.0175	5.4953
DYRK3	2.3348	2.3546	2.3348	2.3348	2.3348	2.3348	2.4582	2.3348	2.3348	2.3348	2.3348	2.3842	2.3348	2.3348	2.3348	2.4975	2.3348	2.565	2.3348	2.3439	2.3348	2.3348	2.5411	2.3348	2.3348	2.3406	2.3348	2.3348	2.3348	2.3348	2.3513	2.3348	2.3348	2.3348	2.3348	2.3348	2.3348	2.3348	2.3348	2.3348	2.3348	2.3348	2.3348	2.3348	2.3348	2.3348	2.3348	2.3348	2.3348
MEGF10	2.3293	2.3293	2.3293	2.3293	2.3293	2.3293	2.3293	2.3293	2.3293	2.3293	2.3293	2.3293	2.3293	2.3293	2.3293	2.3293	2.3293	2.3293	2.3293	2.3293	2.3293	2.3293	2.3293	2.3293	2.3293	2.3293	2.3293	2.3293	2.3293	2.3418	2.3293	2.3293	2.3293	2.3293	2.3293	2.3293	2.3293	2.3293	2.3293	2.3293	2.3293	2.3293	2.3293	2.3293	2.3293	2.3293	2.3293	2.3293	2.3293
MAP1LC3A	3.3374	3.97	4.4354	3.2796	2.7602	3.3381	3.1047	3.3374	4.2659	3.2964	5.5821	3.0871	3.4515	3.5623	3.6993	3.2825	4.022	3.2912	3.8708	3.9191	5.2548	4.2323	3.2244	3.3374	3.0618	3.1586	3.0871	3.2492	3.1047	3.2423	4.4685	4.1979	3.1266	3.0577	3.3374	3.7425	3.9972	5.046	3.3172	4.0087	4.123	3.3374	3.2825	3.2449	3.2464	3.3008	3.3374	4.2121	3.3374
ZNF503	2.3588	2.3588	2.3588	2.3794	2.3588	2.3588	2.3588	2.3588	2.3588	2.3588	2.3588	2.3588	2.3588	2.3588	2.3588	2.3588	2.3603	2.3588	2.3588	2.6046	2.509	2.3588	2.3588	2.3588	2.3588	2.3588	2.3922	2.3588	2.3588	2.3588	2.3588	2.3818	2.3588	2.3588	2.3588	2.9012	2.3588	2.3588	2.3588	2.3588	2.3588	2.3588	2.4916	2.3588	2.3588	2.3588	2.3588	2.3588	2.3588
MFSD2A	3.4097	2.8481	3.7392	2.5949	2.3433	2.5432	2.3433	2.3677	2.3433	2.4973	2.3363	2.3433	2.3363	2.7264	3.8062	2.3363	2.7124	2.3433	6.5607	3.931	2.3433	4.5271	2.3433	2.3433	2.3433	2.3433	2.4329	2.3433	3.4641	2.8019	2.3433	3.116	3.1174	4.4408	2.3433	3.8105	4.5518	3.5045	4.2712	4.388	4.3698	2.8655	3.8043	2.3433	2.3433	2.5233	4.204	2.6084	2.3515
SPPL2A	5.4346	5.6436	6.2442	6.3	5.9326	5.5081	5.7131	5.7438	7.5121	7.4299	6.7754	6.5163	7.1259	7.0538	7.5248	6.0563	6.9287	5.071	7.2949	6.7232	6.5813	6.6444	5.8788	6.5873	5.9052	6.2566	7.2493	7.3857	5.8266	6.3193	7.3059	6.2151	7.3607	6.4663	5.9785	5.0981	7.9565	6.1665	6.2261	6.7706	6.4001	7.284	7.2135	6.9734	5.209	5.1905	6.5245	6.7247	6.7268
ZNRF1	3.9075	6.3334	3.2357	4.6056	6.4822	6.8016	7.7218	5.6848	3.9428	5.4136	5.8616	5.8795	5.8424	5.6218	4.6215	5.6758	5.6973	8.0825	4.7889	4.8394	5.4698	5.4383	6.5381	6.3453	6.3853	5.9454	5.7661	5.1091	4.0305	5.3855	5.6378	5.5794	5.7023	4.0246	7.4107	5.8761	5.6848	6.4021	5.2058	6.125	5.313	5.9489	4.5285	5.4158	6.917	7.5428	6.0152	6.88	5.4231
IFITM1	8.9205	5.5894	5.4756	5.0056	3.1369	8.6303	10.3529	10.3437	6.5562	9.1078	6.9139	5.077	8.2381	4.3667	6.9563	7.0967	7.2424	11.7093	9.3275	6.3037	4.9737	7.8312	5.2598	6.4172	7.9588	7.5469	8.5286	3.7809	4.5683	6.2231	7.8715	5.4287	5.9304	7.7516	5.9652	6.3411	6.849	7.6077	6.3636	7.108	4.7897	6.8148	8.1946	7.1333	6.9982	9.4985	7.2364	6.0823	6.6727
PAQR8	2.9893	3.1491	3.1467	3.1984	3.1396	4.7352	3.1488	3.0296	3.1467	3.0375	2.9702	7.3305	3.7732	4.0085	3.3834	3.1214	4.2167	3.1411	3.1142	3.1396	3.9073	4.2376	3.7024	5.707	2.9524	3.0336	3.0513	5.9024	4.7455	3.1214	3.1467	3.861	3.0631	3.2519	5.0143	3.1396	3.0306	3.3363	5.2318	3.0375	4.1084	3.8806	6.8239	3.0731	4.0649	3.0375	3.209	4.2678	4.0553
TSLP	2.3475	3.8536	3.4446	2.3357	2.4614	2.491	3.7912	3.7927	2.3506	2.5851	5.5527	3.9202	2.3475	2.6923	2.3475	2.3554	2.3475	2.3475	2.3864	2.4921	2.7559	2.3923	3.2928	2.3945	2.6157	2.3357	2.3475	2.3475	2.3475	2.3475	2.3475	4.2751	2.3475	2.3475	3.0977	2.3293	2.3357	2.3357	3.55	2.3475	4.5655	2.3884	2.3475	2.5553	4.4658	2.3293	3.2343	3.5772	2.4093
RUNX3	8.724	5.599	5.6429	4.9711	7.827	5.8668	6.737	9.1448	6.2781	6.7589	6.3121	5.5551	6.3142	5.9136	6.1658	4.9939	5.6044	6.971	7.6524	7.1189	5.5995	6.1658	5.2345	4.1649	7.3053	6.1624	9.3667	3.0369	6.9175	6.2184	5.9413	5.69	6.1214	5.5038	5.3056	5.9788	7.7171	6.6192	5.0681	6.6554	7.3966	6.4915	6.2166	6.4793	5.1241	7.4778	6.1624	5.0128	6.6432
TNFRSF14	6.5722	5.1192	5.3286	6.5081	5.4826	4.3458	5.2629	6.5651	5.0175	5.2843	5.3286	4.5404	6.7684	6.8887	6.8987	6.3261	5.1406	7.1618	7.2347	5.8834	5.3362	5.3752	5.3508	4.3352	5.1873	6.3656	7.4105	5.8556	5.2397	7.0408	5.7472	4.36	6.0752	5.8649	5.9049	8.3865	7.7477	6.2284	5.0494	6.4482	5.9155	6.4357	5.2946	4.8808	5.7693	7.8884	6.422	6.3364	7.1361
SUCLG2	7.2075	7.5339	7.9705	4.22	4.3333	6.3892	3.5534	2.926	5.2002	6.9617	6.7441	5.4375	6.9096	7.6503	7.4354	4.3378	7.4336	2.3293	6.628	6.585	7.8166	7.4969	4.8651	7.2203	7.4332	3.0626	2.367	7.7816	7.6105	2.397	6.6226	8.0844	5.1196	7.1026	5.1437	4.9057	7.5142	7.2292	8.2948	7.2238	7.4258	7.5696	8.2967	5.2646	8.987	2.4326	8.2109	4.2903	7.6763
IL18RAP	6.9171	4.1801	4.0716	8.5354	8.3262	4.7549	4.8726	3.9174	6.5316	3.7506	9.9075	2.5712	5.6818	2.9503	5.6674	10.6018	5.2605	11.7143	9.2348	4.6777	3.3832	5.4726	3.7	4.0994	9.0201	9.4277	4.5796	3.8185	3.0226	6.5603	10.5445	7.2997	5.7477	4.653	3.0805	4.1693	3.5454	6.6011	2.5102	3.5036	6.3767	3.0036	7.4822	5.5572	2.3293	3.5446	4.0206	4.3722	3.1423
PROM1	6.3799	8.1998	3.2115	6.5039	8.5184	6.2601	11.3859	8.3595	7.7799	7.4327	7.4273	4.8029	7.4673	8.0171	2.816	9.2079	3.4903	12.3063	8.208	5.8856	3.9566	6.2329	10.4156	3.0626	7.862	7.4435	7.2062	4.2694	5.4097	10.4476	5.8653	3.3214	10.0435	6.4551	6.9801	7.4287	2.7956	8.9392	2.3293	8.0954	8.196	5.3875	6.7145	3.1396	6.4036	9.2012	8.2904	9.0995	7.2731
USP13	2.9375	2.6048	2.9375	4.0703	2.576	3.1202	3.2491	2.9375	2.736	2.5395	2.5666	2.9498	2.9375	2.838	2.9375	2.8828	2.7716	3.6839	2.659	2.7479	2.9375	2.9375	2.7761	2.6532	2.883	2.9375	3.0598	2.9375	3.0694	2.9375	2.8959	3.165	3.037	3.48	2.6021	2.9375	2.6899	2.6066	2.9375	2.576	2.9375	2.7121	3.1405	2.7316	2.576	3.2731	2.9375	2.9375	2.8828
SEC16B	2.3293	2.5301	2.3315	2.3293	2.3293	2.3293	2.3293	2.3293	2.3293	2.3307	3.0086	2.3586	2.3293	2.3293	2.3293	2.3293	2.3293	2.3293	2.3293	2.3293	2.3536	2.3293	2.3293	2.3293	2.3375	2.3304	2.3293	2.3293	2.3293	2.3293	4.2596	2.4788	2.3293	2.3293	2.3307	2.7063	2.3293	2.4347	2.3293	2.3293	2.3293	2.3293	2.3293	2.3293	2.3293	2.3293	2.3293	2.8205	2.3293
SLC25A21	2.3293	2.3293	2.3293	2.3293	2.3293	2.3293	2.3293	2.3343	2.3293	2.3293	2.3309	2.3293	2.3293	2.3406	2.3293	2.3485	2.3429	2.3293	2.3293	2.3805	2.3293	2.3293	2.3293	2.3293	2.3293	2.4889	2.3293	2.3293	2.3293	2.3336	3.7987	2.3293	2.3293	2.3293	2.3293	2.3293	2.3293	2.3293	2.3293	2.3293	2.3293	2.3293	2.3293	2.3293	2.3293	2.3293	2.3293	2.3293	2.3303
CLDN6	2.3293	2.3293	2.3293	2.3293	2.3293	2.3293	2.3293	2.3293	2.3293	2.3293	2.3293	2.3293	2.3293	2.3293	2.3293	2.3305	2.3293	2.3293	2.3293	2.3419	2.3293	2.3293	2.3293	2.3293	2.3293	2.3293	2.3293	2.3293	2.3668	2.3293	2.334	2.3293	2.3293	2.3293	2.3293	2.3293	2.3293	2.3293	2.3293	2.3293	2.3293	2.3293	2.3293	2.3293	2.3293	2.3293	2.3293	2.3293	2.3293
IGLL3P	6.1258	5.749	7.5183	8.2423	4.3069	7.1513	6.8589	6.7579	5.3266	7.6698	7.8293	8.1629	8.7617	8.7744	6.7425	8.4736	6.1975	9.638	7.3167	8.1967	6.7579	7.5986	7.7041	7.9289	7.3276	9.5898	4.5071	8.1964	4.7893	7.635	10.9864	7.8505	7.1751	8.3778	7.5843	5.8675	7.0479	9.29	7.9267	5.6986	7.824	6.7083	8.8382	2.525	6.0207	4.9371	5.1142	7.8725	6.0457
CD3D	6.1061	4.6445	5.5947	5.3581	5.72	4.5958	6.5405	6.4907	6.4332	5.8032	3.7934	4.8357	9.9049	5.0219	6.8228	6.4583	4.2694	10.5941	9.1299	7.5389	5.6068	8.8866	5.197	6.065	7.4035	4.758	6.5972	2.9003	6.0144	6.5138	7.6621	4.5992	4.6788	6.99	7.5838	5.2905	6.9381	7.5803	4.6627	5.8668	6.0688	5.6048	7.9881	5.2605	4.1667	5.5378	7.0296	6.2489	5.7776
DLG5	2.4397	5.8028	5.1713	3.8245	2.6334	5.5737	2.6784	2.9045	3.8982	4.8589	5.1752	5.5319	3.4307	2.9576	2.6121	3.3411	3.3305	2.4397	3.2172	2.4479	3.5283	3.3586	4.0844	5.1853	3.7947	3.9129	2.5929	4.2145	2.7993	2.6832	3.8651	4.9218	3.064	2.3864	3.3351	2.4397	2.4397	3.3856	6.108	3.751	5.8803	5.8448	5.1192	5.205	4.3686	2.512	2.3959	6.9872	4.375
NOG	3.9682	4.0423	2.3778	2.3778	2.7028	2.3786	8.0096	4.6709	2.3778	2.3778	2.6057	2.3293	5.1719	2.3778	2.3778	3.7602	2.3793	2.3304	2.3778	2.3778	2.3778	2.3304	2.3778	2.3293	2.333	2.4169	4.1548	2.3778	2.3778	2.4751	2.3778	2.3378	3.1024	2.3579	2.4511	3.5715	2.3304	2.3778	2.3778	2.371	2.351	2.3778	2.3995	2.3778	2.3778	4.532	2.8307	3.6635	2.3778
DHRS3	5.8879	3.5198	3.5756	5.0934	3.5191	3.2996	3.5873	6.4164	6.0048	3.5191	3.5353	3.5191	3.5409	2.8365	3.5191	3.7274	2.8365	8.7554	5.5764	4.5	3.5191	4.108	3.5191	3.5191	4.3996	3.8528	6.7289	2.9822	4.0297	3.6777	3.5191	3.9102	3.5191	4.0168	3.5191	4.32	6.862	3.9102	3.5191	5.9774	5.1657	3.8648	3.9102	3.8495	3.5191	3.5191	4.4761	3.5191	3.5191
BZRAP1	5.127	5.2527	5.4015	5.0979	4.3249	6.1702	7.249	5.1398	6.4807	6.9832	6.1705	4.9877	5.4015	4.5436	4.4876	8.5016	5.5615	3.7478	7.0561	3.9564	4.6952	4.5356	5.4015	4.0375	5.526	8.1628	6.5479	5.0714	4.1781	7.4623	5.1503	4.0283	10.8312	3.8323	4.2026	5.4015	6.0697	6.58	5.3748	5.8644	5.3002	4.9917	4.4965	5.4568	4.2026	6.2309	5.5903	5.9709	8.854
CD8A	3.7435	3.7435	3.722	3.7272	3.396	2.9139	4.2947	5.3539	3.7565	5.7329	3.5528	3.2002	7.9829	3.5071	3.4681	5.0951	2.6091	2.5207	6.9936	6.0681	3.4858	5.2202	2.5195	3.6888	6.6234	3.2308	3.4542	2.6221	3.774	3.1193	5.1465	3.7071	3.1347	3.7513	4.1521	2.9139	5.5134	6.772	3.7435	3.7435	4.256	3.7435	5.5067	3.9276	2.9139	2.5195	6.0992	4.1048	3.6335
KIF3B	5.3912	5.0252	5.6995	5.1546	6.4349	5.756	4.5906	5.3532	7.0967	6.1987	6.589	5.2582	5.9049	5.7055	5.5786	4.8426	5.1132	4.2624	6.0035	5.8268	5.2308	5.089	5.4608	4.7164	4.8607	4.3368	5.8432	5.9652	5.3596	4.6428	5.3011	5.2847	4.54	5.4661	5.1751	3.9563	5.2704	5.793	5.306	5.8913	5.5935	5.8449	5.6041	7.2973	4.7243	5.0991	5.5501	5.0977	5.6163
AIM2	3.5383	3.5581	5.6402	3.7992	3.5895	4.2073	3.7331	3.7331	3.7331	3.5717	7.0183	3.7785	8.3165	7.7374	6.3799	3.331	5.4224	3.7331	5.3114	5.9057	5.2452	5.8247	3.5208	3.7974	4.3848	3.546	3.9866	6.6979	4.7731	3.34	7.018	3.7951	3.331	6.0464	3.7606	5.0353	4.2075	4.0817	6.076	3.4893	3.9037	3.7331	5.324	3.7331	3.7331	3.7331	5.4504	4.2163	4.9105
HOMER2	2.3293	2.3293	2.3293	2.3293	2.3293	2.3293	2.3293	2.4562	2.3293	2.3293	2.3293	2.3293	2.3293	2.3293	2.3293	2.3293	2.3293	2.6498	2.3293	2.3342	2.3293	2.3293	2.3293	2.3293	2.3293	2.3327	2.9249	2.3293	2.3293	2.4778	2.3293	2.3293	2.3293	2.3293	2.3293	2.3293	2.3293	2.3293	2.3293	2.3293	2.3293	2.3293	2.3293	2.3293	2.3293	2.3293	2.3446	2.3293	2.3299
TP53I3	6.6669	6.6044	7.1836	6.5063	4.5219	7.1932	6.8724	4.1093	6.4479	5.9571	5.8664	6.5522	6.4792	6.8638	8.0305	3.2586	6.4383	7.7782	5.8546	6.7489	6.922	5.8626	6.2962	6.6922	4.0119	4.2726	4.6289	8.115	7.2357	4.5648	6.0541	7.8899	3.1817	4.8304	5.9871	5.816	5.0922	4.2408	6.6515	5.6661	6.6298	6.0593	7.2486	3.1102	6.756	2.7554	6.7872	7.2746	7.3311
CDC42BPB	2.3592	2.3547	3.3358	2.3496	2.3496	2.5278	2.3604	3.439	2.3496	2.4241	3.0155	2.42	2.3706	2.3593	2.3652	2.3496	2.3599	2.3496	3.093	2.3593	2.4288	2.3593	2.3593	2.3806	2.3293	2.3496	3.5013	2.4015	2.497	2.3593	2.3593	2.3682	2.3496	2.4305	2.8867	4.9779	2.3593	2.3593	2.5209	2.4124	3.9137	2.9783	2.3593	2.8103	2.4239	2.3592	2.3593	2.6967	4.3059
RUSC2	2.4325	2.7312	2.49	2.4325	2.6052	2.4325	2.4325	2.8428	3.2229	2.4575	2.4592	2.4325	2.4325	2.5058	2.4325	2.4325	2.4325	2.4325	2.5829	2.4691	3.6828	2.4325	2.4325	2.4325	2.4325	2.8474	3.663	2.569	2.4325	2.4325	2.4325	2.4325	2.4325	2.4325	2.4325	2.4325	3.8488	2.4325	2.4325	3.2834	2.4325	2.7819	2.4325	4.7354	2.4325	2.4325	3.0454	3.0987	2.5223
TMCC2	2.7794	3.1152	2.9576	4.6289	3.1682	2.8144	3.0188	4.0919	2.8621	2.7794	3.1184	2.8184	2.924	2.744	3.1248	5.9644	2.7606	3.0624	4.1621	4.6035	2.8298	4.4452	2.9187	2.9723	4.4148	6.0768	2.96	2.8344	2.7741	5.229	3.4737	2.7669	2.91	2.8724	3.1177	3.5035	2.8118	3.1057	2.8457	2.8263	3.0726	2.799	2.8128	3.1154	3.1184	3.0521	2.8756	3.2077	2.7752
HS3ST3A1	2.3527	2.3293	2.3293	2.3293	2.3293	2.3293	2.3293	2.3293	2.3293	2.3293	2.3293	2.3293	2.3293	2.3293	2.3293	2.3293	2.3293	2.3293	2.3293	2.3302	2.3293	2.3293	2.3293	2.3293	2.3293	2.3293	2.3618	2.3293	2.3293	2.3971	2.3293	2.3293	2.3293	2.3293	2.3293	2.5732	2.3293	2.3293	2.3293	2.3293	2.3293	2.3293	2.3293	2.3293	2.3293	2.3293	2.3293	2.3293	2.339
[truncated: 14 more columns]

## Sheet: AvgSigExpTCGA
Gene	AvgShortLived	AvgLongLived
TANK	7.1309	6.71442
TMEM221	0.726857	1.89814
UST	2.73981	1.93312
TSPAN5	3.09692	3.98838
ADAM8	5.12791	4.08258
SPRY1	2.82357	4.22473
CDR2	4.21509	4.69462
ANP32B	9.51587	9.83833
IFITM2	7.8769	8.59557
ARPP21	0.567838	2.08425
WASF3	1.14143	2.27068
ZNF275	5.11737	5.53475
ADCY2	3.58775	2.25531
PAPD7	5.85811	6.29412
ADAMTS5	2.62851	1.53927
RASSF8	2.14695	1.31675
C1QTNF4	1.74381	4.49874
RAB39B	1.46447	2.44568
SLC16A10	0.65749	1.71245
CLN5	5.31486	4.68559
GTSF1	6.46961	4.16385
FRMD6	0.64869	2.13075
JOSD2	3.84098	2.97178
TMIGD2	2.37866	4.13802
CMPK2	5.33059	6.01686
CRYBG3	5.12116	3.75243
SPATA18	1.24085	-0.0330538
CAPSL	-0.84791	0.847458
FAM69B	3.47862	5.01118
PTPDC1	2.72191	1.80953
BEND2	-0.589505	0.66415
CRIP1	7.39864	5.89653
C20orf112	5.38942	6.27392
FAM65C	2.03701	3.35703
ADPRH	4.01406	3.13797
MPP7	5.02348	3.67088
CPNE8	6.24891	4.4635
SLC38A6	3.96458	3.30526
ABHD12B	0.0537333	1.39285
TMC8	6.47815	7.07368
CST4	3.00223	2.02492
TMC4	2.60323	0.713585
C19orf25	3.84307	3.51253
SAMD13	3.05536	3.93462
TMEM56	0.31131	2.06674
ANKRD35	3.01482	1.21506
CTSG	8.05677	6.09712
NKX2-3	5.6824	1.7936
TMTC2	4.97992	3.6535
C1orf55	6.67014	7.20853
SGMS2	5.81933	4.05944
CFD	9.10749	7.43365
DHPS	4.9956	5.38693
NQO1	3.64838	2.93896
AGA	6.04372	5.54704
JAG1	6.4579	4.93056
EIF2D	6.23201	6.73567
EFNA1	-0.590519	1.18438
CELSR2	2.85956	2.21848
TCTEX1D1	2.04272	3.84705
CTTN	2.57996	3.51911
EPB42	1.28954	3.38595
STOM	7.05203	7.7531
EPHB1	0.370633	1.6619
ETFDH	4.59913	4.20618
F12	3.43223	2.54745
YPEL4	0.524571	2.05207
FAM124A	2.86939	1.93622
FAM171A1	2.33795	3.46426
FGF9	-0.27029	1.17686
GPC5	-0.789695	-2.25835
IKZF2	2.01995	3.91709
LPHN1	1.85438	3.09464
CLSTN1	5.54808	5.96708
TRIM32	4.00196	2.87758
COBL	-1.41066	-0.393442
DMXL2	8.2849	6.62335
MAN2B2	5.3919	4.92919
TTC9	0.737229	1.8437
CLDN15	4.83784	5.59159
SCML4	2.67092	3.56607
CXorf23	3.73096	3.18438
C2CD2	4.48865	5.30585
FBXO25	5.14845	4.62683
OR10J1	0.96661	1.9272
TSPAN13	4.8196	6.62162
ADAMDEC1	2.79722	1.23143
BMP10	0.903781	-0.422019
BIN1	4.3289	5.22545
GMFB	6.76691	6.4244
GNAI1	3.34284	4.83657
GNG7	3.50345	4.77662
GNG11	1.66184	3.3448
IAH1	7.79677	7.18313
IGKV4-1	3.61577	5.44351
TRIB2	2.78305	3.89909
GTF3C2	6.54178	6.84358
CNOT7	7.7499	8.1831
SNX8	3.22287	2.65519
GPSM2	4.38819	5.348
GYPA	1.4392	3.96738
GYPC	5.231	6.63482
HBM	2.07211	5.16572
HIP1	5.8243	4.73181
HNMT	6.95682	4.30907
HOXA2	2.07527	0.774535
HOXA3	6.71658	4.57621
HOXA4	4.52091	2.67684
HOXA5	7.59561	5.22034
HOXA6	3.6749	2.4347
HOXA7	5.81229	4.05485
APBA1	0.740681	1.97328
HOXB2	6.63351	4.73089
HOXB3	8.37757	5.34404
HOXB4	5.29569	3.307
HOXB5	5.15949	3.90995
HOXB6	5.76326	2.9348
HOXB7	4.3084	2.81133
ADAMTSL5	1.074	-0.175342
FAM159A	-0.622157	0.888008
WDR86	1.10491	-0.964254
APP	4.0522	5.67014
FAS	5.77067	5.1996
ITGA6	4.44826	5.59817
JUP	3.08956	4.90677
C10orf140	3.99669	1.97855
LAIR1	7.96636	7.25321
LGALS3BP	6.6056	4.4215
LRP6	1.55401	2.79934
LTBP3	3.15768	4.1382
LY9	2.9782	4.15538
MAN1A1	6.14142	7.40309
ARSD	5.87749	5.06023
MEIS1	6.83801	4.9624
KITLG	2.54376	1.53187
MLLT3	2.61514	3.87831
MMP1	-1.9883	-0.302685
MPL	2.72397	4.64326
PLIN5	3.33508	2.86032
NFIX	4.44809	3.29183
NPTX1	2.43268	1.33107
TRAT1	1.8502	4.04827
C6orf48	7.97029	8.65231
PBX3	7.55592	5.81659
RNFT1	6.30923	5.89005
LEF1	3.79868	5.15155
PIGP	6.04605	6.65169
PDE3B	4.20262	4.82943
PDE4B	4.06022	5.25314
EVL	4.9419	5.79748
LSR	-0.235324	1.15343
PDK1	5.89802	6.56273
RASD1	2.22044	3.31684
TPPP3	2.28388	0.363638
ABCB1	2.08729	3.75948
PIK3CB	6.89968	6.29038
PLA2G4A	5.86993	4.48319
PLCG1	3.1739	3.8859
GNG2	4.93585	6.39213
FAM134B	1.59058	2.9888
PPIC	2.58314	1.50603
SIDT1	3.17101	4.28144
FAM70A	-1.65224	-0.127596
PIWIL2	1.61058	2.20658
ARMC1	6.62351	7.07197
INTS10	6.50209	6.87452
USP40	4.93336	4.33574
TMEM144	4.55779	3.43472
HEMGN	1.97404	4.01345
KIF16B	4.2026	2.95558
MREG	2.49484	3.77522
UGGT2	3.74319	2.30805
DNAJC3	6.843	6.37707
ANKH	2.75252	3.97903
POLE4	5.83562	5.19792
SHD	1.02896	2.50938
SMAGP	0.691933	2.4068
HPGDS	1.84606	4.61206
KIAA1211	2.47182	3.85732
SORCS2	1.87403	-0.159685
GRAMD1A	4.71054	5.22585
KIAA1598	4.21781	2.29891
TP53INP2	5.12728	3.54481
ACTA2	5.88303	4.92135
RHD	1.30705	2.49423
TNFRSF17	0.922938	2.6864
RPS3	11.0613	11.3266
RPS6KA2	3.00998	3.83607
RPS19	11.1653	11.5153
SORT1	6.1771	4.45226
CCL23	4.84132	2.91135
BIK	3.94003	2.15415
ZNF667	2.63573	4.11083
PRDM16	4.41214	2.10294
NOD2	4.89842	3.06267
DEPTOR	5.16706	6.14796
MARCKSL1	5.24835	6.25222
SLC4A1	3.29522	5.60943
SLC14A1	1.5578	2.91897
SNCA	4.86914	6.14118
SORL1	7.599	8.65827
SPARC	3.7945	5.79614
TSPAN7	1.7193	3.3258
ZAP70	3.23135	4.19674
C18orf1	3.42799	4.40428
CA1	4.67313	6.95975
PSAPL1	2.50704	3.37686
BRPF1	5.12355	5.59619
GLB1L	3.25825	2.38758
TMEM53	3.92214	3.44838
TMEM204	2.72531	3.40938
ARHGEF5	1.91266	0.583942
BAALC	2.45646	4.47625
ELOVL7	0.738176	2.4909
CCDC6	6.90995	6.37884
C1orf21	3.11879	4.30283
LBH	4.0196	4.7279
FSD1L	3.60048	2.86288
CDCA7	6.25206	7.24271
C10orf11	5.48272	4.38156
RNASEH2C	6.86391	6.14855
IQCG	3.34116	2.58527
NCK2	5.73034	6.18798
DYRK3	2.50621	3.36063
MEGF10	0.64751	1.79959
MAP1LC3A	4.2938	3.44118
ZNF503	5.39505	3.17664
MFSD2A	3.22328	2.3914
SPPL2A	6.6557	6.10141
ZNRF1	5.93747	6.7329
IFITM1	6.05008	7.54188
PAQR8	5.63113	4.86185
TSLP	3.19771	0.323981
RUNX3	4.8021	5.67207
TNFRSF14	4.05043	4.86348
SUCLG2	5.93104	4.36275
IL18RAP	1.7086	3.34371
PROM1	3.86968	7.08412
USP13	4.23611	4.87461
SEC16B	3.9503	2.82182
SLC25A21	-1.7415	-0.0386077
CLDN6	1.37151	0.407092
IGLL3P	5.75687	6.86108
CD3D	3.90978	5.26652
DLG5	4.47905	3.6003
NOG	1.21818	3.44748
DHRS3	1.81029	3.17077
BZRAP1	3.09295	4.578
CD8A	2.70479	3.93461
KIF3B	4.95978	4.56351
AIM2	4.32652	3.2602
HOMER2	0.774371	2.05845
TP53I3	5.36663	4.47897
CDC42BPB	2.95524	1.27903
RUSC2	3.23385	1.93046
TMCC2	2.98048	4.00888
HS3ST3A1	0.0374048	-1.27034
